# Supplementary material for: Hybrid speciation driven by multilocus introgression of ecological traits
Source: Nature. 2024 Apr 17;628(8009):811–7. doi: 10.1038/s41586-024-07263-w (PMC11041799; doi:10.1038/s41586-024-07263-w)
Supplement: Supplementary file 3 — Supplementary Tables 1–8. [file 41586_2024_7263_MOESM3_ESM.xlsx]

## Sheet: STable1.SamplingInfo
		Species	Subspecies	Code	Population Code	Country	Region/Province	Locality	Geographic Coordinates		Molecular Sex	Mean Coverage	Sample Accession
									Latitude	Longitude
		pardalinus	sergestus	JM09-201	Hpar.ser.per	Peru	San Martin	Tarapoto-Urahuasha trail	-6.47772	-76.3516	F	27.2371	SAMEA3670566
		pardalinus	sergestus	JM09-202	Hpar.ser.per	Peru	San Martin	Tarapoto-Urahuasha trail	-6.47772	-76.3516	M	29.2621	SAMEA1919268
		pardalinus	sergestus	JM09-209	Hpar.ser.per	Peru	San Martin	Tarapoto-Urahuasha trail	-6.47772	-76.3516	M	24.7762	SAMEA3670567
		pardalinus	sergestus	JM09-210	Hpar.ser.per	Peru	San Martin	Tarapoto-Urahuasha trail	-6.47772	-76.3516	M	28.2877	SAMEA3670568
		pardalinus	orteguaza	Hel_15_20662	Hpar.ore.ecu	Ecuador	Orellana	Añangu Lake	-0.525	-76.4167	M	27.2038	SAMN09206396
		pardalinus	orteguaza	Hel_15_20775	Hpar.ore.ecu	Ecuador	Orellana	Añangu Lake	-0.525	-76.4167	M	28.382	SAMN09206397
		pardalinus	orteguaza	Hel_15_20804	Hpar.ore.ecu	Ecuador	Orellana	Añangu Lake	-0.525	-76.4167	M	19.5737	SAMN09206398
		pardalinus	orteguaza	Hel_16_20805	Hpar.ore.ecu	Ecuador	Orellana	Añangu Lake	-0.525	-76.4167	F	31.1665	SAMN39879652
		pardalinus	butleri	M3996	Hpar.let.col	Colombia	Amazonas	Leticia	-4.20529	-69.9329	M	25.435	SAMN39879653
		pardalinus	butleri	M3997	Hpar.let.col	Colombia	Amazonas	Leticia	-4.20529	-69.9329	F	26.6096	SAMN39879654
		pardalinus	butleri	M3998	Hpar.let.col	Colombia	Amazonas	Leticia	-4.20529	-69.9329	M	47.3636	SAMN39879655
		pardalinus	butleri	M4005	Hpar.let.col	Colombia	Amazonas	Leticia	-4.20529	-69.9329	M	27.3925	SAMN39879656
		pardalinus	butleri	11-835	Hpar.yur.per	Peru	San Martin	Tarapoto	-6.30773	-76.2578	F	22.0892	SAMN04412546
		pardalinus	butleri	09-105	Hpar.yur.per	Peru	San Martin	Tarapoto	-5.91019	-76.2259	M	27.1882	SAMEA6604285
		pardalinus	butleri	09-269	Hpar.yur.per	Peru	San Martin	Tarapoto	-5.91019	-76.2259	M	26.2177	SAMEA6604284
		pardalinus	butleri	11-965	Hpar.yur.per	Peru	San Martin	Tarapoto	-6.29822	-76.2767	F	25.3605	SAMEA6604283
		pardalinus	dilatus	09-371	Hpar.puc.per	Peru	Ucayali	Pucallpa	-8.34242	-74.5922	M	30.1657	SAMEA1919253
		pardalinus	dilatus	09-372	Hpar.puc.per	Peru	Ucayali	Pucallpa	-8.34242	-74.5922	F	29.3162	SAMEA3670569
		pardalinus	dilatus	09-373	Hpar.puc.per	Peru	Ucayali	Pucallpa	-8.34242	-74.5922	F	25.3771	SAMEA3670570
		pardalinus	dilatus	09-374	Hpar.puc.per	Peru	Ucayali	Pucallpa	-8.34242	-74.5922	M	26.8439	SAMEA3670571
		pardalinus	maeon	KD-2012-43	Hpar.lam.per	Peru	Madre de Dios	Los Amigos	-12.5758	-70.0673	M	24.2281	SAMN39879657
		pardalinus	maeon	KD-2012-49	Hpar.lam.per	Peru	Madre de Dios	Los Amigos	-12.5758	-70.0673	M	24.2191	SAMN39879658
		pardalinus	maeon	KD-2012-50	Hpar.lam.per	Peru	Madre de Dios	Los Amigos	-12.5758	-70.0673	M	18.4013	SAMN39879659
		pardalinus	maeon	NE17_307	Hpar.pmd.per	Peru	Madre de Dios	Puerto Maldonado, from Mariposario	-12.6002	-69.2206	M	27.5334	SAMN39879660
		pardalinus	maeon	NE17_308	Hpar.pmd.per	Peru	Madre de Dios	Puerto Maldonado, from Mariposario	-12.6002	-69.2206	M	22.0567	SAMN39879661
		pardalinus	maeon	NE17_310	Hpar.pmd.per	Peru	Madre de Dios	Puerto Maldonado, from Mariposario	-12.6002	-69.2206	M	24.5607	SAMN39879662
		pardalinus	ariadne	NE17_189	Hpar.ben.bol	Bolivia	Beni department	Rurrenabaque, below	-14.3615	-67.5267	M	16.4032	SAMN39879663
		pardalinus	ariadne	NE17_190	Hpar.ben.bol	Bolivia	Beni department	Rurrenabaque, below	-14.3615	-67.5265	M	20.862	SAMN39879664
		pardalinus	ariadne	NE17_191	Hpar.ben.bol	Bolivia	Beni department	Rurrenabaque, below	-14.3615	-67.5265	M	22.995	SAMN39879665
		pardalinus	ariadne	NE17_192	Hpar.ben.bol	Bolivia	Beni department	Rurrenabaque, below	-14.3615	-67.5265	F	17.6929	SAMN39879666
		pardalinus	subsp. nov.	NGA16_100	Hpar.car.bra	Brazil	Amazonas	Careiro	-3.83405	-60.445	M	41.2184	SAMN39879667
		pardalinus	radiosus	NGA16_101	Hpar.car.bra	Brazil	Amazonas	Careiro	-3.83404	-60.4449	M	37.3171	SAMN39879668
		pardalinus	radiosus x subsp. nov.	NGA16_107	Hpar.car.bra	Brazil	Amazonas	Careiro	-3.8341	-60.4451	M	35.4318	SAMN39879669
		elevatus	bari	MJ09-4014	Hele.bar.gui	French Guiana	Montsinery-Tonnegrande	Route de Regina, Morne aux Echos	4.63583	-52.3606	F	29.3002	SAMEA6604280
		elevatus	bari	MJ09-4037	Hele.bar.gui	French Guiana	Montsinery-Tonnegrande	Patawa Laie#3	4.545	-52.1389	F	25.9516	SAMEA3670521
		elevatus	bari	MJ09-4056	Hele.bar.gui	French Guiana	Montsinery-Tonnegrande	Patawa Laie#3	4.545	-52.1389	M	31.9808	SAMEA3670522
		elevatus	bari	MJ09-4094	Hele.bar.gui	French Guiana	Montsinery-Tonnegrande	Patawa Laie#1	4.545	-52.1389	F	26.4646	SAMEA3670523
		elevatus	tumatumari	KD-2014-69	Hele.tum.sur	Suriname	Sipaliwini	Bakhuis	4.72111	-56.8097	M	27.8377	SAMEA6604281
		elevatus	tumatumari	KD-2014-70	Hele.tum.sur	Suriname	Sipaliwini	Bakhuis	4.72111	-56.8097	F	25.8388	SAMN39879670
		elevatus	tumatumari	KD-2014-71	Hele.tum.sur	Suriname	Sipaliwini	Bakhuis	4.72111	-56.8097	F	26.9972	SAMN39879671
		elevatus	tumatumari	KD-2014-72	Hele.tum.sur	Suriname	Sipaliwini	Bakhuis	4.72111	-56.8097	M	40.0282	SAMEA6604282
		elevatus	jigginsi	MC-2017-01	Hele.auy.ven	Venezuela	Bolívar	Auyán Tepui, entre Guayaraca y El Danto	5.72111	-62.54	M	27.4663	SAMN39879672
		elevatus	jigginsi	MC-2017-02	Hele.auy.ven	Venezuela	Bolívar	Auyán Tepui, entre Guayaraca y El Danto	5.72111	-62.54	M	32.5715	SAMN39879673
		elevatus	roraimae	MC-2017-03	Hele.sfy.ven	Venezuela	Bolívar	San Francisco de Yuruaní, via a Roraima, km 7	5.02333	-61.0594	F	29.6066	SAMN39879674
		elevatus	elevatus	Hel_17_16933	Hele.nap.ecu	Ecuador	Napo	El Capricho	-1.11557	-77.7783	M	26.2017	SAMN09206399
		elevatus	elevatus	Hel_18_16439	Hele.nap.ecu	Ecuador	Napo	El Capricho	-1.18782	-77.831	M	17.6643	SAMN09206400
		elevatus	elevatus	Hel_18_16781	Hele.nap.ecu	Ecuador	Pastaza	Santa Clara	-1.33817	-77.8354	M	26.0053	SAMN09206401
		elevatus	elevatus	Hel_18_17434	Hele.nap.ecu	Ecuador	Pastaza	Santa Clara	-1.29077	-77.8419	F	18.6532	SAMN09206402
		elevatus	elevatus	M4007	Hele.let.col	Colombia	Amazonas	Leticia	-4.20529	-69.9329	M	87.367	SAMN39879675
		elevatus	elevatus	M4008	Hele.let.col	Colombia	Amazonas	Leticia	-4.20529	-69.9329	F	30.7557	SAMN39879676
		elevatus	elevatus	M4009	Hele.let.col	Colombia	Amazonas	Leticia	-4.20529	-69.9329	M	28.8883	SAMN39879677
		elevatus	elevatus	M4010	Hele.let.col	Colombia	Amazonas	Leticia	-4.20529	-69.9329	M	26.7243	SAMN39879678
		elevatus	pseudocupidineus	09-118	Hele.yur.per	Peru	San Martin	Tarapoto	-5.91019	-76.2259	M	24.7456	SAMN39879679
		elevatus	pseudocupidineus	09-163	Hele.yur.per	Peru	San Martin	Tarapoto	-6.17694	-76.2568	M	31.1165	SAMEA3670524
		elevatus	pseudocupidineus	09-270	Hele.yur.per	Peru	San Martin	Tarapoto	-5.97172	-76.232	F	23.0341	SAMEA3670525
		elevatus	pseudocupidineus	09-302	Hele.yur.per	Peru	San Martin	Tarapoto	-6.17694	-76.2568	M	29.353	SAMN39879680
		elevatus	pseudocupidineus	KK413	Hele.pbe.per	Peru	Pasco	Pto Bermudez, Site Hoatzins	-10.3749	-74.98	M	25.4819	SAMN39879681
		elevatus	lapis	NE17_250	Hele.pmd.per	Peru	Madre de Dios	Puerto Maldonado, Carretera Tambopata Km 13	-12.6489	-69.2136	M	31.0976	SAMN39879682
		elevatus	lapis	NE17_251	Hele.pmd.per	Peru	Madre de Dios	Puerto Maldonado, Carretera Tambopata Km 14	-12.6504	-69.2127	M	30.5611	SAMN39879683
		elevatus	lapis	NE17_252	Hele.pmd.per	Peru	Madre de Dios	Puerto Maldonado, Carretera Tambopata Km 15	-12.6504	-69.2127	F	31.7781	SAMN39879684
		elevatus	lapis	NE17_253	Hele.pmd.per	Peru	Madre de Dios	Puerto Maldonado, Carretera Tambopata Km 16	-12.6504	-69.2127	M	28.3865	SAMN39879685
		elevatus	perchlora	NE17_078	Hele.ben.bol	Bolivia	Beni department	Jose Ballivian, Los Palos to Yucumo	-15.3412	-67.0661	M	13.0849	SAMN39879686
		elevatus	perchlora	NE17_079	Hele.ben.bol	Bolivia	Beni department	Jose Ballivian, Los Palos to Yucumo	-15.3413	-67.066	F	20.3046	SAMN39879687
		elevatus	perchlora	NE17_080	Hele.ben.bol	Bolivia	Beni department	Jose Ballivian, Los Palos to Yucumo	-15.3277	-67.0751	M	16.978	SAMN39879688
		elevatus	perchlora	NE17_110	Hele.ben.bol	Bolivia	Beni department	Jose Ballivian, Los Palos to Yucumo	-15.3277	-67.0751	F	19.7232	SAMN39879689
		elevatus	perchlora	SR_326	Hele.ron.bra	Brazil	Rondonia	sand quarry, Pimenteiras do Oeste	-13.4943	-61.0716	M	24.4312	SAMN39879690
		elevatus	perchlora	SR_327	Hele.ron.bra	Brazil	Rondonia	sand quarry, Pimenteiras do Oeste	-13.4943	-61.0716	M	33.7929	SAMN39879691
		elevatus	perchlora	SR_328	Hele.ron.bra	Brazil	Rondonia	island on Rio Guapore	-13.4962	-61.0734	F	28.1051	SAMN39879692
		elevatus	perchlora	SR_329	Hele.ron.bra	Brazil	Rondonia	island on Rio Guapore	-13.4962	-61.0734	M	28.4823	SAMN39879693
		elevatus	perchlora	SR_339	Hele.ron.bra	Brazil	Rondonia	island on Rio Guapore	-13.4962	-61.0734	F	27.1015	SAMN39879694
		elevatus	elevatus	NGA16_106	Hele.car.bra	Brazil	Amazonas	Careiro	-3.8341	-60.4451	M	22.2361	SAMN39879695
		elevatus	elevatus	CAR_304	Hele.car.bra	Brazil	Amazonas	Autazes, Estrada Autazes	-3.52832	-59.8129	M	25.5679	SAMN39879696
		elevatus	elevatus	CAR_305	Hele.car.bra	Brazil	Amazonas	Autazes, Estrada Autazes	-3.52832	-59.8129	F	34.1525	SAMN39879697
		elevatus	taracuanus	NGA16_383	Hele.lbm.bra	Brazil	Amazonas	Lago do Bim to Manacapuru	-3.21621	-60.5013	M	28.7896	SAMN39879698
		elevatus	elevatus x taracuanus	NGA16_384	Hele.lbm.bra	Brazil	Amazonas	Lago do Bim to Manacapuru	-3.21568	-60.5013	F	25.6168	SAMN39879699
		melpomene	malleti	﻿CS001011	Hmel.mal.col	Colombia	Caquetá	Florencia	1.8033	-75.6553	M	22.1183	SAMEA104585068
		melpomene	malleti	﻿CS002311	Hmel.mal.col	Colombia	Caquetá	Florencia	1.8136	-75.6686	M	29.4312	SAMEA3723397
		melpomene	malleti	﻿CS001286	Hmel.mal.col	Colombia	Caquetá	Florencia	1.6097	-75.6669	M	26.5824	SAMEA3723398
		melpomene	malleti	﻿CS000594	Hmel.mal.col	Colombia	Caquetá	Florencia	1.8033	-75.6553	F	28.6184	SAMEA104585072
		melpomene	aglaope	108_Hel_mel_agl_Hel	Hmel.agl.per	Peru	San Martin	Tarrapoto, Yurimaguas	-5.91019	-76.2259	M	28.3964	SAMEA1919251
		melpomene	aglaope	112_Hel_mel_agl_Hel	Hmel.agl.per	Peru	San Martin	Tarrapoto, Yurimaguas	-5.91019	-76.2259	M	32.4169	SAMEA1919264
		melpomene	aglaope	569_Hel_mel_agl_Hel	Hmel.agl.per	Peru	San Martin	Tarrapoto, Yurimaguas	-5.94577	-76.2453	M	36.5431	SAMEA1919274
		melpomene	aglaope	572_Hel_mel_agl_Hel	Hmel.agl.per	Peru	San Martin	Tarrapoto, Yurimaguas	-5.94583	-76.2466	M	30.1951	SAMEA1919259
		melpomene	amaryllis	48_Hel_mel_ama_Hel	Hmel.ama.per	Peru	San Martin	Tarrapoto, Yurimaguas	-6.4495	-76.3476	M	46.697	﻿SAMEA1919269
		melpomene	amaryllis	160_Hel_mel_ama_Hel	Hmel.ama.per	Peru	San Martin	Tarrapoto, Yurimaguas	-6.46848	-76.3533	F	37.1274	SAMEA1919275
		melpomene	amaryllis	216_Hel_mel_ama_Hel	Hmel.ama.per	Peru	San Martin	Tarrapoto, Yurimaguas	-5.67544	-77.6746	M	26.3675	﻿SAMEA1919261
		melpomene	amaryllis	293_Hel_mel_ama_Hel	Hmel.ama.per	Peru	San Martin	Tarrapoto, Yurimaguas	-6.47034	-76.3473	F	45.5219	﻿SAMEA1919277
		melpomene	melpomene	13435	Hmel.mel.gui	French Guiana	Macouria	-	4.92	-52.38	M	29.1602	SAMEA1919276
		melpomene	melpomene	9317	Hmel.mel.gui	French Guiana	Macouria	-	4.96	-52.42	M	28.4308	SAMEA1919267
		melpomene	melpomene	9316	Hmel.mel.gui	French Guiana	Macouria	-	4.96	-52.42	M	18.504	SAMEA1919252
		melpomene	melpomene	9315	Hmel.mel.gui	French Guiana	Macouria	-	4.96	-52.42	M	19.477	SAMEA1919270
		melpomene	meriana	CAM013819	Hmel.mer.gui	Brazil	-	Maripasoula	3.66889	-54.0647	M	11.5308	SAMEA3670554
		melpomene	meriana	CAM013715	Hmel.mer.gui	Brazil	-	Maripasoula	3.67	-54.06	M	10.9032	SAMEA3670555
		melpomene	thelxiopeia	CAM013566	Hmel.the.gui	Brazil	-	Maripasoula	3.65556	-54.0392	M	17.7923	SAMEA3670559
		cydno	chioneus	Hc_chioneus_Pa_553	-	Panama	Cólon	-	9.1714	-79.7573	M	30.6179	SAMEA1919256
		cydno	chioneus	Hc_chioneus_Pa_560	-	Panama	Cólon	-	9.1714	-79.7573	M	30.1275	SAMEA1919265
		cydno	chioneus	Hc_chioneus_Pa_564	-	Panama	Cólon	-	9.1714	-79.7573	M	33.2165	SAMEA1919278
		cydno	chioneus	Hc_chioneus_Pa_565	-	Panama	Cólon	-	9.1714	-79.7573	M	39.8308	SAMEA1919262
		cydno	zelinde	CS002242	-	Colombia	Valle del Cauca	-	3.9394	-77.3689	M	34.7565	SAMEA104106540
		cydno	zelinde	CS001028	-	Colombia	Valle del Cauca	-	3.9583	-77.3733	M	28.6202	SAMEA104585054
		cydno	zelinde	CS002261	-	Colombia	Valle del Cauca	-	3.9394	-77.3689	M	28.9578	SAMEA104106542
		cydno	zelinde	CS002260	-	Colombia	Valle del Cauca	-	3.9394	-77.3689	F	37.3986	SAMEA104106543
		timareta	thelxinoe	CS002258	-	Peru	San Martin	Tarrapoto, Yurimaguas	-6.4584	-76.2877	M	18.445	SAMEA1919266
		timareta	thelxinoe	JM-09-57	-	Peru	San Martin	Tarrapoto, Yurimaguas	-6.4584	-76.2877	M	21.6319	SAMEA1919254
		timareta	thelxinoe	JM-09-84	-	Peru	San Martin	Tarrapoto, Yurimaguas	-6.4584	-76.2877	M	23.1699	SAMEA1919273
		timareta	thelxinoe	JM-09-86	-	Peru	San Martin	Tarrapoto, Yurimaguas	-6.4584	-76.2877	M	20.6367	SAMEA1919263
		timareta	﻿florencia	CS002395	-	Colombia	Caquetá	Florencia	1.7097	-75.6976	M	29.63	SAMEA104585100
		timareta	﻿florencia	CS002337	-	Colombia	Caquetá	Florencia	1.7108	-75.7089	M	36.0397	SAMEA104585104
		timareta	﻿florencia	CS002403	-	Colombia	Caquetá	Florencia	1.7097	-75.6976	M	24.7865	SAMEA104585102
		timareta	﻿florencia	CS002406	-	Colombia	Caquetá	Florencia	1.7097	-75.6976	M	33.0855	SAMEA104585103
		besckei	besckei	bes_110_105	Hbes.spp.bra	Brazil	-	-	-	-	F	10.7019	SAMN04412537
		besckei	besckei	bes_110_106	Hbes.spp.bra	Brazil	-	-	-	-	F	10.7174	SAMN04412538
		besckei	besckei	bes_110_107	Hbes.spp.bra	Brazil	-	-	-	-	M	17.8791	SAMN04412539
		besckei	besckei	bes_110_109	Hbes.spp.bra	Brazil	-	-	-	-	M	11.8028	SAMN04412540
		numata	bicoloratus	H_n_bic_MJ05_123	-	Peru	San Martin	Tarrapoto, Yurimaguas	-5.97482	-76.2309	M	31.0597	SAMEA3670562
		numata	bicoloratus	N_bic_05_1116	-	Peru	San Martin	Tarrapoto, Yurimaguas	-5.67468	-77.6697	F	21.6852	SAMEA3670563
		numata	bicoloratus	N_bicx_MC12_176	-	Peru	San Martin	Tarrapoto, Yurimaguas	-	-	F	20.9474	SAMN09206387
		numata	bicoloratus	numata.bic_05_1330	-	Peru	San Martin	Tarrapoto, Yurimaguas	-6.45556	-76.3444	M	41.5889	SAMEA3888873
		ismenius	boulleti	Is_Bou_PA1	-	Panama	-	-	-	-	M	17.2379	SAMN09206388
		ismenius	boulleti	Is_Bou_PA2	-	Panama	-	-	-	-	M	25.9197	SAMN20955976
		ismenius	boulleti	Is_Bou_PA3	-	Panama	-	-	-	-	M	13.9285	SAMN20955977
		ismenius	boulleti	Is_Bou_PA4	-	Panama	-	-	-	-	M	20.3219	SAMN20955978
		ethilla	aerotome	49_Hel_ethilla_Hel (09-49)	-	Peru	San Martin	Tarrapoto, Yurimaguas	-6.46183	-76.2919	F	32.6977	SAMEA3670527
		ethilla	aerotome	62_Hel_ethilla_HEL (09-62)	-	Peru	San Martin	Tarrapoto, Yurimaguas	-	-	F	30.3258	SAMEA3670528
		ethilla	aerotome	66_Hel_ethilla_HEL (09-66)	-	Peru	San Martin	Tarrapoto, Yurimaguas	-	-	F	31.5924	SAMEA3670529
		ethilla	aerotome	67_Hel_ethilla_Hel (09-67)	-	Peru	San Martin	Tarrapoto, Yurimaguas	-	-	M	36.5076	SAMEA1919250
		nattereri	-	hnat55	-	Brazil	Espirito Santo	Santa Cruz	-	-	F	61.3735	SAMN13635098
		nattereri	-	hnat56	-	Brazil	Espirito Santo	Santa Cruz	-	-	M	16.0861	SAMN13635099
		nattereri	-	hnat57	-	Brazil	Espirito Santo	Santa Cruz	-	-	M	15.3168	SAMN13635100
		nattereri	-	hnat61	-	Brazil	Espirito Santo	Santa Cruz	-	-	M	18.497	SAMN13635104
		hecale	felix	09-164_Hel_hecale_HEL	-	Peru	San Martin	Tarrapoto, Yurimaguas	-6.17694	-76.2568	F	25.2093	SAMEA3670532
		hecale	felix	09-272_Hel_hecale_HEL	-	Peru	San Martin	Tarrapoto, Yurimaguas	-5.97172	-76.232	F	27.1721	SAMEA3670531
		hecale	felix	09-273_Hel_hec_Hel	-	Peru	San Martin	Tarrapoto, Yurimaguas	-5.97172	-76.232	F	30.9268	SAMEA1919272
		hecale	felix	02-1326_Hel_hecale_HEL	-	Peru	San Martin	Tarrapoto, Yurimaguas	-6.28675	-76.2317	F	24.5456	SAMEA3670530
		erato	﻿demophoon	ERAtog	-	Panama	-	-	-	-	F	-	SAMN11398296

## Sheet: STable2.GPhoCS
					Raw values													Scaled Parameters
PopA	PopB	PopC	Replicate	Sample	theta_A	theta_B	theta_C	theta_AB	theta_ABC	tau_AB	tau_ABC	m_A..B	m_B..A	tau_A	Data.ld.ln	Full.ld.ln		Ne_A	Ne_B	Ne_C	Ne_AB	Ne_ABC	Td_AB	Td_ABC	Nm_AB	Nm_BA
Hpar.ser.per	Hele.bar.gui	Hbes.spp.bra	rep1	149800	0.00516668	0.0663091	0.00457897	0.028826	0.010782	0.0106728	0.0164616	1.64164e-06	0.0600658	0	-1651.5	-11121125		0.445403	5.7163	0.394739	2.485	0.929484	0.92007	1.4191	2.72139e-05	0.0775851		mut. rate (u)	1.9e-09	mut/site/gen	Kozak et al. 2015
Hpar.ser.per	Hele.bar.gui	Hbes.spp.bra	rep2	149800	0.00519356	0.066342	0.00458116	0.0287641	0.0108202	0.0107012	0.0164378	6.30631e-07	0.0596449	0	-1651.79	-11122717		0.447721	5.71913	0.394928	2.47966	0.932776	0.922515	1.41705	1.04593e-05	0.0774424		mut. rate (u)	2.9e-09	mut/site/gen	Keightley et al. 2014
Hpar.ser.per	Hele.bar.gui	Hbes.spp.bra	rep3	149800	0.00517407	0.0662764	0.00457902	0.0284964	0.0107348	0.0107292	0.0164775	1.11111e-06	0.0600725	0	-1651.47	-11121056		0.446041	5.71348	0.394743	2.45659	0.925416	0.924934	1.42048	1.84101e-05	0.0777049		gen	0.25	years
Hpar.ore.ecu	Hele.nap.ecu	Hbes.spp.bra	rep1	122700	0.0786623	0.108048	0.00452071	0.0400209	0.0118362	0.00945554	0.0160475	0.00013625	0.356053	0	-1878.28	-12665755		6.78124	9.31451	0.389717	3.45007	1.02036	0.815132	1.3834	0.0036804	7.00199
Hpar.ore.ecu	Hele.nap.ecu	Hbes.spp.bra	rep2	120100	0.114908	0.0700281	0.00451547	0.0405273	0.0118774	0.00934063	0.0160211	0.408376	1.40313e-05	0	-1877.15	-12665712		9.90588	6.0369	0.389265	3.49373	1.02392	0.805226	1.38113	7.14944	0.000403079
Hpar.ore.ecu	Hele.nap.ecu	Hbes.spp.bra	rep3	122200	0.0784904	0.10785	0.00451718	0.0400546	0.0118715	0.00947432	0.0160234	0.000189682	0.355315	0	-1878.15	-12664817		6.76641	9.29738	0.389412	3.45299	1.02341	0.816751	1.38133	0.00511428	6.97221
Hpar.let.col	Hele.let.col	Hbes.spp.bra	rep1	123000	0.113155	0.0857622	0.00452681	0.0491928	0.0138253	0.00926331	0.016123	0.213368	0.000193023	0	-1956.33	-13116757		9.75478	7.39329	0.390242	4.24075	1.19183	0.798561	1.38992	4.57473	0.00546041
Hpar.let.col	Hele.let.col	Hbes.spp.bra	rep2	123000	0.076088	0.119078	0.00452472	0.050521	0.0138833	0.00902308	0.0160874	9.39808e-05	0.21442	0	-1956.8	-13116292		6.55931	10.2653	0.390062	4.35526	1.19683	0.777852	1.38685	0.00279776	4.07869
Hpar.let.col	Hele.let.col	Hbes.spp.bra	rep3	126000	0.0762332	0.11934	0.00452871	0.0504653	0.013816	0.00900372	0.016106	0.000204652	0.213563	0	-1957.12	-13118012		6.57182	10.2879	0.390406	4.35046	1.19103	0.776183	1.38845	0.00610578	4.07015
Hpar.yur.per	Hele.yur.per	Hbes.spp.bra	rep1	120900	0.11533	0.0842514	0.00451663	0.0433095	0.0122999	0.0092563	0.0160696	0.335943	3.01972e-05	0	-1908.58	-12854318		9.94221	7.26305	0.389365	3.73358	1.06034	0.797957	1.38531	7.07591	0.000870658
Hpar.yur.per	Hele.yur.per	Hbes.spp.bra	rep2	122700	0.0746224	0.120274	0.0045233	0.0435807	0.0123092	0.00917279	0.01606	0.000120206	0.356517	0	-1908.23	-12854114		6.43297	10.3685	0.389939	3.75696	1.06114	0.790758	1.38448	0.00361442	6.65103
Hpar.yur.per	Hele.yur.per	Hbes.spp.bra	rep3	104400	0.115192	0.0844107	0.00452306	0.043035	0.0122487	0.00928971	0.0160846	0.336331	0.000260055	0	-1908.58	-12854739		9.93031	7.27678	0.389919	3.70991	1.05592	0.800837	1.38661	7.09749	0.00748904
Hpar.lam.per	Hele.pmd.per	Hbes.spp.bra	rep1	149800	0.0326195	0.135104	0.00452892	0.0472106	0.0140459	0.00881404	0.0159166	0.00064967	0.477517	0	-1846.25	-12379153		2.81203	11.6469	0.390424	4.06988	1.21085	0.759831	1.37212	0.0219432	3.89409
Hpar.lam.per	Hele.pmd.per	Hbes.spp.bra	rep2	149800	0.0312241	0.136927	0.00453312	0.0470385	0.0140972	0.00881086	0.0159155	0.000303764	0.501143	0	-1845.8	-12377738		2.69173	11.8041	0.390786	4.05504	1.21528	0.759557	1.37202	0.0103984	3.91194
Hpar.lam.per	Hele.pmd.per	Hbes.spp.bra	rep3	149800	0.0840342	0.120899	0.00456352	0.0406411	0.0135982	0.0103344	0.0161825	0.267902	0.0004299	0	-1840.49	-12379645		7.24432	10.4223	0.393407	3.50354	1.17226	0.890899	1.39504	8.09729	0.00903157
Hpar.ben.bol	Hele.ben.bol	Hbes.spp.bra	rep1	119100	0.0318895	0.0651203	0.00457301	0.0357329	0.0138617	0.0107088	0.0159678	0.00341429	0.188739	0	-1776.73	-11955704		2.7491	5.61382	0.394225	3.08042	1.19497	0.923171	1.37653	0.055585	1.5047
Hpar.ben.bol	Hele.ben.bol	Hbes.spp.bra	rep2	118100	0.031833	0.0652212	0.00457842	0.0357086	0.0137235	0.0107005	0.0160039	0.00361301	0.188964	0	-1776.68	-11955791		2.74422	5.62252	0.394691	3.07833	1.18306	0.922453	1.37964	0.0589112	1.50382
Hpar.ben.bol	Hele.ben.bol	Hbes.spp.bra	rep3	115100	0.0319351	0.0651422	0.00457551	0.0358853	0.0137449	0.0106495	0.0159939	0.00394319	0.187385	0	-1776.76	-11955979		2.75302	5.61571	0.39444	3.09356	1.1849	0.918061	1.37879	0.0642171	1.49604
Hpar.car.bra	Hele.car.bra	Hbes.spp.bra	rep1	149800	0.0528809	0.0846787	0.00457121	0.0426705	0.0145788	0.00985803	0.0160821	0.00113865	0.1949	0	-1771.65	-11823869		4.5587	7.29989	0.39407	3.67849	1.25679	0.84983	1.38639	0.0241048	2.57663
Hpar.car.bra	Hele.car.bra	Hbes.spp.bra	rep2	149800	0.0847582	0.0516783	0.00457787	0.0415365	0.0144221	0.0100338	0.0161484	0.198614	0.00211362	0	-1770.94	-11822161		7.30674	4.45503	0.394644	3.58074	1.24328	0.864981	1.39211	2.56601	0.0447867
Hpar.car.bra	Hele.car.bra	Hbes.spp.bra	rep3	149800	0.0846664	0.0517713	0.00457779	0.0418176	0.0145068	0.0100021	0.0161137	0.198277	0.00243768	0	-1770.92	-11822150		7.29883	4.46304	0.394637	3.60496	1.25058	0.862254	1.38911	2.56627	0.0515974
Hpar.ore.ecu	Hele.let.col	Hbes.spp.bra	rep1	80000	0.0744159	0.123836	0.00445093	0.053912	0.0451812	0.00858233	0.0128537	0.000203289	0.351288	0	-1979.71	-13280085		6.41517	10.6755	0.383701	4.64758	3.89493	0.739856	1.10808	0.0062936	6.53537
Hpar.ore.ecu	Hele.let.col	Hbes.spp.bra	rep2	80300	0.0743569	0.124675	0.00445618	0.0542893	0.0451137	0.00857385	0.0128461	0.000131382	0.360731	0	-1979.52	-13280832		6.41008	10.7478	0.384154	4.68011	3.88911	0.739125	1.10742	0.004095	6.7057
Hpar.ore.ecu	Hele.let.col	Hbes.spp.bra	rep3	80200	0.117294	0.0888865	0.00446848	0.0513829	0.045185	0.0089334	0.0129431	0.34562	0.000421518	0	-1979.11	-13279966		10.1115	7.66263	0.385214	4.42956	3.89526	0.770121	1.11578	7.68024	0.0123604
Hpar.ore.ecu	Hele.yur.per	Hbes.spp.bra	rep1	79500	0.0737376	0.123882	0.00446932	0.0500552	0.0445646	0.00858628	0.0129098	0.000179561	0.408793	0	-1961.17	-13174949		6.35669	10.6795	0.385287	4.3151	3.84177	0.740197	1.11291	0.00556108	7.53586
Hpar.ore.ecu	Hele.yur.per	Hbes.spp.bra	rep2	79300	0.0737523	0.123791	0.00447326	0.0500262	0.0445454	0.00855714	0.0129312	6.29252e-06	0.401055	0	-1961.54	-13175675		6.35796	10.6716	0.385626	4.31261	3.84012	0.737685	1.11476	0.000194739	7.39468
Hpar.ore.ecu	Hele.yur.per	Hbes.spp.bra	rep3	79600	0.0741762	0.123139	0.00447512	0.0497842	0.0446887	0.00858138	0.0129083	0.000264007	0.396914	0	-1961.55	-13175431		6.3945	10.6154	0.385786	4.29174	3.85248	0.739774	1.11279	0.00812739	7.36039
Hpar.ore.ecu	Hele.ben.bol	Hbes.spp.bra	rep1	76300	0.0938544	0.0641844	0.00510614	0.0143181	0.205017	0.0135054	0.0182587	0.000902159	0.2071	0	-2010.95	-13474645		8.0909	5.53314	0.440184	1.23432	17.6739	1.16426	1.57403	0.0144761	4.85931
Hpar.ore.ecu	Hele.ben.bol	Hbes.spp.bra	rep2	76600	0.0938019	0.0640503	0.00509386	0.0148009	0.202227	0.0133651	0.0181721	0.00111262	0.205319	0	-2010.99	-13473836		8.08637	5.52158	0.439126	1.27594	17.4334	1.15216	1.56656	0.0178159	4.81483
Hpar.ore.ecu	Hele.ben.bol	Hbes.spp.bra	rep3	76700	0.0938109	0.0640134	0.00508802	0.0147338	0.203292	0.0133869	0.0182057	0.0011422	0.204666	0	-2011.15	-13474847		8.08714	5.5184	0.438623	1.27015	17.5252	1.15404	1.56946	0.0182791	4.79996
Hpar.ore.ecu	Hele.car.bra	Hbes.spp.bra	rep1	108700	0.0849267	0.0835668	0.00449054	0.0432916	0.046319	0.00949481	0.0129577	0.000666395	0.219795	0	-1886.21	-12620086		7.32127	7.20404	0.387116	3.73204	3.99301	0.818518	1.11705	0.0139221	4.66662
Hpar.ore.ecu	Hele.car.bra	Hbes.spp.bra	rep2	109000	0.0847616	0.0841866	0.0044911	0.0436366	0.0462743	0.00946213	0.0129826	1.52961e-05	0.22193	0	-1886.35	-12621249		7.30704	7.25747	0.387164	3.76178	3.98917	0.815701	1.11919	0.000321932	4.70279
Hpar.ore.ecu	Hele.car.bra	Hbes.spp.bra	rep3	108000	0.113377	0.0442739	0.00448365	0.047465	0.046036	0.00879262	0.0128642	0.287743	0.0010595	0	-1891.64	-12620282		9.77384	3.81672	0.386521	4.09181	3.96862	0.757984	1.10898	3.18488	0.0300306
Hpar.let.col	Hele.nap.ecu	Hbes.spp.bra	rep1	78900	0.0781048	0.108096	0.00446393	0.0532627	0.0477116	0.00841786	0.0127272	2.98276e-05	0.21765	0	-1981.8	-13249008		6.73317	9.31863	0.384822	4.59161	4.11307	0.725678	1.09717	0.000806061	4.24987
Hpar.let.col	Hele.nap.ecu	Hbes.spp.bra	rep2	78800	0.0781697	0.107649	0.00446259	0.052891	0.0476865	0.00844346	0.0127481	0.000716436	0.216812	0	-1981.95	-13250340		6.73877	9.28012	0.384706	4.55957	4.11091	0.727884	1.09898	0.019281	4.23702
Hpar.let.col	Hele.nap.ecu	Hbes.spp.bra	rep3	76100	0.112763	0.0719247	0.00447324	0.0527043	0.0476444	0.00842008	0.0127979	0.233281	0.000509275	0	-1981.21	-13250515		9.72092	6.2004	0.385624	4.54348	4.10728	0.725869	1.10327	4.19467	0.0143568
Hpar.let.col	Hele.yur.per	Hbes.spp.bra	rep1	79700	0.0741421	0.122277	0.00446507	0.0559967	0.0397466	0.0083942	0.0130891	0.000168054	0.280239	0	-1980.89	-13269637		6.39156	10.5411	0.38492	4.8273	3.42643	0.723638	1.12837	0.00513729	5.19438
Hpar.let.col	Hele.yur.per	Hbes.spp.bra	rep2	79400	0.0742642	0.12209	0.00445091	0.0570508	0.039765	0.00831559	0.0130314	0.000448847	0.276814	0	-1981.04	-13269165		6.40209	10.525	0.3837	4.91817	3.42801	0.716861	1.1234	0.0136999	5.13935
Hpar.let.col	Hele.yur.per	Hbes.spp.bra	rep3	77300	0.114863	0.0848726	0.00447573	0.054075	0.0396729	0.00869996	0.0131602	0.26693	0.000216569	0	-1980.94	-13270028		9.90202	7.3166	0.385839	4.66164	3.42008	0.749997	1.1345	5.66376	0.00621897
Hpar.let.col	Hele.ben.bol	Hbes.spp.bra	rep1	76300	0.0887946	0.0642856	0.00506159	0.0166113	0.176115	0.0133517	0.0179945	0.00152701	0.17521	0	-2028.56	-13568944		7.65471	5.54187	0.436344	1.432	15.1823	1.15101	1.55125	0.0245412	3.88943
Hpar.let.col	Hele.ben.bol	Hbes.spp.bra	rep2	69800	0.101158	0.031347	0.00504859	0.0211626	0.172074	0.0118535	0.0179309	0.23487	0.000135578	0	-2030.72	-13568221		8.72053	2.70233	0.435224	1.82436	14.834	1.02185	1.54576	1.84061	0.0034287
Hpar.let.col	Hele.ben.bol	Hbes.spp.bra	rep3	74700	0.101397	0.0311611	0.00504879	0.0211199	0.171949	0.0118738	0.0179356	0.237366	8.96371e-05	0	-2030.81	-13569460		8.74109	2.6863	0.435241	1.82068	14.8232	1.0236	1.54617	1.84915	0.00227223
Hpar.let.col	Hele.car.bra	Hbes.spp.bra	rep1	107300	0.112625	0.0486795	0.00449955	0.0518916	0.0408736	0.00874773	0.0132256	0.209368	0.000215976	0	-1907.59	-12702378		9.70908	4.19651	0.387892	4.47342	3.52359	0.754115	1.14013	2.54798	0.00608108
Hpar.let.col	Hele.car.bra	Hbes.spp.bra	rep2	107300	0.112742	0.0481347	0.00449645	0.0514305	0.0408698	0.00879817	0.0132279	0.21094	3.77352e-05	0	-1907.31	-12701018		9.71918	4.14954	0.387625	4.43366	3.52326	0.758463	1.14033	2.53838	0.00106359
Hpar.let.col	Hele.car.bra	Hbes.spp.bra	rep3	109200	0.085486	0.0833214	0.00449604	0.0513183	0.0408853	0.00895435	0.0132436	0.0013541	0.163703	0	-1903.61	-12701596		7.36949	7.18288	0.387589	4.42399	3.52459	0.771927	1.14169	0.0282063	3.49858
Hpar.yur.per	Hele.nap.ecu	Hbes.spp.bra	rep1	77500	0.114262	0.0699711	0.00446859	0.0491032	0.0489859	0.00846471	0.0126225	0.297455	1.31884e-05	0	-1959.3	-13132764		9.85013	6.03199	0.385223	4.23304	4.22293	0.729716	1.08814	5.20332	0.000376732
Hpar.yur.per	Hele.nap.ecu	Hbes.spp.bra	rep2	79300	0.0781702	0.108056	0.00448102	0.0474536	0.0491129	0.00864163	0.012721	0.000482823	0.27518	0	-1959.72	-13132434		6.73881	9.31522	0.386295	4.09083	4.23387	0.744968	1.09664	0.013043	5.37772
Hpar.yur.per	Hele.nap.ecu	Hbes.spp.bra	rep3	80000	0.0786747	0.107749	0.00447628	0.0477039	0.0490864	0.00861987	0.0126965	0.000523787	0.272175	0	-1959.95	-13132903		6.7823	9.28867	0.385886	4.1124	4.23158	0.743092	1.09453	0.0141093	5.35332
Hpar.yur.per	Hele.let.col	Hbes.spp.bra	rep1	80100	0.0765769	0.122648	0.00444	0.0582285	0.0426569	0.00811255	0.0128618	0.000226225	0.261764	0	-1985.58	-13289931		6.60145	10.5731	0.382759	5.0197	3.67731	0.699358	1.10878	0.00693654	5.01127
Hpar.yur.per	Hele.let.col	Hbes.spp.bra	rep2	80500	0.0758443	0.123067	0.00445471	0.0576901	0.0426677	0.0081648	0.0128824	0.000253954	0.266331	0	-1985.19	-13289307		6.53831	10.6092	0.384026	4.97328	3.67825	0.703862	1.11055	0.00781333	5.04992
Hpar.yur.per	Hele.let.col	Hbes.spp.bra	rep3	78600	0.116826	0.0852485	0.00445394	0.0563981	0.0427329	0.00839488	0.012889	0.259796	7.8676e-05	0	-1984.97	-13289204		10.0712	7.34901	0.38396	4.86191	3.68387	0.723696	1.11112	5.53681	0.00229785
Hpar.yur.per	Hele.ben.bol	Hbes.spp.bra	rep1	76400	0.0919482	0.0637841	0.00509445	0.0149545	0.199335	0.013337	0.0182583	0.00113728	0.193519	0	-2011.43	-13471246		7.92657	5.49863	0.439177	1.28918	17.184	1.14974	1.57399	0.0181352	4.44844
Hpar.yur.per	Hele.ben.bol	Hbes.spp.bra	rep2	76600	0.0916572	0.0639764	0.00510483	0.0148427	0.200366	0.0133708	0.0182755	0.000844419	0.194057	0	-2011.58	-13472033		7.90148	5.5152	0.440072	1.27954	17.2729	1.15266	1.57548	0.0135057	4.44668
Hpar.yur.per	Hele.ben.bol	Hbes.spp.bra	rep3	75700	0.100282	0.0295475	0.00508143	0.0190837	0.193215	0.0118976	0.0181762	0.264109	6.43023e-05	0	-2014.05	-13472272		8.64497	2.5472	0.438055	1.64515	16.6564	1.02566	1.56691	1.95094	0.00161209
Hpar.yur.per	Hele.car.bra	Hbes.spp.bra	rep1	110000	0.113507	0.0466578	0.00447561	0.0498831	0.0431027	0.00853022	0.0129564	0.239124	0.000111048	0	-1892.43	-12612407		9.78512	4.02222	0.385828	4.30027	3.71575	0.735363	1.11693	2.78925	0.0031512
Hpar.yur.per	Hele.car.bra	Hbes.spp.bra	rep2	108500	0.0842385	0.0843355	0.00448812	0.0484083	0.0432239	0.00889512	0.0129914	2.71843e-05	0.187185	0	-1888.03	-12612803		7.26194	7.27031	0.386907	4.17313	3.7262	0.766821	1.11995	0.000573151	3.94204
Hpar.yur.per	Hele.car.bra	Hbes.spp.bra	rep3	106800	0.113547	0.0464089	0.00448489	0.0500789	0.0431513	0.00853675	0.0129516	0.240942	0.000153866	0	-1892.37	-12612359		9.78858	4.00077	0.386628	4.31715	3.71994	0.735927	1.11652	2.79546	0.00436779
Hpar.ben.bol	Hele.nap.ecu	Hbes.spp.bra	rep1	76900	0.0576629	0.0872598	0.00488841	0.0179971	0.104977	0.0126759	0.0162744	0.164749	0.00197215	0	-1957.34	-13107978		4.97094	7.5224	0.421414	1.55148	9.04976	1.09275	1.40297	3.59399	0.0284299
Hpar.ben.bol	Hele.nap.ecu	Hbes.spp.bra	rep2	77600	0.0258081	0.105197	0.00476534	0.0290719	0.0911196	0.0102072	0.0151199	0.000208989	0.255775	0	-1959.24	-13105679		2.22484	9.06873	0.410805	2.5062	7.85514	0.87993	1.30344	0.00549627	1.65027
Hpar.ben.bol	Hele.nap.ecu	Hbes.spp.bra	rep3	77900	0.0257932	0.105173	0.00476375	0.029328	0.0906104	0.0101846	0.0150726	0.000432714	0.254904	0	-1959.27	-13105605		2.22355	9.06662	0.410668	2.52827	7.81124	0.877986	1.29936	0.0113774	1.6437
Hpar.ben.bol	Hele.let.col	Hbes.spp.bra	rep1	77800	0.0577508	0.107615	0.00457928	0.0272842	0.0721607	0.0114673	0.0132674	0.143941	0.00484018	0	-1983.02	-13254816		4.97851	9.27719	0.394766	2.35208	6.22075	0.988564	1.14374	3.87256	0.069881
Hpar.ben.bol	Hele.let.col	Hbes.spp.bra	rep2	78300	0.0242907	0.125772	0.00454676	0.0463474	0.0692539	0.00886261	0.0129152	0.000256444	0.275848	0	-1983.38	-13254143		2.09402	10.8424	0.391962	3.99546	5.97017	0.764018	1.11338	0.00806334	1.67513
Hpar.ben.bol	Hele.let.col	Hbes.spp.bra	rep3	78300	0.0240792	0.126623	0.00454613	0.0462946	0.0692658	0.00885268	0.0129622	0.000300599	0.280956	0	-1983.21	-13254380		2.07579	10.9158	0.391908	3.99092	5.97119	0.763162	1.11743	0.00951567	1.6913
Hpar.ben.bol	Hele.yur.per	Hbes.spp.bra	rep1	76500	0.0224472	0.122244	0.00460011	0.0391261	0.0713851	0.0092497	0.0134776	0.000501353	0.326361	0	-1964.43	-13149102		1.93511	10.5383	0.396561	3.37294	6.15389	0.797388	1.16186	0.0153219	1.83147
Hpar.ben.bol	Hele.yur.per	Hbes.spp.bra	rep2	77000	0.0586717	0.107115	0.00466059	0.017694	0.0770028	0.0125495	0.0140784	0.175386	0.00174841	0	-1962.81	-13148092		5.0579	9.23408	0.401775	1.52535	6.63818	1.08185	1.21366	4.69664	0.0256456
Hpar.ben.bol	Hele.yur.per	Hbes.spp.bra	rep3	78000	0.0222098	0.123021	0.00458082	0.0408649	0.0707525	0.009081	0.0132723	0.000591601	0.328688	0	-1964.14	-13146814		1.91464	10.6053	0.394898	3.52284	6.09935	0.782844	1.14416	0.0181949	1.82502
Hpar.ben.bol	Hele.car.bra	Hbes.spp.bra	rep1	107300	0.0553662	0.0633371	0.0046478	0.0120412	0.0786755	0.0127655	0.0136533	0.148739	0.00795394	0	-1881.85	-12552508		4.77295	5.4601	0.400673	1.03803	6.78237	1.10047	1.17701	2.35518	0.110095
Hpar.ben.bol	Hele.car.bra	Hbes.spp.bra	rep2	107300	0.0270647	0.0897609	0.0046177	0.030067	0.0758947	0.0105084	0.0135315	7.10453e-05	0.238371	0	-1878.73	-12553401		2.33316	7.73801	0.398078	2.59198	6.54265	0.905901	1.16651	0.00159427	1.61286
Hpar.ben.bol	Hele.car.bra	Hbes.spp.bra	rep3	108100	0.027373	0.089044	0.00463419	0.0296277	0.0760777	0.0105851	0.0135875	5.19416e-05	0.235329	0	-1879.08	-12555174		2.35974	7.67621	0.399499	2.55411	6.55842	0.912506	1.17134	0.00115627	1.61041
Hpar.car.bra	Hele.nap.ecu	Hbes.spp.bra	rep1	112000	0.0839137	0.078355	0.00448855	0.0468687	0.0482712	0.00888791	0.0128267	0.173968	0.00104089	0	-1896.23	-12655124		7.23394	6.75474	0.386944	4.0404	4.16131	0.766199	1.10575	3.40781	0.0218361
Hpar.car.bra	Hele.nap.ecu	Hbes.spp.bra	rep2	114600	0.0500004	0.105504	0.00448672	0.0481998	0.0483022	0.0086653	0.0127744	0.000655873	0.197892	0	-1901.24	-12655146		4.31038	9.09518	0.386786	4.15516	4.16398	0.747009	1.10124	0.0172993	2.47368
Hpar.car.bra	Hele.nap.ecu	Hbes.spp.bra	rep3	114600	0.0503515	0.105673	0.0044785	0.047951	0.048274	0.00868706	0.0127679	3.80989e-05	0.198623	0	-1901.29	-12655599		4.34065	9.10973	0.386078	4.13371	4.16155	0.748885	1.10068	0.00100651	2.50025
Hpar.car.bra	Hele.let.col	Hbes.spp.bra	rep1	112400	0.0860739	0.0930003	0.00449197	0.0534972	0.0406155	0.00901821	0.0132559	0.167557	0.000120192	0	-1916.8	-12788653		7.42017	8.01727	0.387239	4.61183	3.50133	0.777432	1.14275	3.89572	0.00258635
Hpar.car.bra	Hele.let.col	Hbes.spp.bra	rep2	116300	0.0488729	0.120603	0.00447994	0.0565688	0.0405441	0.00844997	0.0131936	0.000979277	0.210636	0	-1921.4	-12789471		4.21318	10.3968	0.386202	4.87662	3.49518	0.728446	1.13738	0.029526	2.5736
Hpar.car.bra	Hele.let.col	Hbes.spp.bra	rep3	116300	0.0857781	0.092986	0.00448633	0.0527906	0.0406323	0.00908396	0.0132788	0.167121	0.000203584	0	-1916.68	-12788221		7.39467	8.01603	0.386752	4.55091	3.50278	0.7831	1.14473	3.88498	0.00436577
Hpar.car.bra	Hele.yur.per	Hbes.spp.bra	rep1	112300	0.0852826	0.0911519	0.00449625	0.0489432	0.0401522	0.00915527	0.0132285	0.189763	4.8109e-05	0	-1898.6	-12686268		7.35195	7.85792	0.387608	4.21924	3.4614	0.789248	1.14039	4.32432	0.00102571
Hpar.car.bra	Hele.yur.per	Hbes.spp.bra	rep2	113800	0.0462997	0.118827	0.00448984	0.0529624	0.0400907	0.00846444	0.0131473	0.000927668	0.241928	0	-1903.65	-12686404		3.99135	10.2437	0.387056	4.56573	3.45609	0.729693	1.13338	0.0275579	2.8003
Hpar.car.bra	Hele.yur.per	Hbes.spp.bra	rep3	114900	0.0462235	0.119363	0.00448169	0.0529674	0.0401018	0.0084632	0.0131109	0.000134108	0.242742	0	-1903.72	-12686277		3.98478	10.2899	0.386353	4.56616	3.45705	0.729586	1.13025	0.00400188	2.80509
Hpar.car.bra	Hele.ben.bol	Hbes.spp.bra	rep1	106900	0.0796742	0.0338563	0.00501477	0.0179467	0.169798	0.0126505	0.017441	0.20519	4.92807e-05	0	-1941.1	-12956984		6.86847	2.91864	0.432308	1.54713	14.6377	1.09056	1.50353	1.73674	0.0009816
Hpar.car.bra	Hele.ben.bol	Hbes.spp.bra	rep2	110500	0.0593887	0.0616611	0.00501978	0.0162077	0.169858	0.0132585	0.0173956	0.00509178	0.161811	0	-1944.97	-12957825		5.11972	5.31561	0.43274	1.39721	14.6429	1.14298	1.49962	0.0784912	2.40243
Hpar.car.bra	Hele.ben.bol	Hbes.spp.bra	rep3	109700	0.0595743	0.0615856	0.00501706	0.0161756	0.169994	0.0132675	0.0174025	0.00511443	0.161827	0	-1944.98	-12958116		5.13571	5.3091	0.432505	1.39445	14.6546	1.14375	1.50021	0.0787438	2.41018
Hpar.ore.ecu	Hpar.let.col	Hbes.spp.bra	rep1	69300	0.0824101	0.120394	0.00446562	0.0506136	0.0459917	0.00881562	0.0128579	0.000281082	0.473501	0	-1962.67	-13197086		7.10432	10.3788	0.384967	4.36324	3.96481	0.759967	1.10844	0.00846017	9.75532
Hpar.ore.ecu	Hpar.let.col	Hbes.spp.bra	rep2	68900	0.0820606	0.119931	0.00447063	0.05051	0.0460078	0.00883279	0.0128561	6.63158e-06	0.467152	0	-1963.03	-13198207		7.07419	10.3388	0.385399	4.35431	3.96619	0.761447	1.10828	0.000198832	9.58369
Hpar.ore.ecu	Hpar.let.col	Hbes.spp.bra	rep3	69500	0.0817893	0.121102	0.00447434	0.0504696	0.0459721	0.00881332	0.0128869	0.00019449	0.480253	0	-1962.81	-13198742		7.0508	10.4398	0.385719	4.35083	3.96312	0.759769	1.11094	0.00588826	9.81989
Hpar.ore.ecu	Hpar.yur.per	Hbes.spp.bra	rep1	69900	0.0796416	0.124292	0.0044777	0.0473486	0.0471835	0.0086518	0.0127797	0.0001358	0.600237	0	-1943.36	-13088677		6.86566	10.7148	0.386009	4.08178	4.06755	0.745845	1.1017	0.00421972	11.951
Hpar.ore.ecu	Hpar.yur.per	Hbes.spp.bra	rep2	70100	0.0788515	0.124488	0.00448361	0.0478064	0.0472148	0.00862678	0.0127523	6.66337e-05	0.599497	0	-1943.53	-13089327		6.79755	10.7317	0.386518	4.12124	4.07024	0.743688	1.09934	0.00207377	11.8178
Hpar.ore.ecu	Hpar.yur.per	Hbes.spp.bra	rep3	69700	0.080462	0.12325	0.00447833	0.0478266	0.047232	0.0086198	0.0127677	3.0303e-07	0.578755	0	-1943.81	-13089151		6.93638	10.625	0.386063	4.12298	4.07172	0.743086	1.10067	9.33711e-06	11.6419
Hpar.ore.ecu	Hpar.ben.bol	Hbes.spp.bra	rep1	68600	0.105754	0.0571416	0.00482075	0.0147071	0.0964418	0.0134098	0.0155736	0.00149952	0.193635	0	-1956.88	-13125106		9.1167	4.926	0.415582	1.26785	8.31394	1.15602	1.34255	0.0214212	5.11941
Hpar.ore.ecu	Hpar.ben.bol	Hbes.spp.bra	rep2	67300	0.105414	0.0574466	0.00482213	0.015251	0.0968951	0.0133415	0.0156531	0.00144218	0.193707	0	-1957.38	-13127706		9.08741	4.95229	0.415701	1.31474	8.35302	1.15013	1.34941	0.0207121	5.10485
Hpar.ore.ecu	Hpar.ben.bol	Hbes.spp.bra	rep3	68700	0.106103	0.0572785	0.00485048	0.0147492	0.0989248	0.0134729	0.0158537	0.00156436	0.19458	0	-1957.06	-13127630		9.14679	4.9378	0.418145	1.27148	8.528	1.16145	1.3667	0.0224011	5.16138
Hpar.ore.ecu	Hpar.car.bra	Hbes.spp.bra	rep1	99500	0.115416	0.0450106	0.00448976	0.048249	0.0462793	0.00879315	0.0128336	0.344185	0.0015296	0	-1894.72	-12652488		9.94968	3.88023	0.387048	4.1594	3.9896	0.75803	1.10634	3.87299	0.0441351
Hpar.ore.ecu	Hpar.car.bra	Hbes.spp.bra	rep2	97900	0.0893229	0.0861528	0.004503	0.0423671	0.0465532	0.00972917	0.0129755	0.000245104	0.259323	0	-1888.65	-12652551		7.70025	7.42697	0.38819	3.65234	4.01321	0.838721	1.11858	0.0052791	5.79087
Hpar.ore.ecu	Hpar.car.bra	Hbes.spp.bra	rep3	96900	0.0896676	0.0859419	0.00450721	0.0416283	0.0466445	0.00980638	0.013019	1.18085e-05	0.258318	0	-1889.02	-12654967		7.72996	7.40878	0.388553	3.58865	4.02108	0.845378	1.12233	0.000253711	5.79069
Hpar.let.col	Hpar.yur.per	Hbes.spp.bra	rep1	68500	0.0823741	0.126695	0.00447833	0.051954	0.043324	0.00857328	0.0129075	0.000163656	0.598043	0	-1952.21	-13146319		7.10121	10.922	0.386063	4.47879	3.73483	0.739076	1.11271	0.0051836	12.3158
Hpar.let.col	Hpar.yur.per	Hbes.spp.bra	rep2	68300	0.0834158	0.125536	0.0044594	0.0513246	0.043244	0.00866967	0.0129287	7.80978e-05	0.582887	0	-1952.44	-13146482		7.19101	10.8221	0.384431	4.42454	3.72793	0.747386	1.11455	0.00245102	12.1555
Hpar.let.col	Hpar.yur.per	Hbes.spp.bra	rep3	66200	0.123238	0.0896389	0.00446012	0.0518099	0.0433458	0.00867761	0.0128457	0.551509	0.000141166	0	-1952.86	-13146739		10.6239	7.72749	0.384493	4.46637	3.7367	0.74807	1.10739	12.3592	0.00434923
Hpar.let.col	Hpar.ben.bol	Hbes.spp.bra	rep1	68200	0.108736	0.0582568	0.00465869	0.00326667	0.0787943	0.0136958	0.0138867	0.00163366	0.194585	0	-1963.67	-13173747		9.37376	5.02214	0.401611	0.281609	6.79261	1.18067	1.19713	0.023793	5.28958
Hpar.let.col	Hpar.ben.bol	Hbes.spp.bra	rep2	66800	0.108965	0.058284	0.00463899	0.00264473	0.077963	0.013575	0.0137186	0.00171686	0.193132	0	-1963.76	-13174230		9.39352	5.02448	0.399913	0.227994	6.72095	1.17026	1.18264	0.0250164	5.26114
Hpar.let.col	Hpar.ben.bol	Hbes.spp.bra	rep3	67300	0.121041	0.0206968	0.00459167	0.0406698	0.0721986	0.00932764	0.0133358	0.400951	0.000349713	0	-1966.47	-13175267		10.4346	1.78421	0.395833	3.50601	6.22401	0.804107	1.14964	2.07461	0.0105824
Hpar.let.col	Hpar.car.bra	Hbes.spp.bra	rep1	97100	0.103396	0.0900862	0.00451328	0.0438771	0.041542	0.0100176	0.0133264	0.000152966	0.354518	0	-1881.3	-12637194		8.91343	7.76605	0.389076	3.78251	3.5812	0.86359	1.14883	0.00344503	9.16392
Hpar.let.col	Hpar.car.bra	Hbes.spp.bra	rep2	96700	0.129092	0.0352266	0.00449139	0.0522523	0.0411769	0.00855432	0.0131416	0.674399	0.000473291	0	-1886.65	-12634491		11.1286	3.03678	0.387189	4.50451	3.54973	0.737441	1.1329	5.9392	0.0152745
Hpar.let.col	Hpar.car.bra	Hbes.spp.bra	rep3	97700	0.102385	0.0902034	0.00451908	0.0437308	0.0414996	0.0100082	0.0133256	0.000201611	0.356032	0	-1880.89	-12634821		8.82633	7.77615	0.389576	3.76989	3.57755	0.86278	1.14876	0.0045465	9.11313
Hpar.yur.per	Hpar.ben.bol	Hbes.spp.bra	rep1	68400	0.109344	0.0572636	0.00474476	0.00948714	0.0869184	0.0137603	0.0147511	0.00141968	0.200966	0	-1950.48	-13089600		9.42623	4.93652	0.409031	0.817856	7.49296	1.18623	1.27164	0.0203239	5.49363
Hpar.yur.per	Hpar.ben.bol	Hbes.spp.bra	rep2	68400	0.117464	0.0207269	0.00465351	0.0350811	0.0769842	0.00960795	0.0139232	0.399758	0.000299459	0	-1952.62	-13088923		10.1262	1.7868	0.401165	3.02423	6.63657	0.828271	1.20028	2.07144	0.00879392
Hpar.yur.per	Hpar.ben.bol	Hbes.spp.bra	rep3	67700	0.108991	0.0573515	0.00474286	0.0104116	0.0861405	0.0136361	0.014672	0.00117197	0.199534	0	-1950.71	-13088691		9.39578	4.9441	0.408868	0.897554	7.42591	1.17552	1.26483	0.0168035	5.43686
Hpar.yur.per	Hpar.car.bra	Hbes.spp.bra	rep1	98000	0.116179	0.0449731	0.00449688	0.0483732	0.0435885	0.00876948	0.0130219	0.351497	0.000726965	0	-1889.23	-12618565		10.0154	3.87699	0.387662	4.1701	3.75763	0.75599	1.12258	3.95198	0.0211145
Hpar.yur.per	Hpar.car.bra	Hbes.spp.bra	rep2	98600	0.0907832	0.0861363	0.00451312	0.0425161	0.0438785	0.0097516	0.0131491	0.000290883	0.264872	0	-1882.44	-12616395		7.82614	7.42554	0.389062	3.66518	3.78263	0.840655	1.13354	0.00626389	6.01147
Hpar.yur.per	Hpar.car.bra	Hbes.spp.bra	rep3	96800	0.116212	0.0447159	0.00449226	0.0488106	0.0434912	0.00875115	0.0130115	0.349303	0.000195309	0	-1889.3	-12617661		10.0183	3.85482	0.387264	4.20781	3.74924	0.75441	1.12168	3.90485	0.00567434
Hpar.ben.bol	Hpar.car.bra	Hbes.spp.bra	rep1	96800	0.0241656	0.0939019	0.00465151	0.0302226	0.0768049	0.010553	0.0136563	0.000207164	0.306402	0	-1879.86	-12578407		2.08324	8.09499	0.400993	2.6054	6.62111	0.90974	1.17727	0.00486328	1.85109
Hpar.ben.bol	Hpar.car.bra	Hbes.spp.bra	rep2	98000	0.0244169	0.0934135	0.00463247	0.0303311	0.0765069	0.0105409	0.0135742	0.00021185	0.300606	0	-1880.06	-12578277		2.10491	8.05289	0.399351	2.61475	6.59542	0.9087	1.17019	0.00494742	1.83497
Hpar.ben.bol	Hpar.car.bra	Hbes.spp.bra	rep3	87900	0.0558547	0.0673327	0.00467271	0.00146995	0.0814915	0.0137482	0.0138417	0.174586	0.00523776	0	-1882.9	-12579745		4.81506	5.80455	0.40282	0.12672	7.02513	1.18519	1.19325	2.93883	0.0731384
Hele.nap.ecu	Hele.let.col	Hbes.spp.bra	rep1	71900	0.120252	0.106586	0.00446241	0.0490478	0.0476888	0.00894386	0.0127566	0.598111	0.000107227	0	-1950.89	-13139607		10.3666	9.18841	0.38469	4.22826	4.1111	0.771023	1.0997	15.9375	0.00322358
Hele.nap.ecu	Hele.let.col	Hbes.spp.bra	rep2	72200	0.061445	0.142222	0.00445686	0.054238	0.0475483	0.00818569	0.0125924	5.88789e-05	1.03933	0	-1947.04	-13138725		5.29698	12.2605	0.384212	4.67569	4.09899	0.705663	1.08555	0.00209347	15.9654
Hele.nap.ecu	Hele.let.col	Hbes.spp.bra	rep3	73200	0.0636701	0.140183	0.00445476	0.0536755	0.0475537	0.00825249	0.0126149	7.33047e-05	0.952136	0	-1947.78	-13139118		5.4888	12.0847	0.384031	4.6272	4.09945	0.711421	1.08749	0.00256902	15.1556
Hele.nap.ecu	Hele.yur.per	Hbes.spp.bra	rep1	71500	0.11445	0.103724	0.00446921	0.0451787	0.0470131	0.00904338	0.0127936	0.506811	0.000274306	0	-1940.42	-13063974		9.86636	8.94171	0.385277	3.89472	4.05286	0.779602	1.1029	13.1421	0.00784855
Hele.nap.ecu	Hele.yur.per	Hbes.spp.bra	rep2	72500	0.0665549	0.132906	0.00447124	0.0497081	0.046822	0.00839836	0.0126676	2.37611e-05	0.740884	0	-1938.01	-13063685		5.73749	11.4575	0.385452	4.28518	4.03638	0.723997	1.09204	0.0007895	12.3274
Hele.nap.ecu	Hele.yur.per	Hbes.spp.bra	rep3	72900	0.0685622	0.131874	0.00446461	0.0494048	0.0467835	0.00839274	0.0126916	0.000165	0.704523	0	-1938.47	-13064451		5.91053	11.3685	0.38488	4.25904	4.03306	0.723512	1.0941	0.00543981	12.0759

## Sheet: STable3.fastsimcoal_Best_Model
	Parameter	Best Run	Bootstrap
		Median	Median	0.025	0.975	minimum	maximum
	N1	293579	242754	152870	355270	150395	365532
	N2	6286409	5.79035e+06	4.13478e+06	7.52047e+06	3997522	7624167
	N3	9043418	9.4964e+06	8.39537e+06	1.08271e+07	8.32684e+06	11102309
	N4	2693480	2.63425e+06	2.40455e+06	2.90346e+06	2317485	2916611
	NA1	128078	100760	21807.5	298787	20481	364995
	NA2	11068711	1.00867e+07	2.78985e+06	1.29237e+07	1879428	13051059
	NA3	22668	28904.1	8639.73	74442.6	7773	105974
	TSC	44814.2	140035	32173.5	338010	29260.8	346384
	TDiv1	220795	261104	173831	400011	162250	415232
	TDiv2	204088	395626	171445	920961	162131	955026
	TDiv3	932578	1.01584e+06	876584	1.9496e+06	863339	2.06304e+06
	Nm01	0.428249	0.381569	0.203805	0.668458	0.190146	0.674373
	Nm10	0.537824	0.438971	0.35016	0.579541	0.346758	0.629937
	Nm12	20.5478	24.8716	12.1913	46.7207	11.5273	52.9577
	Nm21	51.999	42.766	34.3143	56.3294	33.4288	65.7281
	Nm23	4.22756	3.68768	2.9488	4.84581	2.93974	5.11989
	Nm32	3.52592	2.82171	1.69074	4.05854	1.5907	4.37567
	NmA2A1	29.3544	176.972	0.0915809	1486.74	0.0833617	3310.56
	NmA1A2	17.8222	67.8826	0.00980095	318.543	0.00504033	376.145
	MaxEstLhood	-124818	-78482.8	-89228.1	-71786.1	-90255	-70990.4
	MaxObsLhood	-124264	-78129.6	-88842.7	-71471.3	-89850.3	-70638.1

## Sheet: STable4.f4tests
	Pair Type	pop1	pop2	pop3	pop4	est	se	z	p
	Amazon-Amazon	Hele.nap.ecu	Hele.yur.per	Hmel.mal.col	Hmel.ama.per	-8.72651e-06	4.661e-05	-0.187224	0.851485
	Amazon-Amazon	Hele.nap.ecu	Hele.yur.per	Hmel.mal.col	Hmel.agl.per	-2.36343e-05	5.17468e-05	-0.45673	0.647865
	Amazon-Guianas	Hele.nap.ecu	Hele.bar.gui	Hmel.mal.col	Hmel.mel.gui	-9.23556e-05	4.88036e-05	-1.89239	0.0584389
	Amazon-Guianas	Hele.nap.ecu	Hele.bar.gui	Hmel.mal.col	Hmel.the.gui	-7.40844e-05	6.21561e-05	-1.19191	0.233297
	Amazon-Guianas	Hele.nap.ecu	Hele.bar.gui	Hmel.mal.col	Hmel.mer.gui	-9.79006e-05	5.50906e-05	-1.77708	0.0755546
	Amazon-Guianas	Hele.nap.ecu	Hele.tum.sur	Hmel.mal.col	Hmel.mel.gui	-7.16301e-05	7.12861e-05	-1.00483	0.314981
	Amazon-Guianas	Hele.nap.ecu	Hele.tum.sur	Hmel.mal.col	Hmel.the.gui	-5.65405e-05	7.70573e-05	-0.733746	0.463103
	Amazon-Guianas	Hele.nap.ecu	Hele.tum.sur	Hmel.mal.col	Hmel.mer.gui	-5.85404e-05	7.04985e-05	-0.830377	0.406326
	Amazon-Guianas	Hele.nap.ecu	Hele.auy.ven	Hmel.mal.col	Hmel.mel.gui	-0.000122808	7.58861e-05	-1.61831	0.105595
	Amazon-Guianas	Hele.nap.ecu	Hele.auy.ven	Hmel.mal.col	Hmel.the.gui	-0.000119171	7.79157e-05	-1.52949	0.126143
	Amazon-Guianas	Hele.nap.ecu	Hele.auy.ven	Hmel.mal.col	Hmel.mer.gui	-0.000140806	7.25291e-05	-1.94137	0.0522133
	Amazon-Guianas	Hele.yur.per	Hele.bar.gui	Hmel.ama.per	Hmel.mel.gui	0.000135352	0.000114689	1.18017	0.237934
	Amazon-Guianas	Hele.yur.per	Hele.bar.gui	Hmel.ama.per	Hmel.the.gui	0.000168349	0.000120036	1.40249	0.160768
	Amazon-Guianas	Hele.yur.per	Hele.bar.gui	Hmel.ama.per	Hmel.mer.gui	0.000157986	0.000115956	1.36246	0.173052
	Amazon-Guianas	Hele.yur.per	Hele.tum.sur	Hmel.ama.per	Hmel.mel.gui	0.00013117	6.70108e-05	1.95745	0.0502943
	Amazon-Guianas	Hele.yur.per	Hele.tum.sur	Hmel.ama.per	Hmel.the.gui	0.000160986	7.31389e-05	2.2011	0.0277291
	Amazon-Guianas	Hele.yur.per	Hele.tum.sur	Hmel.ama.per	Hmel.mer.gui	0.000172439	7.02846e-05	2.45345	0.0141495
	Amazon-Guianas	Hele.yur.per	Hele.auy.ven	Hmel.ama.per	Hmel.mel.gui	8.89922e-05	6.49649e-05	1.36985	0.170733
	Amazon-Guianas	Hele.yur.per	Hele.auy.ven	Hmel.ama.per	Hmel.the.gui	0.000107354	7.05917e-05	1.52078	0.128316
	Amazon-Guianas	Hele.yur.per	Hele.auy.ven	Hmel.ama.per	Hmel.mer.gui	9.91732e-05	6.65424e-05	1.49037	0.136126
	Amazon-Guianas	Hele.yur.per	Hele.bar.gui	Hmel.agl.per	Hmel.mel.gui	0.000110081	0.000115079	0.956571	0.338784
	Amazon-Guianas	Hele.yur.per	Hele.bar.gui	Hmel.agl.per	Hmel.the.gui	0.000143078	0.000119782	1.19449	0.232286
	Amazon-Guianas	Hele.yur.per	Hele.bar.gui	Hmel.agl.per	Hmel.mer.gui	0.000132716	0.000117659	1.12797	0.259331
	Amazon-Guianas	Hele.yur.per	Hele.tum.sur	Hmel.agl.per	Hmel.mel.gui	0.000109081	7.06024e-05	1.54501	0.122344
	Amazon-Guianas	Hele.yur.per	Hele.tum.sur	Hmel.agl.per	Hmel.the.gui	0.000138897	7.55881e-05	1.83755	0.0661285
	Amazon-Guianas	Hele.yur.per	Hele.tum.sur	Hmel.agl.per	Hmel.mer.gui	0.000150351	7.15443e-05	2.1015	0.0355969
	Amazon-Guianas	Hele.yur.per	Hele.auy.ven	Hmel.agl.per	Hmel.mel.gui	7.22664e-05	6.79105e-05	1.06414	0.287264
	Amazon-Guianas	Hele.yur.per	Hele.auy.ven	Hmel.agl.per	Hmel.the.gui	9.06285e-05	7.1895e-05	1.26057	0.207465
	Amazon-Guianas	Hele.yur.per	Hele.auy.ven	Hmel.agl.per	Hmel.mer.gui	8.24474e-05	6.82557e-05	1.20792	0.227078

## Sheet: STable5.QTLs
Cross and phenotype			QTL						Model		Coefficients												Permutations
Cross	Phenotype1	Phenotype2	LOD_max	chrom_max	physical_peak	cM_max	cM_limits	physical_limits	Model	Response	EE	PE	PP	Ew	PP	Pw	EP	Centroid_size	var_rf_CROSS	var_rf_SEX	var_rf_OBS	R2	n.perms	perm.Xsp
F2	Colour_pattern_FW	PC1	7.6	10	Hmel210001o:2289586	3.39	1.36-13.35	Hmel210001o:1823564-Hmel210001o:7742521	OLS	Y	-2355.53±861.04**	1576.87±1032.96	6811.71±1208.57***									0.12	1000	TRUE
F2	Colour_pattern_FW	PC1	52.66	18	Hmel218003o:915467	1.13	0-2	Hmel218001o:8250-Hmel218003o:2294512	OLS	Y	-9467.43±664.6***	9005.25±776.09***	16392.26±843.75***									0.58	1000	TRUE
F2	Colour_pattern_FW	PC2	11.71	10	Hmel210001o:431003	0	0-8.37	Hmel210001o:36471-Hmel210001o:5432207	OLS	Y	2395.93±770.95**	-385.97±937.52	-6995.3±1083.74***									0.18	1000	TRUE
F2	Colour_pattern_FW	PC2	7.82	12	Hmel212001o:12553604	41.19	15.61-46.4	Hmel212001o:5353741-Hmel212001o:13423429	OLS	Y	-3631.24±827***	4481.88±989.48***	6901.12±1136.13***									0.12	1000	TRUE
F2	Colour_pattern_FW	PC2	5.92	13	Hmel213001o:8424597	25.12	1.59-34.86	Hmel213001o:1611847-Hmel213001o:12260793	OLS	Y	-2288.99±780.35**	2716.37±953.57**	6211.49±1167.21***									0.09	1000	TRUE
F2	Colour_pattern_FW	PC2	24.6	15	Hmel215003o:1855485	5.88	4.3-6.56	Hmel215003o:1266459-Hmel215003o:2029905	OLS	Y	-6845.95±720.4***	8762.41±864.64***	10694.91±980.2***									0.33	1000	TRUE
F2	Colour_pattern_FW	PC2	4.09	18	Hmel218003o:915467	1.13	0-43.67	Hmel218001o:8250-Hmel218003o:13027887	OLS	Y	-136.89±938.63	-769.53±1096.08	3246.53±1191.64**									0.07	1000	TRUE
F2	Colour_pattern_FW	PC3	21.3	10	Hmel210001o:3326697	5.2	1.58-5.66	Hmel210001o:1917843-Hmel210001o:3414369	OLS	Y	2575.08±514.39***	-1688.64±614.4**	-7222.51±721.92***									0.3	1000	TRUE
F2	Colour_pattern_FW	PC3	16.56	15	Hmel215003o:319916	0.45	0-3.85	Hmel215002o:53487-Hmel215003o:1243756	OLS	Y	3171.31±539.04***	-2792.81±646.97***	-6723.69±733.44***									0.24	1000	TRUE
F2	Colour_pattern_FW	PC3	7.67	18	Hmel218001o:22213	0	0-15.39	Hmel218001o:8250-Hmel218003o:5154835	OLS	Y	-3394.77±634.26***	3760.43±743.89***	4775.22±805.4***									0.12	1000	TRUE
F2	Colour_pattern_FW	PC4	7.97	18	Hmel218003o:2911746	3.39	0-6.56	Hmel218001o:8250-Hmel218003o:3449193	OLS	Y	-3431.11±611.31***	4144.45±713.69***	4363.62±786.26***									0.12	1000	TRUE
F2	Colour_pattern_FW	PC5	9.32	10	Hmel210001o:6269383	9.5	1.58-14.03	Hmel210001o:1917843-Hmel210001o:7997977	OLS	Y	-1469.36±482.01**	1356.27±580.21*	4423.47±679.12***									0.14	1000	TRUE
F2	Colour_pattern_FW	PC5	6.92	12	Hmel212001o:9269035	26.25	0-39.15	Hmel212001o:24476-Hmel212001o:12289864	OLS	Y	-1891.42±491.63***	2290.66±601.36***	3818.03±662.29***									0.11	1000	TRUE
F2	Colour_pattern_FW	PC5	7.62	13	Hmel213001o:4836595	14.49	9-30.55	Hmel213001o:3779735-Hmel213001o:10942593	OLS	Y	-2038.62±467.98***	2817.37±572.49***	3914.51±685.05***									0.12	1000	TRUE
F2	Colour_pattern_FW	PC5	20.58	15	Hmel215003o:164273	0	0-5.43	Hmel215002o:53487-Hmel215003o:1855477	OLS	Y	3126.02±453.34***	-2267±542.23***	-6277.26±614.59***									0.29	1000	TRUE
F2	Colour_pattern_FW	PC6	3.9	5	Hmel205001o:9388621	47.79	24-48.47	Hmel205001o:5564365-Hmel205001o:9814509	OLS	Y	58.52±448.51	210.2±549.32	-2024.39±625.55**									0.06	1000	TRUE
F2	Colour_pattern_FW	PC6	6.05	15	Hmel215003o:4929896	23.08	7.47-27.16	Hmel215003o:2161081-Hmel215003o:5816096	OLS	Y	-639.18±476.55	1299.25±565.25*	-1471.09±635.14*									0.09	1000	TRUE
F2	Colour_pattern_FW	PC6	5.3	18	Hmel218003o:3790379	8.37	0.23-20.37	Hmel218001o:22712-Hmel218003o:8199221	OLS	Y	-2349.74±492.17***	2894.85±581.17***	1761.92±638.48**									0.08	1000	TRUE
F2	Colour_pattern_FW	PC9	6.31	1	Hmel201001o:10849105	33.49	27.83-37	Hmel201001o:9849956-Hmel201001o:11319958	OLS	Y	-1487.22±342.84***	2294.25±417.89***	1685.24±478.07***									0.1	1000	TRUE
F2	Colour_pattern_FW	PC10	12.95	12	Hmel212001o:10214059	28.06	22.18-45.49	Hmel212001o:8174144-Hmel212001o:13365724	OLS	Y	-1995.6±285.38***	2196.03±349.08***	3060.41±389.09***									0.19	1000	TRUE
F2	Colour_pattern_FW	PC10	10.28	18	Hmel218003o:2861677	3.17	0-4.98	Hmel218001o:8250-Hmel218003o:3147666	OLS	Y	-631.19±327.99^	1496.66±383.27***	-778.94±420.84^									0.16	1000	TRUE
F2	Colour_pattern_FW	PC11	5.33	1	Hmel201001o:11201839	35.98	29-52.05	Hmel201001o:10173203-Hmel201001o:15696991	OLS	Y	-1162.83±283.95***	1524.41±347.35***	1832.33±403.02***									0.08	1000	TRUE
F2	Colour_pattern_FW	PC15	5.64	13	Hmel213001o:10807588	29.87	9.28-43.91	Hmel213001o:3827185-Hmel213001o:14404160	OLS	Y	1034.95±229.62***	-1189.56±281.22***	-1669.03±346.4***									0.09	1000	TRUE
F2 + BC	Colour_pattern_FW	PC1	8.8	10	Hmel210001o:2168078	3.17	1.36-13.35	Hmel210001o:1823564-Hmel210001o:7742521	LMM	Y	-1945.06±3523.64	1842.19±982.33	7228.41±1168.83						3.33169e+07				1000	TRUE
F2 + BC	Colour_pattern_FW	PC1	58.57	18	Hmel218003o:915467	1.13	0-2.04	Hmel218001o:8250-Hmel218003o:2384456	LMM	Y	-8415.19±2659.36	9642.3±723.94	16766.44±810.75						1.93159e+07				1000	TRUE
F2 + BC	Colour_pattern_FW	PC2	12.36	10	Hmel210001o:817636	0.45	0-8.37	Hmel210001o:36471-Hmel210001o:5432207	LMM	Y	660.9±3442.17	-679.18±868.76	-7005.6±1025.38						3.24593e+07				1000	TRUE
F2 + BC	Colour_pattern_FW	PC2	8.51	12	Hmel212001o:12553604	41.19	15.61-46.4	Hmel212001o:5353741-Hmel212001o:13423429	LMM	Y	-5519.55±2000.6	4268.89±902.23	6786.87±1059.22						9.02538e+06				1000	TRUE
F2 + BC	Colour_pattern_FW	PC2	7.23	13	Hmel213001o:8424597	25.12	3.4-31.46	Hmel213001o:1987577-Hmel213001o:11305826	LMM	Y	-4549.4±2124	2669.48±872.11	6453.81±1085.19						1.05287e+07				1000	TRUE
F2 + BC	Colour_pattern_FW	PC2	25.92	15	Hmel215003o:1855485	5.88	4.3-6.56	Hmel215003o:1266459-Hmel215003o:2029905	LMM	Y	-7882.59±1427.77	8086.11±793.91	10559.39±922.53						4.01308e+06				1000	TRUE
F2 + BC	Colour_pattern_FW	PC2	4.91	18	Hmel218003o:915467	1.13	0-39.6	Hmel218001o:8250-Hmel218003o:12364618	LMM	Y	-1866.45±2370.65	-761.13±985.43	3378.34±1102.34						1.34242e+07				1000	TRUE
F2 + BC	Colour_pattern_FW	PC3	25.55	10	Hmel210001o:3326697	5.2	1.58-5.66	Hmel210001o:1917843-Hmel210001o:3414369	LMM	Y	2665.67±475.56	-1762.49±562.93	-7377.88±665.5						0				1000	TRUE
F2 + BC	Colour_pattern_FW	PC3	18.97	15	Hmel215003o:319916	0.45	0-3.85	Hmel215002o:53487-Hmel215003o:1243756	LMM	Y	3130.26±478.77	-2851.93±580.82	-6662.21±668.46						0				1000	TRUE
F2 + BC	Colour_pattern_FW	PC3	7.57	18	Hmel218001o:22213	0	0-14.93	Hmel218001o:8250-Hmel218003o:5080980	LMM	Y	-3179.37±1357.01	3671.09±671.82	4489.42±748.65						3.95857e+06				1000	TRUE
F2 + BC	Colour_pattern_FW	PC4	4.23	8	Hmel208001o:4035863	30.12	16.08-49.81	Hmel208001o:2615780-Hmel208001o:9080427	LMM	Y	1777±477.78	-2297.89±594.18	-2910±736.31						0				1000	TRUE
F2 + BC	Colour_pattern_FW	PC4	8.35	18	Hmel218003o:2911746	3.39	0-6.56	Hmel218001o:8250-Hmel218003o:3449193	LMM	Y	-3452.12±1496.3	3970.08±644.65	4132.65±730.17						5.23936e+06				1000	TRUE
F2 + BC	Colour_pattern_FW	PC5	10.52	10	Hmel210001o:6269383	9.5	4.07-18.33	Hmel210001o:2637720-Hmel210001o:8582579	LMM	Y	-2896.81±956.32	1204.1±538.52	4387.65±638.71						1.65828e+06				1000	TRUE
F2 + BC	Colour_pattern_FW	PC5	8.01	12	Hmel212001o:9269035	26.25	0-38.93	Hmel212001o:24476-Hmel212001o:12195135	LMM	Y	-3305.33±920.44	2171.47±549.02	3867.43±617.19						1.51836e+06				1000	TRUE
F2 + BC	Colour_pattern_FW	PC5	8.88	13	Hmel213001o:4599441	11.77	9.05-30.32	Hmel213001o:3779735-Hmel213001o:10885869	LMM	Y	-3561.45±993.16	2567.37±523.7	4020.29±627.09						1.93808e+06				1000	TRUE
F2 + BC	Colour_pattern_FW	PC5	20.58	15	Hmel215003o:164273	0	0-5.43	Hmel215002o:53487-Hmel215003o:1855477	LMM	Y	1254.95±1653.67	-2320.74±500.9	-6065.11±583.5						7.30673e+06				1000	TRUE
F2 + BC	Colour_pattern_FW	PC6	4.32	5	Hmel205001o:9388621	47.79	24.03-48.47	Hmel205001o:5564365-Hmel205001o:9814509	LMM	Y	2350.82±1248.12	276.14±503.65	-1969.53±586.46						3.78821e+06				1000	TRUE
F2 + BC	Colour_pattern_FW	PC6	6.05	15	Hmel215003o:4929896	23.08	7.47-27.83	Hmel215003o:2161081-Hmel215003o:5827347	LMM	Y	1537.79±1127.32	1212.88±517.27	-1397.12±596.83						2.89861e+06				1000	TRUE
F2 + BC	Colour_pattern_FW	PC6	5.31	18	Hmel218003o:3790379	8.37	0.23-20.36	Hmel218001o:22712-Hmel218003o:8199221	LMM	Y	38.78±1113.41	2628.77±531.37	1462.01±599.9						2.72287e+06				1000	TRUE
F2 + BC	Colour_pattern_FW	PC9	6.75	1	Hmel201001o:10843412	33.26	27.83-36.89	Hmel201001o:9849956-Hmel201001o:11319958	LMM	Y	-1480.11±310.84	2177.61±381.93	1591.73±439.6						0				1000	TRUE
F2 + BC	Colour_pattern_FW	PC10	12.57	12	Hmel212001o:10214059	28.06	22.18-45.49	Hmel212001o:8174144-Hmel212001o:13365724	LMM	Y	-1528.75±407.73	2110.01±325.75	2847.48±367.84						181619				1000	TRUE
F2 + BC	Colour_pattern_FW	PC10	13.56	18	Hmel218003o:2861677	3.17	0-4.07	Hmel218001o:8250-Hmel218003o:3047475	LMM	Y	-671.64±293.16	1676.88±344.15	-744.66±383.66						0				1000	TRUE
F2 + BC	Colour_pattern_FW	PC11	5.36	1	Hmel201001o:11175724	35.75	28.96-52.05	Hmel201001o:10001487-Hmel201001o:15696991	LMM	Y	-1119.74±259.4	1432.1±319.73	1671.97±372.83						0				1000	TRUE
F2 + BC	Colour_pattern_FW	PC15	6.16	13	Hmel213001o:10807588	29.87	11.09-43.91	Hmel213001o:4308528-Hmel213001o:14404160	LMM	Y	995.45±223	-1204.59±271.76	-1698.6±334.22						0				1000	TRUE
F2	Colour_pattern_HW	PC1	7.23	13	Hmel213001o:10061398	28	18.56-48.89	Hmel213001o:5938003-Hmel213001o:15587574	OLS	Y	2419.66±484.51***	-1965.36±598.95**	-4237.74±717.09***									0.11	1000	TRUE
F2	Colour_pattern_HW	PC1	11.93	18	Hmel218003o:2726182	2.94	0-7.92	Hmel218001o:8250-Hmel218003o:3769006	OLS	Y	2916.5±544.28***	-1841.03±640.45**	-5145.2±703.51***									0.18	1000	TRUE
F2	Colour_pattern_HW	PC5	8.77	1	Hmel201001o:10445973	31.23	28.74-53.18	Hmel201001o:9917548-Hmel201001o:17162527	OLS	Y	-1362.92±332.76***	1860.5±417.98***	3160.52±489.53***									0.13	1000	TRUE
F2	Colour_pattern_HW	PC5	10.24	13	Hmel213001o:9943252	27.38	12.22-41.19	Hmel213001o:4599466-Hmel213001o:13619657	OLS	Y	-1729.13±335.26***	2605.96±414.45***	3101.8±496.2***									0.16	1000	TRUE
F2	Colour_pattern_HW	PC5	6.16	18	Hmel218002o:32428	0.23	0-12	Hmel218001o:8250-Hmel218003o:4324193	OLS	Y	-1187.85±412.44**	1252.83±483.32*	2776.51±525.52***									0.1	1000	TRUE
F2	Colour_pattern_HW	PC7	5.13	1	Hmel201001o:11768270	38.02	19-48.88	Hmel201001o:8680942-Hmel201001o:14055039	OLS	Y	835.58±264.09**	-1035.59±331.28**	-1914.42±390.09***									0.08	1000	TRUE
F2	Colour_pattern_HW	PC8	5.79	18	Hmel218002o:32428	0.23	0-14.26	Hmel218001o:8250-Hmel218003o:4950272	OLS	Y	-781.33±289.75**	520.82±339.54	1759.3±369.19***									0.09	1000	TRUE
F2	Colour_pattern_HW	PC9	4.41	1	Hmel201001o:12162489	40.28	32.36-49.11	Hmel201001o:10608232-Hmel201001o:14178322	OLS	Y	-857.04±227.65***	1265.34±286.62***	1130.39±337.42**									0.07	1000	TRUE
F2	Colour_pattern_HW	PC9	5.2	18	Hmel218003o:2116445	1.81	0-9.05	Hmel218001o:8250-Hmel218003o:3953890	OLS	Y	-1186.18±276.14***	1375.56±322.98***	1680.82±353.48***									0.08	1000	TRUE
F2	Colour_pattern_HW	PC12	4.22	13	Hmel213001o:11220154	31.46	2.72-52.73	Hmel213001o:1945709-Hmel213001o:18046129	OLS	Y	728.9±195.95***	-988.36±239.45***	-1068.54±288.08***									0.07	1000	TRUE
F2	Colour_pattern_HW	PC12	4.57	18	Hmel218003o:915467	1.13	0-26	Hmel218001o:8250-Hmel218003o:9645967	OLS	Y	-907.6±227.73***	944.14±266.61***	1341.15±290.83***									0.07	1000	TRUE
F2	Colour_pattern_HW	PC14	3.9	9	Hmel209001o:2633689	14.54	4.36-24.27	Hmel209001o:941206-Hmel209001o:3699422	OLS	Y	337.67±184.8^	-23.89±231.13	-1033.69±279.97***									0.06	1000	TRUE
F2	Colour_pattern_HW	PC15	4.24	18	Hmel218003o:13098887	44.35	30.32-48.65	Hmel218003o:10326302-Hmel218003o:14049784	OLS	Y	-450.46±190.89*	996.03±227.99***	518.59±247.01*									0.07	1000	TRUE
F2	Colour_pattern_HW	PC16	3.71	13	Hmel213001o:12417769	36.44	23.31-49.79	Hmel213001o:8054628-Hmel213001o:16031165	OLS	Y	-275.6±193.46	173.22±233.75	1075.03±282.41***									0.06	1000	TRUE
F2 + BC	Colour_pattern_HW	PC1	8.39	13	Hmel213001o:9943252	27.38	19.24-30.78	Hmel213001o:6005294-Hmel213001o:10959762	LMM	Y	978.59±2904.19	-1641.25±557.37	-4253.69±670.36						2.42234e+07				1000	TRUE
F2 + BC	Colour_pattern_HW	PC2	3.98	18	Hmel218003o:5154520	15.39	0-44.12	Hmel218001o:8250-Hmel218003o:13044197	LMM	Y	-875.06±1003.59	-819.9±596.42	1509.97±663.82						1.92486e+06				1000	TRUE
F2 + BC	Colour_pattern_HW	PC3	4.76	18	Hmel218003o:3710026	7.69	0-17.88	Hmel218001o:8250-Hmel218003o:6763190	LMM	Y	364.3±667.11	1116.61±511.98	-1031.29±575.71						559469				1000	TRUE
F2 + BC	Colour_pattern_HW	PC4	3.86	1	Hmel201001o:11069163	35.3	26.25-53.18	Hmel201001o:9629060-Hmel201001o:17162527	LMM	Y	-185.64±984.33	1305.56±410.61	2064.68±493.08						2.3922e+06				1000	TRUE
F2 + BC	Colour_pattern_HW	PC5	9.25	1	Hmel201001o:10445973	31.23	28.74-53.18	Hmel201001o:9917548-Hmel201001o:17162527	LMM	Y	-2699.29±703.56	1948.67±390.82	3023.8±460.72						1.03214e+06				1000	TRUE
F2 + BC	Colour_pattern_HW	PC5	5.08	18	Hmel218002o:32428	0.23	0-7.69	Hmel218001o:8250-Hmel218003o:3741681	LMM	Y	-2436.72±708.27	1523.64±453.51	2472.63±501.51						878946				1000	TRUE
F2 + BC	Colour_pattern_HW	PC7	5.2	1	Hmel201001o:11768270	38.02	18.1-49.33	Hmel201001o:8474399-Hmel201001o:14411416	LMM	Y	1281.7±520.47	-918.07±309.84	-1871.36±366.43						529834				1000	TRUE
F2 + BC	Colour_pattern_HW	PC8	5.45	18	Hmel218002o:32428	0.23	0-14.26	Hmel218001o:8250-Hmel218003o:4950272	LMM	Y	-646.92±453.48	365.73±323.46	1654.7±357.27						303731				1000	TRUE
F2 + BC	Colour_pattern_HW	PC9	4.07	1	Hmel201001o:12078278	40.05	31.68-49.11	Hmel201001o:10539020-Hmel201001o:14178322	LMM	Y	-766.94±212.21	1165.96±266.8	854.46±307.34						0				1000	TRUE
F2 + BC	Colour_pattern_HW	PC9	5.55	18	Hmel218003o:1347220	1.36	0-11.09	Hmel218001o:8250-Hmel218003o:4150068	LMM	Y	-1122.73±257.21	1213.05±298.5	1673.15±329.22						0				1000	TRUE
F2 + BC	Colour_pattern_HW	PC12	3.97	18	Hmel218003o:915467	1.13	0-26.7	Hmel218001o:8250-Hmel218003o:9725805	LMM	Y	-866.53±229.3	968.78±266.31	1228.67±292.9						0				1000	TRUE
F2 + BC	Colour_pattern_HW	PC15	5.11	18	Hmel218003o:13098887	44.35	26.93-53.63	Hmel218003o:9725824-Hmel218003o:16375177	LMM	Y	-1385.71±498.53	1037.16±226.65	402.6±250.41						584941				1000	TRUE
F2 + BC	Colour_pattern_HW	PC16	4.37	13	Hmel213001o:12417769	36.44	23.31-49.79	Hmel213001o:8054628-Hmel213001o:16031165	LMM	Y	-366.18±181.97	221.41±216.51	1071.06±256.48						0				1000	TRUE
F2	flight	WBF	4.95	12	Hmel212001o:10557797	30.78	28.97-51.83	Hmel212001o:10334016-Hmel212001o:14949344	OLS	Y	11.21±0.12***	0.46±0.15**	-0.33±0.18^									0.43	1000	TRUE
F2	host	p_venusta	4.28	2	Hmel202001o:5455334	33.02	5.24-43	Hmel202001o:805830-Hmel202001o:6696621	OLS	log(Y/(1-Y))	2.08±0.48***	-2.55±0.59***	-3.29±0.68***									0.56	1000	FALSE
F2	host	p_venusta	5.63	2	Hmel202001o:5455334	33.02	11.34-43	Hmel202001o:1644366-Hmel202001o:6696621	GLMM	log(Y/(1-Y))	1.91±0.46***	-1.87±0.54**	-2.78±0.56***								0.1		1000	FALSE
F2	male_pref	prop_hover_E	3.11	20	Hmel220003o:11904576	46.4	14.71-47.98	Hmel220003o:4599408-Hmel220003o:14571177	OLS	log(Y/(1-Y))	1.39±0.29***	-1.55±0.41***	-0.56±0.44									0.15	1000	FALSE
F2	male_pref	hover	3.14	20	Hmel220003o:11904576	46.4	25.57-47.98	Hmel220003o:6306052-Hmel220003o:14571177	GLMM	log(Y/(1-Y))	1.36±0.25***	-1.27±0.33***	-0.53±0.36								1.18		1000	FALSE
F2	pheromones	f2space.sigcomp.PC1	11.55	20	Hmel220003o:11394114	45.04	44.81-47.98	Hmel220003o:11154845-Hmel220003o:14571177	OLS	Y	2.72±0.39***	-3.66±0.48***	-3.48±0.54***									0.35	1000	FALSE
F2	pheromones	f2space.sigcomp.PC2	6.18	19	Hmel219001o:15039128	55.8	44.04-56.03	Hmel219001o:11938426-Hmel219002o:141485	OLS	Y	-1.45±0.3***	1.93±0.36***	1.85±0.42***									0.21	1000	FALSE
F2	pheromones	f2space.sigcomp.PC3	4.35	19	Hmel219001o:10749064	38.37	10.05-50	Hmel219001o:3723658-Hmel219001o:12873222	OLS	Y	0.86±0.23***	-1.11±0.28***	-1.4±0.33***									0.15	1000	FALSE
F2	pheromones	f2space.sigcomp.PC13	4.18	7	Hmel207001o:8335308	29.2	0-42.32	Hmel207001o:104307-Hmel207001o:10896145	OLS	Y	0.59±0.15***	-0.62±0.17***	-0.85±0.19***									0.14	1000	FALSE
F2	pheromones	f2space.sigcomp.PC20	4.61	13	Hmel213001o:4352428	11	0-25.35	Hmel213001o:24435-Hmel213001o:8699638	OLS	Y	0.25±0.09**	-0.2±0.1^	-0.53±0.12***									0.16	1000	FALSE
F2 + BC	pheromones	f2space.sigcomp.PC1	12.7	20	Hmel220003o:11273644	44.81	44.81-47.98	Hmel220003o:11154845-Hmel220003o:14571177	LMM	Y	2.7±0.67	-3.59±0.44	-3.53±0.49						0.781361				1000	FALSE
F2 + BC	pheromones	f2space.sigcomp.PC2	7.86	19	Hmel219001o:12957948	50.37	44.03-56.03	Hmel219001o:11938426-Hmel219002o:141485	LMM	Y	-1.46±0.27	1.94±0.32	1.99±0.38						0				1000	FALSE
F2 + BC	pheromones	f2space.sigcomp.PC2	4.59	Z	Hmel221001o:11128588	46.78	24.63-49.73	Hmel221001o:6471713-Hmel221001o:13231303	LMM	Y	1.79±0.64	-1.99±0.42	-1.59±0.43						0.617199				1000	FALSE
F2 + BC	pheromones	f2space.sigcomp.PC3	3.77	19	Hmel219001o:10749064	38.37	10.05-50.37	Hmel219001o:3723658-Hmel219001o:12977554	LMM	Y	0.75±0.21	-0.93±0.26	-1.19±0.3						0				1000	FALSE
F2 + BC	pheromones	f2space.sigcomp.PC13	3.8	7	Hmel207001o:8335308	29.2	0-42.32	Hmel207001o:104307-Hmel207001o:10896145	LMM	Y	0.48±0.13	-0.55±0.16	-0.76±0.18						0				1000	FALSE
F2 + BC	pheromones	f2space.sigcomp.PC20	4.56	13	Hmel213001o:4109341	9.96	0-25.35	Hmel213001o:24435-Hmel213001o:8699638	LMM	Y	0.23±0.08	-0.21±0.09	-0.49±0.11						0				1000	FALSE
F2	Wing shape_FW	PC1	4.73	5	Hmel205001o:1987388	9.32	0-14.75	Hmel205001o:32471-Hmel205001o:3029839	OLS	Y	-0.03±0.02	0.01±0**	0.02±0***					0±0				0.11	1000	TRUE
F2	Wing shape_FW	PC1	4.22	20	Hmel220003o:11516162	45.27	36.67-47.98	Hmel220003o:8635088-Hmel220003o:14571177	OLS	Y	-0.03±0.02	0±0	0.02±0***					0±0				0.1	1000	TRUE
F2	Wing shape_FW	PC3	5.1	8	Hmel208001o:3292063	25.36	11.33-32.15	Hmel208001o:2183978-Hmel208001o:4276039	OLS	Y	-0.06±0.01***	0±0	0.01±0***					0±0***				0.19	1000	TRUE
F2	Wing shape_FW	PC14	5.54	Z	Hmel221001o:71461	0	0-31.41	Hmel221001o:4936-Hmel221001o:7766273	OLS	Y	-0.01±0.01	0±0^		0±0**	0±0^	0±0	0±0	0±0				0.17	1000	TRUE
F2	Wing shape_FW	PC19	3.83	19	Hmel219001o:9254841	34.48	1.14-40.64	Hmel219001o:1418003-Hmel219001o:11284414	OLS	Y	0±0	0±0**	0±0***					0±0				0.09	1000	TRUE
F2	Wing shape_FW	PC24	4.25	14	Hmel214004o:8723202	49.71	26.26-50.41	Hmel214004o:5509124-Hmel214005o:19283	OLS	Y	0±0	0±0*	0±0					0±0				0.09	1000	TRUE
F2 + BC	Wing shape_FW	PC1	3.69	5	Hmel205001o:1807610	7.28	0-14.75	Hmel205001o:32471-Hmel205001o:3029839	LMM	Y	-0.02±0.02	0.01±0	0.02±0					0±0	0				1000	TRUE
F2 + BC	Wing shape_FW	PC1	4.53	20	Hmel220003o:11394114	45.04	36.21-47.98	Hmel220003o:8620245-Hmel220003o:14571177	LMM	Y	-0.03±0.02	0±0	0.02±0					0±0	0				1000	TRUE
F2 + BC	Wing shape_FW	PC3	4.54	8	Hmel208001o:3292063	25.36	6.35-32.15	Hmel208001o:1629645-Hmel208001o:4276039	LMM	Y	-0.06±0.01	0±0	0.01±0					0±0	0				1000	TRUE
F2 + BC	Wing shape_FW	PC3	3.9	18	Hmel218003o:3441977	6.56	0.23-34.62	Hmel218001o:22712-Hmel218003o:11554510	LMM	Y	-0.05±0.01	0±0	-0.01±0					0±0	0				1000	TRUE
F2 + BC	Wing shape_FW	PC14	4.22	Z	Hmel221001o:6984129	28.47	0-49.73	Hmel221001o:4936-Hmel221001o:13231303	LMM	Y	-0.01±0.01	0±0	0±0					0±0	0	0			1000	TRUE
F2 + BC	Wing shape_FW	PC19	4.36	19	Hmel219001o:9254841	34.48	1.14-40.64	Hmel219001o:1418003-Hmel219001o:11284414	LMM	Y	0±0	0±0	0±0					0±0	0				1000	TRUE
F2 + BC	Wing shape_FW	PC20	3.89	8	Hmel208001o:3505769	27.4	24.91-43.02	Hmel208001o:3250728-Hmel208001o:6690079	LMM	Y	0.01±0	0±0	0±0					0±0	0				1000	TRUE
F2	Wing shape_HW	PC2	4.89	15	Hmel215003o:4209002	15.62	12-23.08	Hmel215003o:2557267-Hmel215003o:4950862	OLS	Y	0.05±0.02**	0.01±0*	-0.01±0*					0±0**				0.11	1000	TRUE
F2	Wing shape_HW	PC2	7.7	20	Hmel220003o:11904576	46.4	35.54-47.98	Hmel220003o:8560382-Hmel220003o:14571177	OLS	Y	0.04±0.02*	0.01±0**	0.02±0***					0±0**				0.15	1000	TRUE
F2	Wing shape_HW	PC8	3.82	20	Hmel220003o:9536246	41.65	25.57-47.98	Hmel220003o:6287735-Hmel220003o:14571177	OLS	Y	-0.01±0.01	0±0***	0±0***					0±0				0.06	1000	TRUE
F2	Wing shape_HW	PC10	4.01	18	Hmel218003o:3379382	6.34	0-20.59	Hmel218001o:8250-Hmel218003o:8212809	OLS	Y	-0.03±0.01***	0±0^	0.01±0***					0±0***				0.12	1000	TRUE
F2	Wing shape_HW	PC11	5.11	13	Hmel213001o:278707	0	0-52.28	Hmel213001o:24435-Hmel213001o:16891666	OLS	Y	0±0	0±0	0±0***					0±0				0.08	1000	TRUE
F2	Wing shape_HW	PC16	4.81	13	Hmel213001o:4352428	11.09	7.47-40.74	Hmel213001o:3143281-Hmel213001o:13598481	OLS	Y	0.01±0	0±0**	0±0***					0±0				0.08	1000	TRUE
F2	Wing shape_HW	PC21	5.63	12	Hmel212001o:10540137	30.55	18.33-53.41	Hmel212001o:6099598-Hmel212001o:16303071	OLS	Y	0±0	0±0***	0±0***					0±0*				0.1	1000	TRUE
F2 + BC	Wing shape_HW	PC1	4.05	20	Hmel220003o:12210283	46.85	8.6-47.98	Hmel220003o:3352869-Hmel220003o:14571177	LMM	Y	-0.02±0.02	0.01±0	0.02±0					0±0	0				1000	TRUE
F2 + BC	Wing shape_HW	PC2	4.54	15	Hmel215003o:4209002	15.62	12-23.08	Hmel215003o:2557267-Hmel215003o:4950862	LMM	Y	0.06±0.02	0.01±0	-0.01±0					0±0	0				1000	TRUE
F2 + BC	Wing shape_HW	PC2	8.63	20	Hmel220003o:11844322	46.17	40.06-47.98	Hmel220003o:9229682-Hmel220003o:14571177	LMM	Y	0.04±0.02	0.01±0	0.02±0					0±0	0				1000	TRUE
F2 + BC	Wing shape_HW	PC3	4.05	20	Hmel220003o:11394114	45.04	30.56-47.98	Hmel220003o:7107351-Hmel220003o:14571177	LMM	Y	-0.01±0.01	0±0	-0.01±0					0±0	0				1000	TRUE
F2 + BC	Wing shape_HW	PC10	4.43	18	Hmel218003o:3379382	6.34	0-20.59	Hmel218001o:8250-Hmel218003o:8212809	LMM	Y	-0.02±0.01	0±0	0±0					0±0	0				1000	TRUE
F2 + BC	Wing shape_HW	PC11	4.28	13	Hmel213001o:278707	0	0-52.28	Hmel213001o:24435-Hmel213001o:16891666	LMM	Y	0±0	0±0	0±0					0±0	0				1000	TRUE
F2 + BC	Wing shape_HW	PC12	3.79	Z	Hmel221001o:3406726	5.66	0-41.12	Hmel221001o:4936-Hmel221001o:8614079	LMM	Y	0±0	0±0	0±0					0±0	0	0			1000	TRUE
F2 + BC	Wing shape_HW	PC16	4.53	13	Hmel213001o:4352428	11.09	7.47-40.74	Hmel213001o:3143281-Hmel213001o:13598481	LMM	Y	0±0	0±0	0±0					0±0	0				1000	TRUE
F2 + BC	Wing shape_HW	PC21	4.56	12	Hmel212001o:10540137	30.55	18.1-53.41	Hmel212001o:6034941-Hmel212001o:16303071	LMM	Y	0±0	0±0	0±0					0±0	0				1000	TRUE
F2 + BC	Wing shape_HW	PC23	3.66	6	Hmel206001o:2186627	2.71	0-12.67	Hmel206001o:30244-Hmel206001o:4865894	LMM	Y	0±0	0±0	0±0					0±0	0				1000	TRUE

## Sheet: STable6.GPhoCS-Simulations
	Simulated Parameters (msms)									Inferred Parameters (G-PhoCS)
	Direction	Td1	Td2	NeA	NeB	NeC	Nm_AB	Nm_BA	Replicate	Td1	Td2	NeA	NeB	NeC	NeAB	NeABC	m_AB	m_BA	Nm_AB	Nm_BA
	Unidirectional	1	2	1	1	0.4	-	0.01	rep1	1.03175	2.10065	0.973996	1.01086	0.452253	1.08317	0.24103	5.47935e-05	0.000505619	0.000639758	0.00571853
	Unidirectional	1	2	1	1	0.4	-	0.01	rep2	1.03338	2.10211	0.976412	1.01202	0.451715	1.08225	0.240167	6.25125e-05	0.000512022	0.000737528	0.00579102
	Unidirectional	1	2	1	1	0.4	-	0.01	rep3	1.03338	2.10211	0.976412	1.01202	0.451715	1.08225	0.240167	6.25125e-05	0.000512022	0.000737528	0.00579102
	Unidirectional	1	2	1	1	0.4	-	0.1	rep1	0.944382	2.0226	0.968297	1.02054	0.304585	1.09223	0.400984	0.000101291	0.00644345	0.00120586	0.0722742
	Unidirectional	1	2	1	1	0.4	-	0.1	rep2	0.944382	2.0226	0.968297	1.02054	0.304585	1.09223	0.400984	0.000101291	0.00644345	0.00120586	0.0722742				0.0116
	Unidirectional	1	2	1	1	0.4	-	0.1	rep3	0.944382	2.0226	0.968297	1.02054	0.304585	1.09223	0.400984	0.000101291	0.00644345	0.00120586	0.0722742
	Unidirectional	1	2	1	1	0.4	-	1	rep1	0.920601	2.00288	1.08192	1.01861	0.46407	1.26655	0.422252	0.000191271	0.0819883	0.00215937	1.02705
	Unidirectional	1	2	1	1	0.4	-	1	rep2	0.920601	2.00288	1.08192	1.01861	0.46407	1.26655	0.422252	0.000191271	0.0819883	0.00215937	1.02705
	Unidirectional	1	2	1	1	0.4	-	1	rep3	0.920601	2.00288	1.08192	1.01861	0.46407	1.26655	0.422252	0.000191271	0.0819883	0.00215937	1.02705
	Unidirectional	1	2	1	1	0.4	-	2	rep1	1.03583	2.02807	1.1225	0.959529	0.423625	1.03948	0.309782	0.00060971	0.141675	0.00650351	1.84231
	Unidirectional	1	2	1	1	0.4	-	2	rep2	1.03583	2.02807	1.1225	0.959529	0.423625	1.03948	0.309782	0.00060971	0.141675	0.00650351	1.84231
	Unidirectional	1	2	1	1	0.4	-	2	rep3	1.03583	2.02807	1.1225	0.959529	0.423625	1.03948	0.309782	0.00060971	0.141675	0.00650351	1.84231
	Unidirectional	1	2	1	1	0.4	-	10	rep1	1.33494	1.95095	1.18142	1.03744	0.376006	0.739027	0.501862	0.00157733	0.786444	0.0151624	10.7664
	Unidirectional	1	2	1	1	0.4	-	10	rep2	1.47563	1.95631	1.2152	1.03346	0.377135	0.75179	0.490762	0.00220047	0.790627	0.0175482	11.1377
	Unidirectional	1	2	1	1	0.4	-	10	rep3	1.47563	1.95631	1.2152	1.03346	0.377135	0.75179	0.490762	0.00220047	0.790627	0.0175482	11.1377
	Unidirectional	1	2	5	5	0.4	-	0.01	rep1	1.01268	2.03	5.27511	4.85155	0.477911	5.35669	0.381388	0.000298969	0.000246466	0.015644	0.0144594
	Unidirectional	1	2	5	5	0.4	-	0.01	rep2	1.01647	2.02892	5.26722	4.85789	0.476489	5.3878	0.3873	0.000322943	0.000370641	0.017068	0.0206538
	Unidirectional	1	2	5	5	0.4	-	0.01	rep3	1.01268	2.03	5.27511	4.85155	0.477911	5.35669	0.381388	0.000298969	0.000246466	0.015644	0.0144594
	Unidirectional	1	2	5	5	0.4	-	0.1	rep1	1.0086	1.95595	4.69232	4.82484	0.493994	5.05042	0.400066	0.000465235	0.00795246	0.0243254	0.427576
	Unidirectional	1	2	5	5	0.4	-	0.1	rep2	1.0086	1.95595	4.69232	4.82484	0.493994	5.05042	0.400066	0.000465235	0.00795246	0.0243254	0.427576
	Unidirectional	1	2	5	5	0.4	-	0.1	rep3	0.992429	1.96266	4.74713	4.85776	0.492445	5.07434	0.398386	0.00042024	0.00732616	0.0217096	0.401281
	Unidirectional	1	2	5	5	0.4	-	1	rep1	1.06648	2.05736	5.20491	5.16336	0.416286	4.41604	0.312082	0.000397307	0.0876033	0.0211414	5.27364
	Unidirectional	1	2	5	5	0.4	-	1	rep2	1.06648	2.05736	5.20491	5.16336	0.416286	4.41604	0.312082	0.000397307	0.0876033	0.0211414	5.27364
	Unidirectional	1	2	5	5	0.4	-	1	rep3	1.06648	2.05736	5.20491	5.16336	0.416286	4.41604	0.312082	0.000397307	0.0876033	0.0211414	5.27364
	Unidirectional	1	2	5	5	0.4	-	2	rep1	1.32303	1.99243	5.02271	4.9589	0.441308	4.30843	0.453596	0.000665395	0.158995	0.0336322	9.25033
	Unidirectional	1	2	5	5	0.4	-	2	rep2	1.32097	1.99059	4.98446	4.93436	0.438808	4.31806	0.460894	0.00067024	0.160294	0.0319754	9.26849
	Unidirectional	1	2	5	5	0.4	-	2	rep3	1.32097	1.99059	4.98446	4.93436	0.438808	4.31806	0.460894	0.00067024	0.160294	0.0319754	9.26849
	Unidirectional	1	2	5	5	0.4	-	10	rep1	1.8299	2.00278	4.94449	5.14106	0.429333	2.74187	0.37198	0.000611842	0.694583	0.0253425	40.0281
	Unidirectional	1	2	5	5	0.4	-	10	rep2	0.312786	1.99179	5.59573	5.58815	0.427057	5.17748	0.378441	0.00825757	0.584803	0.513711	36.6866
	Unidirectional	1	2	5	5	0.4	-	10	rep3	0.653824	1.99587	6.31647	3.1312	0.427165	5.00255	0.372824	0.891562	0.00171043	30.4532	0.11221
	Bidirectional	1	2	1	1	0.4	0.01	0.01	rep1	1.02105	1.93768	1.0323	0.977855	0.423851	0.856018	0.599383	0.0025966	0.000172791	0.0293999	0.00206638
	Bidirectional	1	2	1	1	0.4	0.01	0.01	rep2	1.02247	1.9382	1.03349	0.978414	0.426016	0.855298	0.599344	0.0025092	0.000303223	0.0283954	0.00361402
	Bidirectional	1	2	1	1	0.4	0.01	0.01	rep3	1.02247	1.9382	1.03349	0.978414	0.426016	0.855298	0.599344	0.0025092	0.000303223	0.0283954	0.00361402
	Bidirectional	1	2	1	1	0.4	0.1	0.1	rep1	0.982361	1.99742	0.983188	1.05494	0.318066	1.14615	0.372946	0.00815805	0.00551675	0.09964	0.0627384
	Bidirectional	1	2	1	1	0.4	0.1	0.1	rep2	0.982361	1.99742	0.983188	1.05494	0.318066	1.14615	0.372946	0.00815805	0.00551675	0.09964	0.0627384
	Bidirectional	1	2	1	1	0.4	0.1	0.1	rep3	0.985654	2.00083	0.987465	1.07418	0.319249	1.15188	0.373447	0.00817122	0.00551161	0.101666	0.0629662
	Bidirectional	1	2	1	1	0.4	1	1	rep1	0.786866	1.94826	1.09052	1.10949	0.343707	1.2472	0.410691	0.0667445	0.0772187	0.855934	0.973494
	Bidirectional	1	2	1	1	0.4	1	1	rep2	0.813425	1.93819	1.09337	1.08895	0.343722	1.22783	0.42591	0.0680547	0.0792439	0.856356	1.00131
	Bidirectional	1	2	1	1	0.4	1	1	rep3	0.813425	1.93819	1.09337	1.08895	0.343722	1.22783	0.42591	0.0680547	0.0792439	0.856356	1.00131
	Bidirectional	1	2	1	1	0.4	2	2	rep1	0.455671	1.98498	1.19068	1.05567	0.377591	1.64039	0.410335	0.143594	0.0994945	1.74489	1.36371
	Bidirectional	1	2	1	1	0.4	2	2	rep2	0.455671	1.98498	1.19068	1.05567	0.377591	1.64039	0.410335	0.143594	0.0994945	1.74489	1.36371
	Bidirectional	1	2	1	1	0.4	2	2	rep3	0.455671	1.98498	1.19068	1.05567	0.377591	1.64039	0.410335	0.143594	0.0994945	1.74489	1.36371
	Bidirectional	1	2	1	1	0.4	10	10	rep1	0.827099	1.95431	1.81863	0.917516	0.529106	1.12482	0.501911	1.40642	0.00461718	14.8302	0.0662267
	Bidirectional	1	2	1	1	0.4	10	10	rep2	0.853737	1.95237	1.80285	0.930623	0.52869	1.09214	0.504853	1.34522	0.00582887	14.4038	0.0844992
	Bidirectional	1	2	1	1	0.4	10	10	rep3	0.853737	1.95237	1.80285	0.930623	0.52869	1.09214	0.504853	1.34522	0.00582887	14.4038	0.0844992
	Bidirectional	1	2	5	5	0.4	0.01	0.01	rep1	1.03424	2.04383	4.93792	5.38558	0.468093	5.12461	0.344824	0.00112101	0.00193095	0.0657111	0.109182
	Bidirectional	1	2	5	5	0.4	0.01	0.01	rep2	1.03181	2.04016	4.93901	5.35099	0.464214	5.15352	0.351595	0.00157533	0.00131154	0.0959037	0.0740353
	Bidirectional	1	2	5	5	0.4	0.01	0.01	rep3	1.02733	2.0392	4.92455	5.3657	0.465675	5.15713	0.354381	0.00153024	0.00109521	0.0947798	0.0622658
	Bidirectional	1	2	5	5	0.4	0.1	0.1	rep1	0.984877	2.01253	5.20105	5.18398	0.380008	5.27383	0.406678	0.0096066	0.00627421	0.575253	0.376072
	Bidirectional	1	2	5	5	0.4	0.1	0.1	rep2	1.01363	2.0099	5.20729	5.21225	0.380909	5.17791	0.415659	0.00962583	0.00700171	0.578556	0.417081
	Bidirectional	1	2	5	5	0.4	0.1	0.1	rep3	1.01363	2.0099	5.20729	5.21225	0.380909	5.17791	0.415659	0.00962583	0.00700171	0.578556	0.417081
	Bidirectional	1	2	5	5	0.4	1	1	rep1	1.34927	1.99454	4.24223	7.11185	0.454417	4.48529	0.461883	0.000907347	0.2294	0.0662131	11.2611
	Bidirectional	1	2	5	5	0.4	1	1	rep2	1.34927	1.99454	4.24223	7.11185	0.454417	4.48529	0.461883	0.000907347	0.2294	0.0662131	11.2611
	Bidirectional	1	2	5	5	0.4	1	1	rep3	1.14646	2.00201	4.28456	7.17028	0.457886	5.13233	0.44423	0.00243479	0.222226	0.157072	10.9698
	Bidirectional	1	2	5	5	0.4	2	2	rep1	1.21611	2.03039	4.39049	8.23048	0.355449	4.31525	0.387228	0.000792553	0.350017	0.0558069	17.7507
	Bidirectional	1	2	5	5	0.4	2	2	rep2	1.21611	2.03039	4.39049	8.23048	0.355449	4.31525	0.387228	0.000792553	0.350017	0.0558069	17.7507
	Bidirectional	1	2	5	5	0.4	2	2	rep3	1.18972	2.03003	8.39803	4.27793	0.354776	4.41022	0.394254	0.390238	0.00238546	19.2109	0.171481
	Bidirectional	1	2	5	5	0.4	10	10	rep1	1.01862	2.01077	5.22626	10.1088	0.3899	5.06167	0.370558	0.00215188	0.967161	0.155114	58.743
	Bidirectional	1	2	5	5	0.4	10	10	rep2	1.02351	2.00792	10.4394	4.70255	0.387812	4.99075	0.377518	1.21629	0.00102786	66.0291	0.0740107
	Bidirectional	1	2	5	5	0.4	10	10	rep3	1.02351	2.00792	10.4394	4.70255	0.387812	4.99075	0.377518	1.21629	0.00102786	66.0291	0.0740107

## Sheet: STable7.Phenotypes
ID	Sex	Taxon/hybrid	plant preference		mate preference		Wing beat frequency	Pheromone GCMS code	Pheromones DOI	Colour pattern images	Morphometric images		Images DOI
			P. riparia	P. nitida	H. elevatus	H. pardalinus					Image 1	Image 2
NR15-110	female	F2								NR15_110.jpeg	X14 NR_110 overwing F2 ExP.png	X14 NR_110 underwing F2 ExP.png	https://doi.org/10.5281/zenodo.10685466
NR15-111	male	F2								NR15_111.jpeg	X15 NR-111 overwing F2 ExP.png	X15 NR_111 underwing F2 ExP.png	https://doi.org/10.5281/zenodo.10685466
NR15-128	male	F2			0	2		FMG049b.D	https://doi.org/10.5281/zenodo.10689714	NR15_128.jpeg	X05 NR_128 overwing F2 ExP.png	X05 NR_128 underwing F2 ExP.png	https://doi.org/10.5281/zenodo.10685466
NR15-130	male	F2			4	4		FMG051b.D	https://doi.org/10.5281/zenodo.10689714	NR15_130.jpeg	X01 NR_130 overwing F2 ExP.png	X01 NR_130 underwing F2 ExP.png	https://doi.org/10.5281/zenodo.10685466
NR15-131	male	F2			1	2		FMG052.D	https://doi.org/10.5281/zenodo.10689714	NR15_131.jpeg	X06 NR_131 overwing F2 ExP.png	X06 NR_131 underwing F2 ExP.png	https://doi.org/10.5281/zenodo.10685466
NR15-146	female	F2								NR15_146.jpeg	X07 NR_146 overwing F2 ExP.png	X07 NR_146 underwing F2 ExP.png	https://doi.org/10.5281/zenodo.10685466
NR15-150B_TGCATCGT	male	F2			12	2		FMG053.D	https://doi.org/10.5281/zenodo.10689714	NR15_150.jpeg	X09 NR_150 overwing F2 ExP.png	X09 NR_150 underwing F2 ExP.png	https://doi.org/10.5281/zenodo.10685466
NR15-157	male	F2			28	8		FMG054.D	https://doi.org/10.5281/zenodo.10689714	NR15_157.jpeg	X12 NR_156 overwing F2 ExP.png	X12 NR_156 underwing F2 ExP.png	https://doi.org/10.5281/zenodo.10685466
NR15-161	female	F2									X44 NR_161 overwing F2 ExP.png	X44 NR_161 underwing F2 ExP.png	https://doi.org/10.5281/zenodo.10685466
NR15-168	male	F2			12	6		FMG056.D	https://doi.org/10.5281/zenodo.10689714	NR15_168.jpeg	X16 NR_168 overwing F2 ExP.png	X16 NR_168 underwing F2 ExP.png	https://doi.org/10.5281/zenodo.10685466
NR15-169	male	F2			27	9		FMG057.D	https://doi.org/10.5281/zenodo.10689714	NR15_169.jpeg	X17 NR_169 overwing F2 ExP.png	X17 NR_169 underwing F2 ExP.png	https://doi.org/10.5281/zenodo.10685466
NR15-174	female	F2	11	3						NR15_174.jpeg	X11 NR_174 overwing F2 ExP.png	X11 NR_174 underwing F2 ExP.png	https://doi.org/10.5281/zenodo.10685466
NR15-175	female	F2	0	1						NR15_175.jpeg	X10 NR_175 overwing F2 ExP.png	X10 NR_175 underwing F2 ExP.png	https://doi.org/10.5281/zenodo.10685466
NR15-176	male	F2			15	6		FMG058.D	https://doi.org/10.5281/zenodo.10689714	NR15_176.jpeg	X21 NR_176 overwing F2 ExP.png	X21 NR_176 underwing F2 ExP.png	https://doi.org/10.5281/zenodo.10685466
NR15-179	male	F2								NR15_179.jpeg	X26 NR_179 overwing F2 ExP.png	X26 NR_179 underwing F2 ExP.png	https://doi.org/10.5281/zenodo.10685466
NR15-180	female	F2								NR15_180.jpeg	X19 NR_180 overwing F2 ExP.png	X19 NR_180 underwing F2 ExP.png	https://doi.org/10.5281/zenodo.10685466
NR15-186B_TGTGCAGT	female	F2								NR15_186.jpeg	X47 NR_186 overwing F2 ExP.png	X47 NR_186 underwing F2 ExP.png	https://doi.org/10.5281/zenodo.10685466
NR15-189	male	F2			15	7		FMG059.D	https://doi.org/10.5281/zenodo.10689714	NR15_189.jpeg	X23 NR_189 overwing F2 ExP.png	X23 NR_189 underwing F2 ExP.png	https://doi.org/10.5281/zenodo.10685466
NR15-198A_TGTGTGAC	male	F2									X45 NR_198 overwing F2 ExP.png	X45 NR_198 underwing F2 ExP.png	https://doi.org/10.5281/zenodo.10685466
NR15-198B_ACGTAGCA	male	F2								NR15_198.jpeg			https://doi.org/10.5281/zenodo.10685466
NR15-201	male	F2						FMG060.D	https://doi.org/10.5281/zenodo.10689714		X25 NR_201 overwing F2 ExP.png	X25 NR_201 underwing F2 ExP.png	https://doi.org/10.5281/zenodo.10685466
NR15-206	male	F2			18	8		FMG061.D	https://doi.org/10.5281/zenodo.10689714	NR15_206.jpeg	X30 NR_206 overwing F2 ExP.png	X30 NR_206 underwing F2 ExP.png	https://doi.org/10.5281/zenodo.10685466
NR15-207	male	F2			1	14		FMG062.D	https://doi.org/10.5281/zenodo.10689714	NR15_207.jpeg	X28 NR_207 overwing F2 ExP.png	X28 NR_207 underwing F2 ExP.png	https://doi.org/10.5281/zenodo.10685466
NR15-211	male	F2			7	7		FMG063.D	https://doi.org/10.5281/zenodo.10689714	NR15_211.jpeg	X31 NR_211 overwing F2 ExP.png	X31 NR_211 underwing F2 ExP.png	https://doi.org/10.5281/zenodo.10685466
NR15-215	male	F2			4	0		FMG071.D	https://doi.org/10.5281/zenodo.10689714	NR15_215.jpeg	X32 NR_215 overwing F2 ExP.png	X32 NR_215 underwing F2 ExP.png	https://doi.org/10.5281/zenodo.10685466
NR15-220	female	F2								NR15_220.jpeg	X33 NR_220 overwing F2 ExP.png	X33 NR_220 underwing F2 ExP.png	https://doi.org/10.5281/zenodo.10685466
NR15-222	male	F2			27	27		FMG064.D	https://doi.org/10.5281/zenodo.10689714	NR15_222.jpeg	X34 NR_222 overwing F2 ExP.png	X34 NR_222 underwing F2 ExP.png	https://doi.org/10.5281/zenodo.10685466
NR15-237	male	F2			5	3		FMG065.D	https://doi.org/10.5281/zenodo.10689714	NR15_237.jpeg	X42 NR_237 overwing F2 ExP.png	X42 NR_237 underwing F2 ExP.png	https://doi.org/10.5281/zenodo.10685466
NR15-254	female	F2								NR15_254.jpeg	X88 NR_254 overwing F2 ExP.png	X88 NR_254 underwing F2 ExP.png	https://doi.org/10.5281/zenodo.10685466
NR15-264A_TGTGTGAC	male	F2								NR15_264.jpeg	X54 NR_264 overwing F2 ExP.png	X54 NR_264 underwing F2 ExP.png	https://doi.org/10.5281/zenodo.10685466
NR15-284	male	F2								NR15_284.jpeg	X55 NR_284 overwing F2 ExP.png	X55 NR_284 underwing F2 ExP.png	https://doi.org/10.5281/zenodo.10685466
NR15-286B_TGTGTGAC	male	F2			0	4		FMG066.D	https://doi.org/10.5281/zenodo.10689714	NR15_286.jpeg	X48 NR_286 overwing F2 ExP.png	X48 NR_286 underwing F2 ExP.png	https://doi.org/10.5281/zenodo.10685466
NR15-287B_TGTGCAGT	male	F2			11	4		FMG067.D	https://doi.org/10.5281/zenodo.10689714	NR15_287.jpeg	X49 NR_287 overwing F2 ExP.png	X49 NR_287 underwing F2 ExP.png	https://doi.org/10.5281/zenodo.10685466
NR15-289	female	F2	7	5						NR15_289.jpeg	X20 NR_289 overwing F2 ExP.png	X20 NR_289 underwing F2 ExP.png	https://doi.org/10.5281/zenodo.10685466
NR15-302	male	F2								NR15_302.jpeg	X77 NR_302 overwing F2 ExP.png	X77 NR_302 underwing F2 ExP.png	https://doi.org/10.5281/zenodo.10685466
NR15-304	male	F2								NR15_304.jpeg	X76 NR_304 overwing F2 ExP.png	X76 NR_304 underwing F2 ExP.png	https://doi.org/10.5281/zenodo.10685466
NR15-306	male	F2								NR15_306.jpeg	X65 NR_306 overwing F2 ExP.png	X65 NR_306 underwing F2 ExP.png	https://doi.org/10.5281/zenodo.10685466
NR15-307	male	F2								NR15_307.jpeg	X83 NR_307 overwing F2 ExP.png	X83 NR_307 underwing F2 ExP.png	https://doi.org/10.5281/zenodo.10685466
NR15-308	female	F2								NR15_308.jpeg	X58 NR_308 overwing F2 ExP.png	X58 NR_308 underwing F2 ExP.png	https://doi.org/10.5281/zenodo.10685466
NR15-314	male	F2								NR15_314.jpeg	X85 NR_314 overwing F2 ExP.png	X85 NR_314 underwing F2 ExP.png	https://doi.org/10.5281/zenodo.10685466
NR15-325	male	F2			3	0		FMG072.D	https://doi.org/10.5281/zenodo.10689714	NR15_325.jpeg	X51 NR_325 overwing F2 ExP.png	X51 NR_325 underwing F2 ExP.png	https://doi.org/10.5281/zenodo.10685466
NR15-328	female	F2								NR15_328.jpeg	X94 NR_328 overwing F2 ExP.png	X94 NR_328 underwing F2 ExP.png	https://doi.org/10.5281/zenodo.10685466
NR15-329A_ACGTAGCA	female	F2								NR15_329.jpeg	X84 NR_329 overwing F2 ExP.png	X84 NR_329 underwing F2 ExP.png	https://doi.org/10.5281/zenodo.10685466
NR15-340	male	F2			17	8				NR15_340.jpeg	X53 NR_340 overwing F2 ExP.png	X53 NR_340 underwing F2 ExP.png	https://doi.org/10.5281/zenodo.10685466
NR15-345	male	F2								NR15_345.jpeg	X113 NR_345 overwing F2 ExP.png	X113 NR_345 underwing F2 ExP.png	https://doi.org/10.5281/zenodo.10685466
NR15-356	female	F2								NR15_356.jpeg	X46 NR_356 overwing F2 ExP.png	X46 NR_356 underwing F2 ExP.png	https://doi.org/10.5281/zenodo.10685466
NR15-359	male	F2								NR15_359.jpeg	X117 NR_359 overwing F2 ExP.png	X117 NR_359 underwing F2 ExP.png	https://doi.org/10.5281/zenodo.10685466
NR15-361	male	F2								NR15_361.jpeg	X102 NR_361 overwing F2 ExP.png	X102 NR_361 underwing F2 ExP.png	https://doi.org/10.5281/zenodo.10685466
NR15-364A_ACACGACA	female	F2								NR15_364.jpeg	X22 NR_364 overwing F2 ExP.png	X22 NR_364 underwing F2 ExP.png	https://doi.org/10.5281/zenodo.10685466
NR15-365	female	F2								NR15_365.jpeg	X118 NR_365 overwing F2 ExP.png	X118 NR_365 underwing F2 ExP.png	https://doi.org/10.5281/zenodo.10685466
NR15-369	female	F2									X40 NR_369 overwing F2 ExP.png	X40 NR_369 underwing F2 ExP.png	https://doi.org/10.5281/zenodo.10685466
NR15-373B_TGTGCAGT	female	F2								NR15_373.jpeg	X112 NR_373 overwing F2 ExP.png	X112 NR_373 underwing F2 ExP.png	https://doi.org/10.5281/zenodo.10685466
NR15-383	male	F2			5	12		FMG069.D	https://doi.org/10.5281/zenodo.10689714		X60 NR_383 overwing F2 ExP.png	X60 NR_383 underwing F2 ExP.png	https://doi.org/10.5281/zenodo.10685466
NR15-384	male	F2			9	11		FMG070.D	https://doi.org/10.5281/zenodo.10689714	NR15_384.jpeg	X61 NR_384 overwing F2 ExP.png	X61 NR_384 underwing F2 ExP.png	https://doi.org/10.5281/zenodo.10685466
NR15-390	male	F2						FMG073.D	https://doi.org/10.5281/zenodo.10689714	NR15_390.jpeg	X73 NR_390 overwing F2 ExP.png	X73 NR_390 underwing F2 ExP.png	https://doi.org/10.5281/zenodo.10685466
NR15-391	male	F2			5	11		FMG074.D	https://doi.org/10.5281/zenodo.10689714	NR15_391.jpeg	X63 NR_391 overwing F2 ExP.png	X63 NR_391 underwing F2 ExP.png	https://doi.org/10.5281/zenodo.10685466
NR15-392	male	F2			4	10				NR15_392.jpeg	X66 NR_392 overwing F2 ExP.png	X66 NR_392 underwing F2 ExP.png	https://doi.org/10.5281/zenodo.10685466
NR15-393	male	F2			2	0		FMG076.D	https://doi.org/10.5281/zenodo.10689714	NR15_393.jpeg	X64 NR_393 overwing F2 ExP.png	X64 NR_393 underwing F2 ExP.png	https://doi.org/10.5281/zenodo.10685466
NR15-394	female	F2	11	1						NR15_394.jpeg	X27 NR_394 overwing F2 ExP.png	X27 NR_394 underwing F2 ExP.png	https://doi.org/10.5281/zenodo.10685466
NR15-395	male	F2			9	13	12.1859			NR15_395.jpeg	X69 NR_395 overwing F2 ExP.png	X69 NR_395 underwing F2 ExP.png	https://doi.org/10.5281/zenodo.10685466
NR15-396	male	F2			0	2		FMG078.D	https://doi.org/10.5281/zenodo.10689714	NR15_396.jpeg	X68 NR_396 overwing F2 ExP.png	X68 NR_396 underwing F2 ExP.png	https://doi.org/10.5281/zenodo.10685466
NR15-397	male	F2								NR15_397.jpeg	X120 NR_397 overwing F2 ExP.png	X120 NR_397 underwing F2 ExP.png	https://doi.org/10.5281/zenodo.10685466
NR15-398	female	F2	2	1						NR15_398.jpeg	X37 NR_398 overwing F2 ExP.png	X37 NR_398 underwing F2 ExP.png	https://doi.org/10.5281/zenodo.10685466
NR15-399	female	F2								NR15_399.jpeg	X100 NR_399 overwing F2 ExP.png	X100 NR_399 underwing F2 ExP.png	https://doi.org/10.5281/zenodo.10685466
NR15-400	male	F2								NR15_400.jpeg	X116 NR_400 overwing F2 ExP.png	X116 NR_400 underwing F2 ExP.png	https://doi.org/10.5281/zenodo.10685466
NR15-401	female	F2	3	0						NR15_401.jpeg	X18 NR_401 overwing F2 ExP.png	X18 NR_401 underwing F2 ExP.png	https://doi.org/10.5281/zenodo.10685466
NR15-405	male	F2			6	3		FMG079.D	https://doi.org/10.5281/zenodo.10689714	NR15_405.jpeg	X71 NR_405 overwing F2 ExP.png	X71 NR_405 underwing F2 ExP.png	https://doi.org/10.5281/zenodo.10685466
NR15-406	male	F2			2	5		FMG080.D	https://doi.org/10.5281/zenodo.10689714	NR15_406.jpeg	X72 NR_406 overwing F2 ExP.png	X72 NR_406 underwing F2 ExP.png	https://doi.org/10.5281/zenodo.10685466
NR15-412	female	F2								NR15_412.jpeg	X35 NR_412 overwing F2 ExP.png	X35 NR_412 underwing F2 ExP.png	https://doi.org/10.5281/zenodo.10685466
NR15-415	male	F2						FMG082.D	https://doi.org/10.5281/zenodo.10689714	NR15_415.jpeg	X78 NR_415 overwing F2 ExP.png	X78 NR_415 underwing F2 ExP.png	https://doi.org/10.5281/zenodo.10685466
NR15-416	female	F2								NR15_416.jpeg	X79 NR_416 overwing F2 ExP.png	X79 NR_416 underwing F2 ExP.png	https://doi.org/10.5281/zenodo.10685466
NR15-430	male	F2			2	3		FMG083.D	https://doi.org/10.5281/zenodo.10689714	NR15_430.jpeg	X86 NR_430 overwing F2 ExP.png	X86 NR_430 underwing F2 ExP.png	https://doi.org/10.5281/zenodo.10685466
NR15-431B_CAGTCTCA	male	F2			13	13	10.4219	FMG084.D	https://doi.org/10.5281/zenodo.10689714	NR15_431.jpeg	X87 NR_431 overwing F2 ExP.png	X87 NR_431 underwing F2 ExP.png	https://doi.org/10.5281/zenodo.10685466
NR15-432	male	F2								NR15_432.jpeg	X115 NR_432 overwing F2 ExP.png	X115 NR_432 underwing F2 ExP.png	https://doi.org/10.5281/zenodo.10685466
NR15-434	female	F2	19	10						NR15_434.jpeg	X39 NR_434 overwing F2 ExP.png	X39 NR_434 underwing F2 ExP.png	https://doi.org/10.5281/zenodo.10685466
NR15-435	female	F2	5	18						NR15_435.jpeg	X93 NR_435 overwing F2 ExP.png	X93 NR_435 underwing F2 ExP.png	https://doi.org/10.5281/zenodo.10685466
NR15-436	male	F2								NR15_436.jpeg	X108 NR_436 overwing F2 ExP.png	X108 NR_436 underwing F2 ExP.png	https://doi.org/10.5281/zenodo.10685466
NR15-437	male	F2								NR15_437.jpeg	X99 NR_437 overwing F2 ExP.png	X99 NR_437 underwing F2 ExP.png	https://doi.org/10.5281/zenodo.10685466
NR15-439	male	F2			56	17		FMG085.D	https://doi.org/10.5281/zenodo.10689714	NR15_439.jpeg	X90 NR_439 overwing F2 ExP.png	X90 NR_439 underwing F2 ExP.png	https://doi.org/10.5281/zenodo.10685466
NR15-450	male	F2			6	3		FMG086.D	https://doi.org/10.5281/zenodo.10689714	NR15_450.jpeg	X98 NR_450 overwing F2 ExP.png	X98 NR_450 underwing F2 ExP.png	https://doi.org/10.5281/zenodo.10685466
NR15-451	male	F2			0	1				NR15_451.jpeg	X104 NR_451 overwing F2 ExP.png	X104 NR_451 underwing F2 ExP.png	https://doi.org/10.5281/zenodo.10685466
NR15-452	male	F2			4	1		FMG088.D	https://doi.org/10.5281/zenodo.10689714	NR15_452.jpeg	X105 NR_452 overwing F2 ExP.png	X105 NR_452 underwing F2 ExP.png	https://doi.org/10.5281/zenodo.10685466
NR15-453	male	F2						FMG089.D	https://doi.org/10.5281/zenodo.10689714	NR15_453.jpeg	X106 NR_453 overwing F2 ExP.png	X106 NR_453 underwing F2 ExP.png	https://doi.org/10.5281/zenodo.10685466
NR15-455	female	F2								NR15_455.jpeg	X114 NR_455 overwing F2 ExP.png	X114 NR_455 underwing F2 ExP.png	https://doi.org/10.5281/zenodo.10685466
NR15-456	female	F2	29	22						NR15_456.jpeg	X103 NR_456 overwing F2 ExP.png	X103 NR_456 underwing F2 ExP.png	https://doi.org/10.5281/zenodo.10685466
NR15-460	female	F2	7	16						NR15_460.jpeg	X62 NR_460 overwing F2 ExP.png	X62 NR_460 underwing F2 ExP.png	https://doi.org/10.5281/zenodo.10685466
NR15-462	male	F2			9	4		FMG090.D	https://doi.org/10.5281/zenodo.10689714	NR15_462.jpeg	X119 NR_462 overwing F2 ExP.png	X119 NR_462 underwing F2 ExP.png	https://doi.org/10.5281/zenodo.10685466
NR15-464	female	F2								NR15_464.jpeg	X29 NR_464 overwing F2 ExP.png	X29 NR_464 underwing F2 ExP.png	https://doi.org/10.5281/zenodo.10685466
NR15-468	female	F2								NR15_468.jpeg	X95 NR_468 overwing F2 ExP.png	X95 NR_468 underwing F2 ExP.png	https://doi.org/10.5281/zenodo.10685466
NR15-471	female	F2	11	4						NR15_471.jpeg	X24 NR_471 overwing F2 ExP.png	X24 NR_471 underwing F2 ExP.png	https://doi.org/10.5281/zenodo.10685466
NR15-472	female	F2	8	7						NR15_472.jpeg	X75 NR_472 overwing F2 ExP.png	X75 NR_472 underwing F2 ExP.png	https://doi.org/10.5281/zenodo.10685466
NR15-476	male	F2						FMG091.D	https://doi.org/10.5281/zenodo.10689714	NR15_476.jpeg	X121 NR_476 overwing F2 ExP.png	X121 NR_476 underwing F2 ExP.png	https://doi.org/10.5281/zenodo.10685466
NR15-478	female	F2	11	19						NR15_478.jpeg	X41 NR_478 overwing F2 ExP.png	X41 NR_478 underwing F2 ExP.png	https://doi.org/10.5281/zenodo.10685466
NR15-479	female	F2								NR15_479.jpeg	X38 NR_478 overwing F2 ExP.png	X38 NR_478 underwing F2 ExP.png	https://doi.org/10.5281/zenodo.10685466
NR15-480	female	F2								NR15_480.jpeg	X110 NR_480 overwing F2 ExP.png	X110 NR_480 underwing F2 ExP.png	https://doi.org/10.5281/zenodo.10685466
NR15-481	male	F2			8	4	10.9717	FMG092.D	https://doi.org/10.5281/zenodo.10689714	NR15_481.jpeg	X123 NR_481 overwing F2 ExP.png	X123 NR_481 underwing F2 ExP.png	https://doi.org/10.5281/zenodo.10685466
NR15-482	female	F2								NR15_482.jpeg	X109 NR_482 overwing F2 ExP.png	X109 NR_482 underwing F2 ExP.png	https://doi.org/10.5281/zenodo.10685466
NR15-484	male	F2								NR15_484.jpeg	X91 NR_484 overwing F2 ExP.png	X91 NR_484 underwing F2 ExP.png	https://doi.org/10.5281/zenodo.10685466
NR15-492	female	F2								NR15_492.jpeg	X74 NR_492 overwing F2 ExP.png	X74 NR_492 underwing F2 ExP.png	https://doi.org/10.5281/zenodo.10685466
NR15-493	female	F2								NR15_493.jpeg	X101 NR_493 overwing F2 ExP.png	X101 NR_493 underwing F2 ExP.png	https://doi.org/10.5281/zenodo.10685466
NR15-495	female	F2								NR15_495.jpeg	X124 NR_495 overwing F2 ExP.png	X124 NR_495 underwing F2 ExP.png	https://doi.org/10.5281/zenodo.10685466
NR15-496	male	F2			13	7				NR15_496.jpeg	X125 NR_496 overwing F2 ExP.png	X125 NR_496 underwing F2 ExP.png	https://doi.org/10.5281/zenodo.10685466
NR15-509	female	F2								NR15_509.jpeg	X81 NR_509 overwing F2 ExP.png	X81 NR_509 underwing F2 ExP.png	https://doi.org/10.5281/zenodo.10685466
NR15-513	female	F2								NR15_513.jpeg	X80 NR_513 overwing F2 ExP.png	X80 NR_513 underwing F2 ExP.png	https://doi.org/10.5281/zenodo.10685466
NR15-514	female	F2								NR15_514.jpeg	X57 NR_514 overwing F2 ExP.png	X57 NR_514 underwing F2 ExP.png	https://doi.org/10.5281/zenodo.10685466
NR15-535	female	F2	1	7						NR15_535.jpeg	X89 NR_535 overwing F2 ExP.png	X89 NR_535 underwing F2 ExP.png	https://doi.org/10.5281/zenodo.10685466
NR15-538B_TGTGACTG	male	F2			2	0		FMG094.D	https://doi.org/10.5281/zenodo.10689714	NR15_538.jpeg	X126 NR_538 overwing F2 ExP.png	X126 NR_538 underwing F2 ExP.png	https://doi.org/10.5281/zenodo.10685466
NR15-539	male	F2			6	12		FMG095.D	https://doi.org/10.5281/zenodo.10689714	NR15_539.jpeg	X127 NR_539 overwing F2 ExP.png	X127 NR_539 underwing F2 ExP.png	https://doi.org/10.5281/zenodo.10685466
NR15-549	female	F2	0	3						NR15_549.jpeg	X67 NR_549 overwing F2 ExP.png	X67 NR_549 underwing F2 ExP.png	https://doi.org/10.5281/zenodo.10685466
NR15-716_TGCATCGT	male	F2					11.7063			NR15_716.jpeg	X149 NR_716 overwing F2 ExP.png	X149 NR_716 underwing F2 ExP.png	https://doi.org/10.5281/zenodo.10685466
NR15-721	male	F2						FMG190.D	https://doi.org/10.5281/zenodo.10689714	NR15_721.jpeg	X131 NR_721 overwing F2 ExP.png	X131 NR_721 underwing F2 ExP.png	https://doi.org/10.5281/zenodo.10685466
NR15-724	male	F2			5	2	10.9601	FMG191.D	https://doi.org/10.5281/zenodo.10689714	NR15_724.jpeg	X133 NR_724 overwing F2 ExP.png	X133 NR_724 underwing F2 ExP.png	https://doi.org/10.5281/zenodo.10685466
NR15-731	male	F2			5	6	11.9998	FMG271.D	https://doi.org/10.5281/zenodo.10689714	NR15_731.jpeg	X135 NR_731 overwing F2 ExP.png	X135 NR_731 underwing F2 ExP.png	https://doi.org/10.5281/zenodo.10685466
NR15-732	male	F2			11	15	12.0487	FMG193.D	https://doi.org/10.5281/zenodo.10689714	NR15_732.jpeg	X134 NR_732 overwing F2 ExP.png	X134 NR_732 underwing F2 ExP.png	https://doi.org/10.5281/zenodo.10685466
NR15-736	male	F2			1	22	11.1691	FMG194.D	https://doi.org/10.5281/zenodo.10689714	NR15_736.jpeg	X140 NR_736 overwing F2 ExP.png	X140 NR_736 underwing F2 ExP.png	https://doi.org/10.5281/zenodo.10685466
NR15-737	male	F2			8	8	11.2716	FMG195.D	https://doi.org/10.5281/zenodo.10689714	NR15_737.jpeg	X137 NR_737 overwing F2 ExP.png	X137 NR_737 underwing F2 ExP.png	https://doi.org/10.5281/zenodo.10685466
NR15-738	male	F2						FMG196.D	https://doi.org/10.5281/zenodo.10689714	NR15_738.jpeg	X142 NR_738 overwing F2 ExP.png	X142 NR_738 underwing F2 ExP.png	https://doi.org/10.5281/zenodo.10685466
NR15-748A_GTCATGTG	female	F2
NR15-756A_GTCATGTG	male	F2			4	6	11.2683	FMG272.D	https://doi.org/10.5281/zenodo.10689714	NR15_756.jpeg	X147 NR_756 overwing F2 ExP.png	X147 NR_756 underwing F2 ExP.png	https://doi.org/10.5281/zenodo.10685466
NR15-759_ACACTGAC	male	F2								NR15_759.jpeg	X217 NR_759 overwing F2 ExP.png	X217 NR_759 underwing F2 ExP.png	https://doi.org/10.5281/zenodo.10685466
NR15-760_GTCAGTGT	male	F2								NR15_760.jpeg	X148 NR_760 overwing F2 ExP.png	X148 NR_760 underwing F2 ExP.png	https://doi.org/10.5281/zenodo.10685466
NR15-761A_TGTGTGAC	male	F2			2	5		FMG273.D	https://doi.org/10.5281/zenodo.10689714	NR15_761.jpeg	X152 NR_761 overwing F2 ExP.png	X152 NR_761 underwing F2 ExP.png	https://doi.org/10.5281/zenodo.10685466
NR15-764	male	F2			8	5	11.5298	FMG274.D	https://doi.org/10.5281/zenodo.10689714	NR15_764.jpeg	X153 NR_764 overwing F2 ExP.png	X153 NR_764 underwing F2 ExP.png	https://doi.org/10.5281/zenodo.10685466
NR15-765	male	F2			6	3	11.3869	FMG200.D	https://doi.org/10.5281/zenodo.10689714	NR15_765.jpeg	X159 NR_765 overwing F2 ExP.png	X159 NR_765 underwing F2 ExP.png	https://doi.org/10.5281/zenodo.10685466
NR15-766A_ACGTAGCA	male	F2			3	3	11.4315	FMG201.D	https://doi.org/10.5281/zenodo.10689714	NR15_766.jpeg	X162 NR_766 overwing F2 ExP.png	X162 NR_766 underwing F2 ExP.png	https://doi.org/10.5281/zenodo.10685466
NR15-767	male	F2			7	11	11.0059	FMG275.D	https://doi.org/10.5281/zenodo.10689714	NR15_767.jpeg	X161 NR_767 overwing F2 ExP.png	X161 NR_767 underwing F2 ExP.png	https://doi.org/10.5281/zenodo.10685466
NR15-770A_TGCATCGT	male	F2			7	5	12.4618	FMG277.D	https://doi.org/10.5281/zenodo.10689714	NR15_770.jpeg	X165 NR_770 overwing F2 ExP.png	X165 NR_770 underwing F2 ExP.png	https://doi.org/10.5281/zenodo.10685466
NR15-771A_ACGTAGCA	male	F2			6	0	11.9357	FMG278.D	https://doi.org/10.5281/zenodo.10689714	NR15_771.jpeg	X170 NR_771 overwing F2 ExP.png	X170 NR_771 underwing F2 ExP.png	https://doi.org/10.5281/zenodo.10685466
NR15-780	male	F2						FMG207.D	https://doi.org/10.5281/zenodo.10689714	NR15_780.jpeg	X173 NR_780 overwing F2 ExP.png	X173 NR_780 underwing F2 ExP.png	https://doi.org/10.5281/zenodo.10685466
NR15-789A_CACACAGT	male	F2						FMG279.D	https://doi.org/10.5281/zenodo.10689714	NR15_789.jpeg	X179 NR_789 overwing F2 ExP.png	X179 NR_789 underwing F2 ExP.png	https://doi.org/10.5281/zenodo.10685466
NR15-790	male	F2								NR15_790.jpeg	X187 NR_790 overwing F2 ExP.png	X187 NR_790 underwing F2 ExP.png	https://doi.org/10.5281/zenodo.10685466
NR15-791	male	F2						FMG210.D	https://doi.org/10.5281/zenodo.10689714	NR15_791.jpeg	X188 NR_791 overwing F2 ExP.png	X188 NR_791 underwing F2 ExP.png	https://doi.org/10.5281/zenodo.10685466
NR15-792	male	F2						FMG211c.D	https://doi.org/10.5281/zenodo.10689714	NR15_792.jpeg	X189 NR_792 overwing F2 ExP.png	X189 NR_792 underwing F2 ExP.png	https://doi.org/10.5281/zenodo.10685466
NR15-793B_TGCATCGT	female	F2								NR15_793.jpeg	X210 NR_793 overwing F2 ExP.png	X210 NR_793 underwing F2 ExP.png	https://doi.org/10.5281/zenodo.10685466
NR15-796A_ACACGACA	male	F2						FMG213.D	https://doi.org/10.5281/zenodo.10689714	NR15_796.jpeg	X198 NR_796 overwing F2 ExP.png	X198 NR_796 underwing F2 ExP.png	https://doi.org/10.5281/zenodo.10685466
NR15-797	male	F2								NR15_797.jpeg	X193 NR_797 overwing F2 ExP.png	X193 NR_797 underwing F2 ExP.png	https://doi.org/10.5281/zenodo.10685466
NR15-798	male	F2						FMG215.D	https://doi.org/10.5281/zenodo.10689714	NR15_798.jpeg	X195 NR_798 overwing F2 ExP.png	X195 NR_798 underwing F2 ExP.png	https://doi.org/10.5281/zenodo.10685466
NR15-799	male	F2						FMG281.D	https://doi.org/10.5281/zenodo.10689714	NR15_799.jpeg	X191 NR_799 overwing F2 ExP.png	X191 NR_799 underwing F2 ExP.png	https://doi.org/10.5281/zenodo.10685466
NR15-800_CAGTGTGT	male	F2								NR15_800.jpeg	X247 NR_800 overwing F2 ExP.png	X247 NR_800 underwing F2 ExP.png	https://doi.org/10.5281/zenodo.10685466
NR15-801_2016	male	F2			8	3		FMG217.D	https://doi.org/10.5281/zenodo.10689714	NR15_801.jpeg	X204 NR_801 overwing F2 ExP.png	X204 NR_81 underwing F2 ExP.png	https://doi.org/10.5281/zenodo.10685466
NR15-801_FAS	male	F2
NR15-802	male	F2			0	9	11.8189	FMG218.D	https://doi.org/10.5281/zenodo.10689714	NR15_802.jpeg	X206 NR_82 overwing F2 ExP.png	X206 NR_802 underwing F2 ExP.png	https://doi.org/10.5281/zenodo.10685466
NR15-803	male	F2			12	1	11.4412	FMG219.D	https://doi.org/10.5281/zenodo.10689714	NR15_803.jpeg	X212 NR_803 overwing F2 ExP.png	X212 NR_803 underwing F2 ExP.png	https://doi.org/10.5281/zenodo.10685466
NR15-804	male	F2			30	5	11.0756	FMG220.D	https://doi.org/10.5281/zenodo.10689714	NR15_804.jpeg	X215 NR_804 overwing F2 ExP.png	X215 NR_804 underwing F2 ExP.png	https://doi.org/10.5281/zenodo.10685466
NR15-805	male	F2			12	2	10.7174	FMG221.D	https://doi.org/10.5281/zenodo.10689714	NR15_805.jpeg	X216 NR_805 overwing F2 ExP.png	X216 NR_805 underwing F2 ExP.png	https://doi.org/10.5281/zenodo.10685466
NR15-807_TGTGCAGT	female	F2					11.7054			NR15_807.jpeg			https://doi.org/10.5281/zenodo.10685466
NR15-808	male	F2			16	1	10.862			NR15_808.jpeg	X223 NR_808 overwing F2 ExP.png	X223 NR_808 underwing F2 ExP.png	https://doi.org/10.5281/zenodo.10685466
NR15-809	male	F2			15	3		FMG223.D	https://doi.org/10.5281/zenodo.10689714	NR15_809.jpeg	X225 NR_809 overwing F2 ExP.png	X225 NT_809 underwing F2 ExP.png	https://doi.org/10.5281/zenodo.10685466
NR15-810	male	F2			19	2		FMG282.D	https://doi.org/10.5281/zenodo.10689714	NR15_810.jpeg	X229 NR_810 overwing F2 ExP.png	X229 NR_810 underwing F2 ExP.png	https://doi.org/10.5281/zenodo.10685466
NR15-811	male	F2					10.881			NR15_811.jpeg	X230 NR_811 overwing F2 ExP.png	X230 NR_811 underwing F2 ExP.png	https://doi.org/10.5281/zenodo.10685466
NR15-812	male	F2			13	2	11.2467	FMG226.D	https://doi.org/10.5281/zenodo.10689714	NR15_812.jpeg	X231 NR_812 overwing F2 ExP.png	X231 NR_812 underwing F2 ExP.png	https://doi.org/10.5281/zenodo.10685466
NR15-813	male	F2			14	1	12.0772	FMG283.D	https://doi.org/10.5281/zenodo.10689714	NR15_813.jpeg	X240 NR_813 overwing F2 ExP.png	X240 NR_813 underwing F2 ExP.png	https://doi.org/10.5281/zenodo.10685466
NR15-814_TGTGACTG	female	F2	4	6			11.681			NR15_814.jpeg	X160 NR_814 overwing F2 ExP.png	X160 NR_814 underwing F2 ExP.png	https://doi.org/10.5281/zenodo.10685466
NR15-815	male	F2			17	5		FMG228.D	https://doi.org/10.5281/zenodo.10689714	NR15_815.jpeg	X241 NR_815 overwing F2 ExP.png	X241 NR_815 underwing F2 ExP.png	https://doi.org/10.5281/zenodo.10685466
NR15-816	male	F2			21	2	11.2848	FMG229.D	https://doi.org/10.5281/zenodo.10689714	NR15_816.jpeg	X242 NR_816 overwing F2 ExP.png	X242 NR_816 underwing F2 ExP.png	https://doi.org/10.5281/zenodo.10685466
NR15-817	male	F2			9	0		FMG230.D	https://doi.org/10.5281/zenodo.10689714	NR15_817.jpeg	X243 NR817 overwing F2 ExP.png	X243 NR_817 underwing F2 ExP.png	https://doi.org/10.5281/zenodo.10685466
NR15-818_GTACTCGT	female	F2	1	8						NR15_818.jpeg	X166 NR_818 overwing F2 ExP.png	X166 NR_818 underwing F2 ExP.png	https://doi.org/10.5281/zenodo.10685466
NR15-821_ACACTGAC	female	F2								NR15_821.jpeg	X186 NR_821 overwing F2 ExP.png	X186 NR_821 underwing F2 ExP.png	https://doi.org/10.5281/zenodo.10685466
NR15-822_GTACGCTG	male	F2								NR15_822.jpeg	X263 NR_822 overwing F2 ExP.png	X263 NR_822 underwing F2 ExP.png	https://doi.org/10.5281/zenodo.10685466
NR15-824_ACGTCTAC	female	F2	0	2						NR15_824.jpeg	X192 NR_824 overwing F2 ExP.png	X192 NR_824 underwing F2 ExP.png	https://doi.org/10.5281/zenodo.10685466
NR15-825_ACGTCTAC	male	F2								NR15_825.jpeg			https://doi.org/10.5281/zenodo.10685466
NR15-828_GTCATGTG	male	F2								NR15_828.jpeg	X274 NR_828 overwing F2 ExP.png	X274 NR_828 underwing F2 ExP.png	https://doi.org/10.5281/zenodo.10685466
NR15-830_TGCATCGT	female	F2								NR15_830.jpeg	X288 NR_830 overwing F2 ExP.png	X288 NR_830 underwing F2 ExP.png	https://doi.org/10.5281/zenodo.10685466
NR15-831_TGTGACTG	female	F2								NR15_831.jpeg	X294 NR_831 overwing F2 ExP.png	X294 NR_831 underwing F2 ExP.png	https://doi.org/10.5281/zenodo.10685466
NR15-832	male	F2			26	10		FMG231.D	https://doi.org/10.5281/zenodo.10689714	NR15_832.jpeg	X245 NR_832 overwing F2 ExP.png	X245 NR_832 underwing F2 ExP.png	https://doi.org/10.5281/zenodo.10685466
NR15-834_ACGTCTAC	female	F2								NR15_834.jpeg	X303 NR_834 overwing F2 ExP.png	X303 NR_834 underwing F2 ExP.png	https://doi.org/10.5281/zenodo.10685466
NR15-835	male	F2						FMG232.D	https://doi.org/10.5281/zenodo.10689714	NR15_835.jpeg	X302 NR_835 overwing F2 ExP.png	X302 NR_835 underwing F2 ExP.png	https://doi.org/10.5281/zenodo.10685466
NR15-837	male	F2			8	2	9.91182	FMG233.D	https://doi.org/10.5281/zenodo.10689714	NR15_837.jpeg	X250 NR_837 overwing F2 ExP.png	X250 NR_837 underwing F2 ExP.png	https://doi.org/10.5281/zenodo.10685466
NR15-839	male	F2						FMG234.D	https://doi.org/10.5281/zenodo.10689714	NR15_839.jpeg	X301 NR_839 overwing F2 ExP.png	X301 NR_839 underwing F2 ExP.png	https://doi.org/10.5281/zenodo.10685466
NR15-840_GTACGCTG	female	F2	4	6						NR15_840.jpeg	X202 NR_840 overwing F2 ExP.png	X202 NR_840 underwing F2 ExP.png	https://doi.org/10.5281/zenodo.10685466
NR15-841A_GTCAGTGT	male	F2			48	3	11.7297	FMG235.D	https://doi.org/10.5281/zenodo.10689714	NR15_841.jpeg	X252 NR_841 overwing F2 ExP.png	X252 NR_841 underwing F2 ExP.png	https://doi.org/10.5281/zenodo.10685466
NR15-842_CACACAGT	female	F2								NR15_842.jpeg	X211 NR_842 overwing F2 ExP.png	X211 NR_842 underwing F2 ExP.png	https://doi.org/10.5281/zenodo.10685466
NR16-10	male	F2			0	1	10.9213	FMG162.D	https://doi.org/10.5281/zenodo.10689714	NR16_10.jpeg	X280 NR16_10 overwing F2 ExP.png	X280 NR16_10 underwing F2 ExP.png	https://doi.org/10.5281/zenodo.10685466
NR16-11	male	F2			15	9		FMG290B.D	https://doi.org/10.5281/zenodo.10689714	NR16_11.jpeg	X285 NR16_11 overwing F2 ExP.png	X285 NR16_11 underwing F2 ExP.png	https://doi.org/10.5281/zenodo.10685466
NR16-14	male	F2						FMG164.D	https://doi.org/10.5281/zenodo.10689714	NR16_14.jpeg	X282 NR16_14 overwing F2 ExP.png	X282 NR16_14 underwing F2 ExP.png	https://doi.org/10.5281/zenodo.10685466
NR16-15	male	F2			1	7		FMG165.D	https://doi.org/10.5281/zenodo.10689714	NR16_15.jpeg	X283 NR16_15 overwing F2 ExP.png	X283 NR16_15 underwing F2 ExP.png	https://doi.org/10.5281/zenodo.10685466
NR16-153_CATGATCA	female	F2								NR16_153.jpeg	X319 NR16_153 overwing F2 ExP.png	X319 NR16_153 underwing F2 ExP.png	https://doi.org/10.5281/zenodo.10685466
NR16-169	male	F2			7	3		FMG236.D	https://doi.org/10.5281/zenodo.10689714	NR16_169.jpeg	X316 NR16_169 overwing F2 ExP.png	X316 NR16_169 underwing F2 ExP.png	https://doi.org/10.5281/zenodo.10685466
NR16-19_TGTGCAGT	female	F2	2	0						NR16_19.jpeg	X139 NR16_19 overwing F2 ExP.png	X139 NR16_19 underwing F2 ExP.png	https://doi.org/10.5281/zenodo.10685466
NR16-1A_TGTGTGAC	male	F2			24	1	11.6504	FMG156.D	https://doi.org/10.5281/zenodo.10689714	NR16_1.jpeg	X257 NR16_1 overwing F2 ExP.png	X257 NR16_1 underwing F2 ExP.png	https://doi.org/10.5281/zenodo.10685466
NR16-20	male	F2			1	3	11.6131	FMG166.D	https://doi.org/10.5281/zenodo.10689714	NR16_20.jpeg	X284 NR16_20 overwing F2 ExP.png	X284 NR16_20 underwing F2 ExP.png	https://doi.org/10.5281/zenodo.10685466
NR16-21_CAGTGTGT	female	F2	5	1			11.2964			NR16_21.jpeg	X270 NR16_21 overwing F2 ExP.png	X270 NR16_21 underwing F2 ExP.png	https://doi.org/10.5281/zenodo.10685466
NR16-22_GTACTCGT	female	F2								NR16_22.jpeg	X287 NR16_22 overwing F2 ExP.png	X287 NR16_22 underwing F2 ExP.png	https://doi.org/10.5281/zenodo.10685466
NR16-23_CACACAGT	female	F2	0	5						NR16_23.jpeg	X226 NR16_23 overwing F2 ExP.png	X226 NR16_23 underwing F2 ExP.png	https://doi.org/10.5281/zenodo.10685466
NR16-24_GTCAGTGT	female	F2					11.4858			NR16_24.jpeg	X306 NR16_24 overwing F2 ExP.png	X306 NR16_24 underwing F2 ExP.png	https://doi.org/10.5281/zenodo.10685466
NR16-25	male	F2			4	0		FMG167.D	https://doi.org/10.5281/zenodo.10689714	NR16_25.jpeg	X292 NR16_25 overwing F2 ExP.png	X292 NR16_25 underwing F2 ExP.png	https://doi.org/10.5281/zenodo.10685466
NR16-26	male	F2			10	1		FMG291B.D	https://doi.org/10.5281/zenodo.10689714	NR16_26.jpeg	X293 NR16_26 overwing F2 ExP.png	X293 NR16_26 underwing F2 ExP.png	https://doi.org/10.5281/zenodo.10685466
NR16-27_GTCAGTGT	female	F2								NR16_27.jpeg	X313 NR16_27 overwing F2 ExP.png	X313 NR16_27 underwing F2 ExP.png	https://doi.org/10.5281/zenodo.10685466
NR16-29	male	F2			0	5	11.3058	FMG169.D	https://doi.org/10.5281/zenodo.10689714	NR16_29.jpeg	X290 NR16_29 overwing F2 ExP.png	X290 NR16_29 underwing F2 ExP.png	https://doi.org/10.5281/zenodo.10685466
NR16-302_GTCATGTG	female	F2								NR16_302.jpeg	X328 NR16_302 overwing F2 ExP.png	X328 NR16_302 underwing F2 ExP.png	https://doi.org/10.5281/zenodo.10685466
NR16-314	male	F2			17	4		FMG183.D	https://doi.org/10.5281/zenodo.10689714	NR16_314.jpeg	X320 NR16_314 overwing F2 ExP.png	X320 NR16_314 underwing F2 ExP.png	https://doi.org/10.5281/zenodo.10685466
NR16-315	male	F2			10	0		FMG297C.D	https://doi.org/10.5281/zenodo.10689714	NR16_315.jpeg	X321 NR16_315 overwing F2 ExP.png	X321 NR16_315 underwing F2 ExP.png	https://doi.org/10.5281/zenodo.10685466
NR16-33	male	F2			3	0		FMG170.D	https://doi.org/10.5281/zenodo.10689714	NR16_33.jpeg	X297 NR16_33 overwing F2 ExP.png	X297 NR16_33 underwing F2 ExP.png	https://doi.org/10.5281/zenodo.10685466
NR16-34	male	F2			7	0		FMG293B.D	https://doi.org/10.5281/zenodo.10689714	NR16_34.jpeg	X298 NR16_34 overwing F2 ExP.png	X298 NR16_34 underwing F2 ExP.png	https://doi.org/10.5281/zenodo.10685466
NR16-348A_CAGTGTGT	female	F2									X340 NR16_348 overwing F2 ExP.png	X340 NR16_348 underwing F2 ExP.png	https://doi.org/10.5281/zenodo.10685466
NR16-348B_GTCATGTG	female	F2								NR16_348.jpeg			https://doi.org/10.5281/zenodo.10685466
NR16-35_GTCATGTG	female	F2	1	0			11.4889			NR16_35.jpeg	X266 NR16_35 overwing F2 ExP.png	X266 NR16_35 underwing F2 ExP.png	https://doi.org/10.5281/zenodo.10685466
NR16-356_ACACGACA	male	F2								NR16_356.jpeg	X354 NR16_356 overwing F2 ExP.png	X354 NR16_356 underwing F2 ExP.png	https://doi.org/10.5281/zenodo.10685466
NR16-36_GTACGCTG	female	F2	6	1						NR16_36.jpeg	X260 NR16_36 overwing F2 ExP.png	X260 NR16_36 underwing F2 ExP.png	https://doi.org/10.5281/zenodo.10685466
NR16-38_GTCAGTGT	female	F2								NR16_38.jpeg	X309 NR16_38 overwing F2 ExP.png	X309 NR16_38 underwing F2 ExP.png	https://doi.org/10.5281/zenodo.10685466
NR16-411_TGCATCGT	female	F2								NR16_411.jpeg	X361 NR16_411 overwing F2 ExP.png	X361 NR16_411 underwing F2 ExP.png	https://doi.org/10.5281/zenodo.10685466
NR16-415	female	F2								NR16_415.jpeg	X353 NR16_415 overwing F2 ExP.png	X353 NR16_415 underwing F2 ExP.png	https://doi.org/10.5281/zenodo.10685466
NR16-416A_GTACGCTG	female	F2								NR16_416.jpeg	X364 NR16_416 overwing F2 ExP.png	X364 NR16_416 underwing F2 ExP.png	https://doi.org/10.5281/zenodo.10685466
NR16-417	female	F2								NR16_417.jpeg	X359 NR16_417 overwing F2 ExP.png	X359 NR16_417 underwing F2 ExP.png	https://doi.org/10.5281/zenodo.10685466
NR16-423_GTCAGTGT	female	F2								NR16_423.jpeg	X373 NR16_423 overwing F2 ExP.png	X373 NR16_423 underwing F2 ExP.png	https://doi.org/10.5281/zenodo.10685466
NR16-424_TGTGTGAC	male	F2								NR16_424.jpeg	X357 NR16_424 overwing F2 ExP.png	X357 NR16_424 underwing F2 ExP.png	https://doi.org/10.5281/zenodo.10685466
NR16-43_TGTGCAGT	female	F2								NR16_43.jpeg	X228 NR16_43 overwing F2 ExP.png	X228 NR16_43 underwing F2 ExP.png	https://doi.org/10.5281/zenodo.10685466
NR16-445_GTCAGTGT	male	F2								NR16_445.jpeg	X367 NR16_445 overwing F2 ExP.png	X367 NR16_445 underwing F2 ExP.png	https://doi.org/10.5281/zenodo.10685466
NR16-448_TGTGCAGT	male	F2								NR16_448.jpeg	X346 NR16_448 overwing F2 ExP.png	X346 NR16_448 underwing F2 ExP.png	https://doi.org/10.5281/zenodo.10685466
NR16-46_ACACGACA	female	F2								NR16_46.jpeg	X279 NR16_46 overwing F2 ExP.png	X279 NR16_46 underwing F2 ExP.png	https://doi.org/10.5281/zenodo.10685466
NR16-47	male	F2			2	2		FMG294B.D	https://doi.org/10.5281/zenodo.10689714	NR16_47.jpeg	X299 NR16_47 overwing F2 ExP.png	X299 NR16_47 underwing F2 ExP.png	https://doi.org/10.5281/zenodo.10685466
NR16-48_ACGTAGCA	female	F2								NR16_48.jpeg	X295 NR16_48 overwing F2 ExP.png	X295 NR16_48 underwing F2 ExP.png	https://doi.org/10.5281/zenodo.10685466
NR16-4A_TGTGCAGT	male	F2			14	1	10.9425	FMG157.D	https://doi.org/10.5281/zenodo.10689714	NR16_4.jpeg	X262 NR16_4 overwing F2 ExP.png	X262 NR16_4 underwing F2 ExP.png	https://doi.org/10.5281/zenodo.10685466
NR16-51_CAGTGTGT	female	F2								NR16_51.jpeg	X259 NR16_51 overwing F2 ExP.png	X259 NR16_51 underwing F2 ExP.png	https://doi.org/10.5281/zenodo.10685466
NR16-52_TGCATCGT	female	F2								NR16_52.jpeg	X171 NR16_52 overwing F2 ExP.png	X171 NR16_52 underwing F2 ExP.png	https://doi.org/10.5281/zenodo.10685466
NR16-524	male	F2								NR16_524.jpeg	X342 NR16_524 overwing F2 ExP.png	X342 NR16_524 underwing F2 ExP.png	https://doi.org/10.5281/zenodo.10685466
NR16-53_CACACAGT	female	F2					11.2742			NR16_53.jpeg	X312 NR16_53 overwing F2 ExP.png	X312 NR16_53 underwing F2 ExP.png	https://doi.org/10.5281/zenodo.10685466
NR16-57	male	F2			11	3		FMG295B.D	https://doi.org/10.5281/zenodo.10689714	NR16_57.jpeg	X305 NR16_57 overwing F2 ExP.png	X305 NR16_57 underwing F2 ExP.png	https://doi.org/10.5281/zenodo.10685466
NR16-571	male	F2								NR16_571.jpeg	X348 NR16_571 overwing F2 ExP.png	X348 NR16_571 underwing F2 ExP.png	https://doi.org/10.5281/zenodo.10685466
NR16-574	male	F2						FMG260.D	https://doi.org/10.5281/zenodo.10689714	NR16_574.jpeg	X355 NR16_574 overwing F2 ExP.png	X355 NR16_574 underwing F2 ExP.png	https://doi.org/10.5281/zenodo.10685466
NR16-575	male	F2						FMG261.D	https://doi.org/10.5281/zenodo.10689714	NR16_575.jpeg	X351 NR16_575 overwing F2 ExP.png	X351 NR16_575 underwing F2 ExP.png	https://doi.org/10.5281/zenodo.10685466
NR16-58_GTACTCGT	female	F2								NR16_58.jpeg	X218 NR16_58 overwing F2 ExP.png	X218 NR16_58 underwing F2 ExP.png	https://doi.org/10.5281/zenodo.10685466
NR16-59_GTCATGTG	female	F2								NR16_59.jpeg	X220 NR16_59 overwing F2 ExP.png	X220 NR16_59 underwing F2 ExP.png	https://doi.org/10.5281/zenodo.10685466
NR16-6	male	F2			20	1		FMG287B.D	https://doi.org/10.5281/zenodo.10689714	NR16_6.jpeg	X273 NR16_6 overwing F2 ExP.png	X273 NR16_6 underwing F2 ExP.png	https://doi.org/10.5281/zenodo.10685466
NR16-60B_TGCATCGT	female	F2								NR16_60.jpeg	X261 NR16_60 overwing F2 ExP.png	X261 NR16_60 underwing F2 ExP.png	https://doi.org/10.5281/zenodo.10685466
NR16-65_TGTGACTG	female	F2								NR16_65.jpeg	X254 NR16_65 overwing F2 ExP.png	X254 NR16_65 underwing F2 ExP.png	https://doi.org/10.5281/zenodo.10685466
NR16-66_TGCATCGT	female	F2								NR16_66.jpeg	X281 NR16_66 overwing F2 ExP.png	X281 NR16_66 underwing F2 ExP.png	https://doi.org/10.5281/zenodo.10685466
NR16-67_ACACGACA	female	F2								NR16_67.jpeg	X315 NR16_67 overwing F2 ExP.png	X315 NR16_67 underwing F2 ExP.png	https://doi.org/10.5281/zenodo.10685466
NR16-7_2016	male	F2									X277 NR16_7 overwing F2 ExP.png	X277 NR16_7 underwing F2 ExP.png	https://doi.org/10.5281/zenodo.10685466
NR16-7_FAS	male	F2						FMG159.D	https://doi.org/10.5281/zenodo.10689714	NR16_7.jpeg			https://doi.org/10.5281/zenodo.10685466
NR16-72	male	F2			3	3				NR16_72.jpeg	X308 NR16_72 overwing F2 ExP.png	X308 NR16_72 underwing F2 ExP.png	https://doi.org/10.5281/zenodo.10685466
NR16-73	male	F2			22	10		FMG296B.D	https://doi.org/10.5281/zenodo.10689714	NR16_73.jpeg	X310 NR16_73 overwing F2 ExP.png	X310 NR16_73 underwing F2 ExP.png	https://doi.org/10.5281/zenodo.10685466
NR16-75_CATGATCA	female	F2								NR16_75.jpeg	X268 NR16_75 overwing F2 ExP.png	X268 NR16_75 underwing F2 ExP.png	https://doi.org/10.5281/zenodo.10685466
NR16-76	female	F2								NR16_76.jpeg	X144 NR16_76 overwing F2 ExP.png	X144 NR16_76 underwing F2 ExP.png	https://doi.org/10.5281/zenodo.10685466
NR16-77_CATGATCA	female	F2								NR16_77.jpeg	X146 NR16_77 overwing F2 ExP.png	X146 NR16_77 underwing F2 ExP.png	https://doi.org/10.5281/zenodo.10685466
NR16-78	male	F2								NR16_78.jpeg	X314 NR16_78 overwing F2 ExP.png	X314 NR16_78 underwing F2 ExP.png	https://doi.org/10.5281/zenodo.10685466
NR16-8	male	F2			15	4	10.9115	FMG289B.D	https://doi.org/10.5281/zenodo.10689714	NR16_8.jpeg	X276 NR16_8 overwing F2 ExP.png	X276 NR16_8 underwing F2 ExP.png	https://doi.org/10.5281/zenodo.10685466
NR16-82_GTCAGTGT	female	F2								NR16_82.jpeg	X296 NR16_82 overwing F2 ExP.png	X296 NR16_82 underwing F2 ExP.png	https://doi.org/10.5281/zenodo.10685466
NR16-83_TGTGTGAC	female	F2								NR16_83.jpeg	X221 NR16_83 overwing F2 ExP.png	X221 NR16_83 underwing F2 ExP.png	https://doi.org/10.5281/zenodo.10685466
NR16-84	female	F2								NR16_84.jpeg	X304 NR16_84 overwing F2 ExP.png	X304 NR16_84 underwing F2 ExP.png	https://doi.org/10.5281/zenodo.10685466
NR16-86	male	F2			5	0		FMG177.D	https://doi.org/10.5281/zenodo.10689714	NR16_86.jpeg	X311 NR16_86 overwing F2 ExP.png	X311 NR16_86 underwing F2 ExP.png	https://doi.org/10.5281/zenodo.10685466
NR16-87	female	F2								NR16_87.jpeg	X150 NR16_87 overwing F2 ExP.png	X150 NR16_87 underwing F2 ExP.png	https://doi.org/10.5281/zenodo.10685466
NR16-88A_CATGATCA	female	F2								NR16_88.jpeg	X172 NR16_88 overwing F2 ExP.png	X172 NR16_88 underwing F2 ExP.png	https://doi.org/10.5281/zenodo.10685466
NR16-89_CAGTGTGT	female	F2								NR16_89.jpeg	X219 NR16_89 overwing F2 ExP.png	X219 NR16_89 underwing F2 ExP.png	https://doi.org/10.5281/zenodo.10685466
NR16-9	male	F2			10	11	11.916	FMG286.D	https://doi.org/10.5281/zenodo.10689714	NR16_9.jpeg	X278 NR16_9 overwing F2 ExP.png	X278 NR16_9 underwing F2 ExP.png	https://doi.org/10.5281/zenodo.10685466
B2_1_GTACGCTG	male	F2								B2_1.jpeg	B2_1 overwing.jpg	B2_1 underwing.jpg	https://doi.org/10.5281/zenodo.10685466
B2_10_GTCATGTG	female	F2								B2_10.jpeg	B2_10 overwing.jpg	B2_10 underwing.jpg	https://doi.org/10.5281/zenodo.10685466
B2_11	female	F2								B2_11.jpeg	B2_11 overwing.jpg	B2_11 underwing.jpg	https://doi.org/10.5281/zenodo.10685466
B2_12	female	F2								B2_12.jpeg	B2_12 overwing.jpg	B2_12 underwing.jpg	https://doi.org/10.5281/zenodo.10685466
B2_13_ACACGACA	female	F2								B2_13.jpeg	B2_13 overwing.jpg	B2_13 underwing.jpg	https://doi.org/10.5281/zenodo.10685466
B2_14_ACGTCTAC	female	F2								B2_14.jpeg	B2_14 overwing.jpg	B2_14 underwing.jpg	https://doi.org/10.5281/zenodo.10685466
B2_15_CAGTGTGT	female	F2								B2_15.jpeg	B2_15 overwing.jpg	B2_15 underwing.jpg	https://doi.org/10.5281/zenodo.10685466
B2_16_CATGATCA	female	F2								B2_16.jpeg	B2_16 overwing.jpg	B2_16 underwing.jpg	https://doi.org/10.5281/zenodo.10685466
B2_17_GTACGCTG	female	F2								B2_17.jpeg	B2_17 overwing.jpg	B2_17 underwing.jpg	https://doi.org/10.5281/zenodo.10685466
B2_18_GTCAGTGT	male	F2								B2_18.jpeg	B2_18 overwing.jpg	B2_18 underwing.jpg	https://doi.org/10.5281/zenodo.10685466
B2_19_TGTGTGAC	female	F2								B2_19.jpeg	B2_19 overwing.jpg	B2_19 underwing.jpg	https://doi.org/10.5281/zenodo.10685466
B2_2_GTCAGTGT	male	F2								B2_2.jpeg	B2_2 overwing.jpg	B2_2 underwing.jpg	https://doi.org/10.5281/zenodo.10685466
B2_20_TGTGCAGT	female	F2								B2_20.jpeg	B2_20 overwing.jpg	B2_20 underwing.jpg	https://doi.org/10.5281/zenodo.10685466
B2_21_ACACTGAC	female	F2								B2_21.jpeg	B2_21 overwing.jpg	B2_21 underwing.jpg	https://doi.org/10.5281/zenodo.10685466
B2_22_ACGTAGCA	female	F2								B2_22.jpeg	B2_22 overwing.jpg	B2_22 underwing.jpg	https://doi.org/10.5281/zenodo.10685466
B2_23_CACACAGT	male	F2						Cama et al. In prep.		B2_23.jpeg	B2_23 overwing.jpg	B2_23 underwing.jpg	https://doi.org/10.5281/zenodo.10685466
B2_24_CAGTCTCA	male	F2						Cama et al. In prep.		B2_24.jpeg	B2_24 overwing.jpg	B2_24 underwing.jpg	https://doi.org/10.5281/zenodo.10685466
B2_25_GTACTCGT	male	F2								B2_25.jpeg	B2_25 overwing.jpg	B2_25 underwing.jpg	https://doi.org/10.5281/zenodo.10685466
B2_26_GTCATGTG	male	F2								B2_26.jpeg	B2_26 overwing.jpg	B2_26 underwing.jpg	https://doi.org/10.5281/zenodo.10685466
B2_27_TGCATCGT	male	F2								B2_27.jpeg	B2_27 overwing.jpg	B2_27 underwing.jpg	https://doi.org/10.5281/zenodo.10685466
B2_28_TGTGACTG	male	F2								B2_28.jpeg	B2_28 overwing.jpg	B2_28 underwing.jpg	https://doi.org/10.5281/zenodo.10685466
B2_29_ACACGACA	male	F2								B2_29.jpeg	B2_29 overwing.jpg	B2_29 underwing.jpg	https://doi.org/10.5281/zenodo.10685466
B2_3_TGTGTGAC	male	F2								B2_3.jpeg	B2_3 overwing.jpg	B2_3 underwing.jpg	https://doi.org/10.5281/zenodo.10685466
B2_30_ACGTCTAC	male	F2								B2_30.jpeg	B2_30 overwing.jpg	B2_30 underwing.jpg	https://doi.org/10.5281/zenodo.10685466
B2_31_CAGTGTGT	male	F2								B2_31.jpeg	B2_31 overwing.jpg	B2_31 underwing.jpg	https://doi.org/10.5281/zenodo.10685466
B2_32_CATGATCA	male	F2								B2_32.jpeg	B2_32 overwing.jpg	B2_32 underwing.jpg	https://doi.org/10.5281/zenodo.10685466
B2_33_GTACGCTG	male	F2								B2_33.jpeg	B2_33 overwing.jpg	B2_33 underwing.jpg	https://doi.org/10.5281/zenodo.10685466
B2_34_GTCAGTGT	male	F2								B2_34.jpeg	B2_34 overwing.jpg	B2_34 underwing.jpg	https://doi.org/10.5281/zenodo.10685466
B2_35_TGTGTGAC	male	F2								B2_35.jpeg	B2_35 overwing.jpg	B2_35 underwing.jpg	https://doi.org/10.5281/zenodo.10685466
B2_36_TGTGCAGT	female	F2								B2_36.jpeg	B2_36 overwing.jpg	B2_36 underwing.jpg	https://doi.org/10.5281/zenodo.10685466
B2_37_TGCATCGT	male	F2								B2_37.jpeg	B2_37 overwing.jpg	B2_37 underwing.jpg	https://doi.org/10.5281/zenodo.10685466
B2_38_TGTGACTG	male	F2								B2_38.jpeg	B2_38 overwing.jpg	B2_38 underwing.jpg	https://doi.org/10.5281/zenodo.10685466
B2_39	male	F2								B2_39.jpeg	B2_39 overwing.jpg	B2_39 underwing.jpg	https://doi.org/10.5281/zenodo.10685466
B2_4_TGTGCAGT	female	F2								B2_4.jpeg	B2_4 overwing.jpg	B2_4 underwing.jpg	https://doi.org/10.5281/zenodo.10685466
B2_40	female	F2								B2_40.jpeg	B2_40 overwing.jpg	B2_40 underwing.jpg	https://doi.org/10.5281/zenodo.10685466
B2_41	male	F2								B2_41.jpeg	B2_41 overwing.jpg	B2_41 underwing.jpg	https://doi.org/10.5281/zenodo.10685466
B2_42	female	F2								B2_42.jpeg	B2_42 overwing.jpg	B2_42 underwing.jpg	https://doi.org/10.5281/zenodo.10685466
B2_43	female	F2								B2_43.jpeg	B2_43 overwing.jpg	B2_43 underwing.jpg	https://doi.org/10.5281/zenodo.10685466
B2_45	male	F2						Cama et al. In prep.		B2_45.jpeg	B2_45 overwing.jpg	B2_45 underwing.jpg	https://doi.org/10.5281/zenodo.10685466
B2_46	male	F2						Cama et al. In prep.		B2_46.jpeg	B2_46 overwing.jpg	B2_46 underwing.jpg	https://doi.org/10.5281/zenodo.10685466
B2_5_ACACTGAC	male	F2								B2_5.jpeg	B2_5 overwing.jpg	B2_5 underwing.jpg	https://doi.org/10.5281/zenodo.10685466
B2_6_ACGTAGCA	female	F2								B2_6.jpeg	B2_6 overwing.jpg	B2_6 underwing.jpg	https://doi.org/10.5281/zenodo.10685466
B2_7_CACACAGT	male	F2								B2_7.jpeg	B2_7 overwing.jpg	B2_7 underwing.jpg	https://doi.org/10.5281/zenodo.10685466
B2_8_CAGTCTCA	male	F2								B2_8.jpeg	B2_8 overwing.jpg	B2_8 underwing.jpg	https://doi.org/10.5281/zenodo.10685466
B2_9_GTACTCGT	female	F2								B2_9.jpeg	B2_9 overwing.jpg	B2_9 underwing.jpg	https://doi.org/10.5281/zenodo.10685466
B3_10_CATGATCA	male	F2								B3_10.jpeg	B3_10 overwing.jpg	B3_10 underwing.jpg	https://doi.org/10.5281/zenodo.10685466
B3_32_CAGTCTCA	female	F2									B3_32 overwing.jpg	B3_32 underwing.jpg	https://doi.org/10.5281/zenodo.10685466
B3_33_GTACTCGT	female	F2									B3_33 overwing.jpg	B3_33 underwing.jpg	https://doi.org/10.5281/zenodo.10685466
B3_34_GTCATGTG	female	F2								B3_34.jpeg	B3_34 overwing.jpg	B3_34 underwing.jpg	https://doi.org/10.5281/zenodo.10685466
B3_35_TGCATCGT	female	F2									B3_35 overwing.jpg	B3_35 underwing.jpg	https://doi.org/10.5281/zenodo.10685466
B3_39_CAGTGTGT	male	F2						Cama et al. In prep.		B3_39.jpeg	B3_39 overwing.jpg	B3_39 underwing.jpg	https://doi.org/10.5281/zenodo.10685466
B3_40_CATGATCA	male	F2						Cama et al. In prep.		B3_40.jpeg	B3_40 overwing.jpg	B3_40 underwing.jpg	https://doi.org/10.5281/zenodo.10685466
B3_42	male	F2						Cama et al. In prep.		B3_42.jpeg	B3_42 overwing.jpg	B3_42 underwing.jpg	https://doi.org/10.5281/zenodo.10685466
B3_6_TGTGACTG	male	F2								B3_6.jpeg	B3_6 overwing.jpg	B3_6 underwing.jpg	https://doi.org/10.5281/zenodo.10685466
B4_1	male	F2								B4_1.jpeg	B4_1 overwing.jpg	B4_1 underwing.jpg	https://doi.org/10.5281/zenodo.10685466
B4_10_CAGTCTCA	male	F2								B4_10.jpeg	B4_10 overwing.jpg	B4_10 underwing.jpg	https://doi.org/10.5281/zenodo.10685466
B4_11_GTACTCGT	female	F2								B4_11.jpeg	B4_11 overwing.jpg	B4_11 underwing.jpg	https://doi.org/10.5281/zenodo.10685466
B4_12_GTCATGTG	male	F2								B4_12.jpeg	B4_12 overwing.jpg	B4_12 underwing.jpg	https://doi.org/10.5281/zenodo.10685466
B4_13_TGCATCGT	male	F2								B4_13.jpeg	B4_13 overwing.jpg	B4_13 underwing.jpg	https://doi.org/10.5281/zenodo.10685466
B4_14_TGTGACTG	male	F2								B4_14.jpeg	B4_14 overwing.jpg	B4_14 underwing.jpg	https://doi.org/10.5281/zenodo.10685466
B4_15_ACACGACA	female	F2								B4_15.jpeg	B4_15 overwing.jpg	B4_15 underwing.jpg	https://doi.org/10.5281/zenodo.10685466
B4_16_ACGTCTAC	male	F2								B4_16.jpeg	B4_16 overwing.jpg	B4_16 underwing.jpg	https://doi.org/10.5281/zenodo.10685466
B4_17_CAGTGTGT	male	F2								B4_17.jpeg	B4_17 overwing.jpg	B4_17 underwing.jpg	https://doi.org/10.5281/zenodo.10685466
B4_2	female	F2								B4_2.jpeg	B4_2 overwing.jpg	B4_2 underwing.jpg	https://doi.org/10.5281/zenodo.10685466
B4_20_GTCAGTGT	male	F2								B4_20.jpeg	B4_20 overwing.jpg	B4_20 underwing.jpg	https://doi.org/10.5281/zenodo.10685466
B4_21_TGTGTGAC	female	F2								B4_21.jpeg	B4_21 overwing.jpg	B4_21 underwing.jpg	https://doi.org/10.5281/zenodo.10685466
B4_23_ACACTGAC	male	F2								B4_23.jpeg	B4_23 overwing.jpg	B4_23 underwing.jpg	https://doi.org/10.5281/zenodo.10685466
B4_24_ACGTAGCA	female	F2								B4_24.jpeg	B4_24 overwing.jpg	B4_24 underwing.jpg	https://doi.org/10.5281/zenodo.10685466
B4_25_CACACAGT	female	F2								B4_25.jpeg	B4_25 overwing.jpg	B4_25 underwing.jpg	https://doi.org/10.5281/zenodo.10685466
B4_26_CAGTCTCA	male	F2								B4_26.jpeg	B4_26 overwing.jpg	B4_26 underwing.jpg	https://doi.org/10.5281/zenodo.10685466
B4_27_GTACTCGT	female	F2								B4_27.jpeg	B4_27 overwing.jpg	B4_27 underwing.jpg	https://doi.org/10.5281/zenodo.10685466
B4_28_GTCATGTG	female	F2								B4_28.jpeg	B4_28 overwing.jpg	B4_28 underwing.jpg	https://doi.org/10.5281/zenodo.10685466
B4_3	female	F2								B4_3.jpeg	B4_3 overwing.jpg	B4_3 underwing.jpg	https://doi.org/10.5281/zenodo.10685466
B4_31_ACACGACA	female	F2								B4_31.jpeg	B4_31 overwing.jpg	B4_31 underwing.jpg	https://doi.org/10.5281/zenodo.10685466
B4_32_ACGTCTAC	male	F2								B4_32.jpeg	B4_32 overwing.jpg	B4_32 underwing.jpg	https://doi.org/10.5281/zenodo.10685466
B4_33_CAGTGTGT	female	F2								B4_33.jpeg	B4_33 overwing.jpg	B4_33 underwing.jpg	https://doi.org/10.5281/zenodo.10685466
B4_34_CATGATCA	female	F2								B4_34.jpeg	B4_34 overwing.jpg	B4_34 underwing.jpg	https://doi.org/10.5281/zenodo.10685466
B4_35_GTACGCTG	female	F2								B4_35.jpeg	B4_35 overwing.jpg	B4_35 underwing.jpg	https://doi.org/10.5281/zenodo.10685466
B4_36_GTCAGTGT	female	F2								B4_36.jpeg	B4_36 overwing.jpg	B4_36 underwing.jpg	https://doi.org/10.5281/zenodo.10685466
B4_37_TGTGTGAC	male	F2									B4_37 overwing.jpg	B4_37 underwing.jpg	https://doi.org/10.5281/zenodo.10685466
B4_38_TGTGCAGT	male	F2								B4_38.jpeg	B4_38 overwing.jpg	B4_38 underwing.jpg	https://doi.org/10.5281/zenodo.10685466
B4_39_ACACTGAC	male	F2								B4_39.jpeg	B4_39 overwing.jpg	B4_39 underwing.jpg	https://doi.org/10.5281/zenodo.10685466
B4_4	female	F2								B4_4.jpeg	B4_4 overwing.jpg	B4_4 underwing.jpg	https://doi.org/10.5281/zenodo.10685466
B4_40_ACGTAGCA	male	F2								B4_40.jpeg	B4_40 overwing.jpg	B4_40 underwing.jpg	https://doi.org/10.5281/zenodo.10685466
B4_41_CACACAGT	male	F2								B4_41.jpeg	B4_41 overwing.jpg	B4_41 underwing.jpg	https://doi.org/10.5281/zenodo.10685466
B4_42_CAGTCTCA	male	F2								B4_42.jpeg	B4_42 overwing.jpg	B4_42 underwing.jpg	https://doi.org/10.5281/zenodo.10685466
B4_43_GTACTCGT	male	F2								B4_43.jpeg	B4_43 overwing.jpg	B4_43 underwing.jpg	https://doi.org/10.5281/zenodo.10685466
B4_44_GTCATGTG	female	F2								B4_44.jpeg	B4_44 overwing.jpg	B4_44 underwing.jpg	https://doi.org/10.5281/zenodo.10685466
B4_45_TGCATCGT	female	F2								B4_45.jpeg	B4_45 overwing.jpg	B4_45 underwing.jpg	https://doi.org/10.5281/zenodo.10685466
B4_46_TGTGACTG	female	F2								B4_46.jpeg	B4_46 overwing.jpg	B4_46 underwing.jpg	https://doi.org/10.5281/zenodo.10685466
B4_47_ACACGACA	female	F2								B4_47.jpeg	B4_47 overwing.jpg	B4_47 underwing.jpg	https://doi.org/10.5281/zenodo.10685466
B4_48_ACGTCTAC	male	F2								B4_48.jpeg	B4_48 overwing.jpg	B4_48 underwing.jpg	https://doi.org/10.5281/zenodo.10685466
B4_49_CAGTGTGT	female	F2								B4_49.jpeg	B4_49 overwing.jpg	B4_49 underwing.jpg	https://doi.org/10.5281/zenodo.10685466
B4_5	male	F2								B4_5.jpeg	B4_5 overwing.jpg	B4_5 underwing.jpg	https://doi.org/10.5281/zenodo.10685466
B4_50_CATGATCA	female	F2								B4_50.jpeg	B4_50 overwing.jpg	B4_50 underwing.jpg	https://doi.org/10.5281/zenodo.10685466
B4_51_GTACGCTG	male	F2								B4_51.jpeg	B4_51 overwing.jpg	B4_51 underwing.jpg	https://doi.org/10.5281/zenodo.10685466
B4_52_GTCAGTGT	female	F2								B4_52.jpeg	B4_52 overwing.jpg	B4_52 underwing.jpg	https://doi.org/10.5281/zenodo.10685466
B4_53_TGTGTGAC	female	F2								B4_53.jpeg	B4_53 overwing.jpg	B4_53 underwing.jpg	https://doi.org/10.5281/zenodo.10685466
B4_54_TGTGCAGT	female	F2								B4_54.jpeg	B4_54 overwing.jpg	B4_54 underwing.jpg	https://doi.org/10.5281/zenodo.10685466
B4_55_ACACTGAC	female	F2								B4_55.jpeg	B4_55 overwing.jpg	B4_55 underwing.jpg	https://doi.org/10.5281/zenodo.10685466
B4_56_ACGTAGCA	male	F2								B4_56.jpeg	B4_56 overwing.jpg	B4_56 underwing.jpg	https://doi.org/10.5281/zenodo.10685466
B4_57_CACACAGT	male	F2						Cama et al. In prep.		B4_57.jpeg	B4_57 overwing.jpg	B4_57 underwing.jpg	https://doi.org/10.5281/zenodo.10685466
B4_58_CAGTCTCA	female	F2								B4_58.jpeg	B4_58 overwing.jpg	B4_58 underwing.jpg	https://doi.org/10.5281/zenodo.10685466
B4_59_GTACTCGT	female	F2								B4_59.jpeg	B4_59 overwing.jpg	B4_59 underwing.jpg	https://doi.org/10.5281/zenodo.10685466
B4_6	female	F2								B4_6.jpeg	B4_6 overwing.jpg	B4_6 underwing.jpg	https://doi.org/10.5281/zenodo.10685466
B4_60_GTCATGTG	female	F2								B4_60.jpeg	B4_60 overwing.jpg	B4_60 underwing.jpg	https://doi.org/10.5281/zenodo.10685466
B4_61_TGCATCGT	female	F2								B4_61.jpeg	B4_61 overwing.jpg	B4_61 underwing.jpg	https://doi.org/10.5281/zenodo.10685466
B4_62_TGTGACTG	female	F2								B4_62.jpeg	B4_62 overwing.jpg	B4_62 underwing.jpg	https://doi.org/10.5281/zenodo.10685466
B4_63_ACACGACA	male	F2						Cama et al. In prep.		B4_63.jpeg	B4_63 overwing.jpg	B4_63 underwing.jpg	https://doi.org/10.5281/zenodo.10685466
B4_64_ACGTCTAC	female	F2								B4_64.jpeg	B4_64 overwing.jpg	B4_64 underwing.jpg	https://doi.org/10.5281/zenodo.10685466
B4_65_CAGTGTGT	male	F2								B4_65.jpeg	B4_65 overwing.jpg	B4_65 underwing.jpg	https://doi.org/10.5281/zenodo.10685466
B4_66_CATGATCA	male	F2						Cama et al. In prep.		B4_66.jpeg	B4_66 overwing.jpg	B4_66 underwing.jpg	https://doi.org/10.5281/zenodo.10685466
B4_67_GTACGCTG	female	F2								B4_67.jpeg	B4_67 overwing.jpg	B4_67 underwing.jpg	https://doi.org/10.5281/zenodo.10685466
B4_68_GTCAGTGT	male	F2						Cama et al. In prep.		B4_68.jpeg	B4_68 overwing.jpg	B4_68 underwing.jpg	https://doi.org/10.5281/zenodo.10685466
B4_69_TGTGTGAC	female	F2								B4_69.jpeg	B4_69 overwing.jpg	B4_69 underwing.jpg	https://doi.org/10.5281/zenodo.10685466
B4_7_ACACTGAC	female	F2								B4_7.jpeg	B4_7 overwing.jpg	B4_7 underwing.jpg	https://doi.org/10.5281/zenodo.10685466
B4_70_TGTGCAGT	male	F2						Cama et al. In prep.		B4_70.jpeg	B4_70 overwing.jpg	B4_70 underwing.jpg	https://doi.org/10.5281/zenodo.10685466
B4_71_ACACTGAC	male	F2						Cama et al. In prep.		B4_71.jpeg	B4_71 overwing.jpg	B4_71 underwing.jpg	https://doi.org/10.5281/zenodo.10685466
B4_72_ACGTAGCA	female	F2								B4_72.jpeg	B4_72 underwing.jpg		https://doi.org/10.5281/zenodo.10685466
B4_73_CACACAGT	female	F2								B4_73.jpeg	B4_73 overwing.jpg	B4_73 underwing.jpg	https://doi.org/10.5281/zenodo.10685466
B4_75_CAGTCTCA	male	F2								B4_75.jpeg	B4_75 overwing.jpg	B4_75 underwing.jpg	https://doi.org/10.5281/zenodo.10685466
B4_76_GTACTCGT	female	F2								B4_76.jpeg	B4_76 overwing.jpg	B4_76 underwing.jpg	https://doi.org/10.5281/zenodo.10685466
B4_77_GTCATGTG	male	F2								B4_77.jpeg	B4_77 overwing.jpg	B4_77 underwing.jpg	https://doi.org/10.5281/zenodo.10685466
B4_78_TGCATCGT	male	F2								B4_78.jpeg	B4_78 overwing.jpg	B4_78 underwing.jpg	https://doi.org/10.5281/zenodo.10685466
B4_79_TGTGACTG	male	F2								B4_79.jpeg	B4_79 overwing.jpg	B4_79 underwing.jpg	https://doi.org/10.5281/zenodo.10685466
B4_8_ACGTAGCA	male	F2								B4_8.jpeg	B4_8 overwing.jpg	B4_8 underwing.jpg	https://doi.org/10.5281/zenodo.10685466
B4_80_ACACGACA	male	F2						Cama et al. In prep.		B4_80.jpeg	B4_80 overwing.jpg	B4_80 underwing.jpg	https://doi.org/10.5281/zenodo.10685466
B4_81_ACGTCTAC	male	F2								B4_81.jpeg	B4_81 overwing.jpg	B4_81 underwing.jpg	https://doi.org/10.5281/zenodo.10685466
B4_82_CAGTGTGT	female	F2								B4_82.jpeg	B4_82 overwing.jpg	B4_82 underwing.jpg	https://doi.org/10.5281/zenodo.10685466
B4_83_CATGATCA	male	F2						Cama et al. In prep.		B4_83.jpeg	B4_83 overwing.jpg	B4_83 underwing.jpg	https://doi.org/10.5281/zenodo.10685466
B4_84_GTACGCTG	male	F2								B4_84.jpeg	B4_84 overwing.jpg	B4_84 underwing.jpg	https://doi.org/10.5281/zenodo.10685466
B4_85_GTCAGTGT	male	F2						Cama et al. In prep.		B4_85.jpeg	B4_85 overwing.jpg	B4_85 underwing.jpg	https://doi.org/10.5281/zenodo.10685466
B4_86_TGTGTGAC	male	F2						Cama et al. In prep.		B4_86.jpeg	B4_86 overwing.jpg	B4_86 underwing.jpg	https://doi.org/10.5281/zenodo.10685466
B4_87_TGTGCAGT	male	F2						Cama et al. In prep.		B4_87.jpeg	B4_87 overwing.jpg	B4_87 underwing.jpg	https://doi.org/10.5281/zenodo.10685466
B4_88_ACACTGAC	male	F2								B4_88.jpeg	B4_88 overwing.jpg	B4_88 underwing.jpg	https://doi.org/10.5281/zenodo.10685466
B4_89_ACGTAGCA	male	F2								B4_89.jpeg	B4_89 overwing.jpg	B4_89 underwing.jpg	https://doi.org/10.5281/zenodo.10685466
B4_9_CACACAGT	male	F2						Cama et al. In prep.		B4_9.jpeg	B4_9 overwing.jpg	B4_9 underwing.jpg	https://doi.org/10.5281/zenodo.10685466
B4_90_CACACAGT	male	F2						Cama et al. In prep.		B4_90.jpeg	B4_90 overwing.jpg	B4_90 underwing.jpg	https://doi.org/10.5281/zenodo.10685466
B4_91_CAGTCTCA	male	F2						Cama et al. In prep.		B4_91.jpeg	B4_91 overwing.jpg	B4_91 underwing.jpg	https://doi.org/10.5281/zenodo.10685466
B4_92_GTACTCGT	male	F2								B4_92.jpeg	B4_92 overwing.jpg	B4_92 underwing.jpg	https://doi.org/10.5281/zenodo.10685466
NR15-129	male	backcross									X04 NR_129 overwing F2 ExP.png	X04 NR_129 underwing F2 ExP.png	https://doi.org/10.5281/zenodo.10685466
NR15-158	male	backcross						FMG055.D	https://doi.org/10.5281/zenodo.10689714		X13 NR_158 overwing F2 ExP.png	X13 NR_158 underwing F2 ExP.png	https://doi.org/10.5281/zenodo.10685466
NR16-152	female	backcross								NR16_152.jpeg	X318 NR16_152 overwing F2 ExP.png	X318 NR16_152 underwing F2 ExP.png	https://doi.org/10.5281/zenodo.10685466
NR16-234	female	backcross								NR16_234.jpeg	X324 NR16_234 overwing F2 ExP.png	X324 NR16_234 underwing F2 ExP.png	https://doi.org/10.5281/zenodo.10685466
NR16-255	female	backcross								NR16_255.jpeg	X325 NR16_255 overwing F2 ExP.png	X325 NR16_255 underwing F2 ExP.png	https://doi.org/10.5281/zenodo.10685466
NR16-273_ACGTAGCA	female	backcross								NR16_273.jpeg	X326 NR16_273 overwing F2 ExP.png	X326 NR16_273 underwing F2 ExP.png	https://doi.org/10.5281/zenodo.10685466
NR16-303_CAGTGTGT	female	backcross								NR16_303.jpeg	X329 NR16_303 overwing F2 ExP.png	X329 NR16_303 underwing F2 ExP.png	https://doi.org/10.5281/zenodo.10685466
NR16-316	male	backcross			11	2		FMG185.D	https://doi.org/10.5281/zenodo.10689714	NR16_316.jpeg	X322 NR16_316 overwing F2 ExP.png	X322 NR16_316 underwing F2 ExP.png	https://doi.org/10.5281/zenodo.10685466
NR16-334_GTCAGTGT	female	backcross								NR16_334.jpeg	X335 NR16_334 overwing F2 ExP.png	X335 NR16_334 underwing F2 ExP.png	https://doi.org/10.5281/zenodo.10685466
NR16-346	male	backcross						FMG250.D	https://doi.org/10.5281/zenodo.10689714	NR16_346.jpeg	X352 NR16_346 overwing F2 ExP.png	X352 NR16_346 underwing F2 ExP.png	https://doi.org/10.5281/zenodo.10685466
NR16-347	female	backcross								NR16_347.jpeg	X347 NR16_347 overwing F2 ExP.png	X347 NR16_347 underwing F2 ExP.png	https://doi.org/10.5281/zenodo.10685466
NR16-412_TGTGTGAC	female	backcross								NR16_412.jpeg	X345 NR16_412 overwing F2 ExP.png	X345 NR16_412 underwing F2 ExP.png	https://doi.org/10.5281/zenodo.10685466
NR16-413	female	backcross								NR16_413.jpeg	X337 NR16_413 overwing F2 ExP.png	X337 NR16_413 underwing F2 ExP.png	https://doi.org/10.5281/zenodo.10685466
NR16-418_CAGTCTCA	female	backcross								NR16_418.jpeg	X363 NR16_418 overwing F2 ExP.png	X363 NR16_418 underwing F2 ExP.png	https://doi.org/10.5281/zenodo.10685466
NR16-419_CATGATCA	female	backcross								NR16_419.jpeg	X356 NR16_419 overwing F2 ExP.png	X356 NR16_419 underwing F2 ExP.png	https://doi.org/10.5281/zenodo.10685466
NR16-420_GTACGCTG	female	backcross								NR16_420.jpeg	X333 NR16_420 overwing F2 ExP.png	X333 NR16_420 underwing F2 ExP.png	https://doi.org/10.5281/zenodo.10685466
NR16-446	male	backcross								NR16_446.jpeg	X366 NR16_446 overwing F2 ExP.png	X366 NR16_446 underwing F2 ExP.png	https://doi.org/10.5281/zenodo.10685466
NR16-447_TGTGTGAC	male	backcross								NR16_447.jpeg	X369 NR16_447 overwing F2 ExP.png	X369 NR16_447 underwing F2 ExP.png	https://doi.org/10.5281/zenodo.10685466
NR16-459	male	backcross						FMG252.D	https://doi.org/10.5281/zenodo.10689714	NR16_459.jpeg	X327 NR16_459 overwing F2 ExP.png	X327 NR16_459 underwing F2 ExP.png	https://doi.org/10.5281/zenodo.10685466
NR16-460	male	backcross						FMG253.D	https://doi.org/10.5281/zenodo.10689714	NR16_460.jpeg	X330 NR16_460 overwing F2 ExP.png	X330 NR16_460 underwing F2 ExP.png	https://doi.org/10.5281/zenodo.10685466
NR16-467_CAGTCTCA	male	backcross								NR16_467.jpeg	X375 NR16_467 overwing F2 ExP.png	X375 NR16_467 underwing F2 ExP.png	https://doi.org/10.5281/zenodo.10685466
NR16-482	male	backcross								NR16_482.jpeg			https://doi.org/10.5281/zenodo.10685466
NR16-483	male	backcross						FMG255.D	https://doi.org/10.5281/zenodo.10689714	NR16_483.jpeg	X336 NR16_483 overwing F2 ExP.png	X336 NR16_483 underwing F2 ExP.png	https://doi.org/10.5281/zenodo.10685466
NR16-484	male	backcross						FMG256.D	https://doi.org/10.5281/zenodo.10689714	NR16_484.jpeg	X334 NR16_484 overwing F2 ExP.png	X334 NR16_484 underwing F2 ExP.png	https://doi.org/10.5281/zenodo.10685466
NR16-523	male	backcross						FMG257.D	https://doi.org/10.5281/zenodo.10689714	NR16_523.jpeg	X344 NR16_523 overwing F2 ExP.png	X344 NR16_523 underwing F2 ExP.png	https://doi.org/10.5281/zenodo.10685466
B3_1_CACACAGT	female	backcross								B3_1.jpeg	B3_1 overwing.jpg	B3_1 underwing.jpg	https://doi.org/10.5281/zenodo.10685466
B3_11_GTACGCTG	female	backcross								B3_11.jpeg	B3_11 overwing.jpg	B3_11 underwing.jpg	https://doi.org/10.5281/zenodo.10685466
B3_12_GTCAGTGT	female	backcross								B3_12.jpeg	B3_12 overwing.jpg	B3_12 underwing.jpg	https://doi.org/10.5281/zenodo.10685466
B3_14_ACACTGAC	female	backcross								B3_14.jpeg	B3_14 overwing.jpg	B3_14 underwing.jpg	https://doi.org/10.5281/zenodo.10685466
B3_15_ACGTAGCA	male	backcross								B3_15.jpeg	B3_15 overwing.jpg	B3_15 underwing.jpg	https://doi.org/10.5281/zenodo.10685466
B3_16_CACACAGT	female	backcross								B3_16.jpeg	B3_16 overwing.jpg	B3_16 underwing.jpg	https://doi.org/10.5281/zenodo.10685466
B3_17_CAGTCTCA	male	backcross						Cama et al. In prep.		B3_17.jpeg	B3_17 overwing.jpg	B3_17 underwing.jpg	https://doi.org/10.5281/zenodo.10685466
B3_18_GTACTCGT	female	backcross								B3_18.jpeg	B3_18 overwing.jpg	B3_18 underwing.jpg	https://doi.org/10.5281/zenodo.10685466
B3_19_GTCATGTG	male	backcross								B3_19.jpeg	B3_19 overwing.jpg	B3_19 underwing.jpg	https://doi.org/10.5281/zenodo.10685466
B3_2_CAGTCTCA	female	backcross								B3_2.jpeg	B3_2 overwing.jpg	B3_2 underwing.jpg	https://doi.org/10.5281/zenodo.10685466
B3_20_TGCATCGT	female	backcross								B3_20.jpeg	B3_20 overwing.jpg	B3_20 underwing.jpg	https://doi.org/10.5281/zenodo.10685466
B3_21_TGTGACTG	male	backcross								B3_21.jpeg	B3_21 overwing.jpg	B3_21 underwing.jpg	https://doi.org/10.5281/zenodo.10685466
B3_22_ACACGACA	male	backcross								B3_22.jpeg	B3_22 overwing.jpg	B3_22 underwing.jpg	https://doi.org/10.5281/zenodo.10685466
B3_23_ACGTCTAC	female	backcross								B3_23.jpeg	B3_23 overwing.jpg	B3_23 underwing.jpg	https://doi.org/10.5281/zenodo.10685466
B3_24_CAGTGTGT	male	backcross								B3_24.jpeg	B3_24 overwing.jpg	B3_24 underwing.jpg	https://doi.org/10.5281/zenodo.10685466
B3_25_CATGATCA	male	backcross						Cama et al. In prep.		B3_25.jpeg	B3_25 overwing.jpg	B3_25 underwing.jpg	https://doi.org/10.5281/zenodo.10685466
B3_26_GTACGCTG	male	backcross						Cama et al. In prep.		B3_26.jpeg	B3_26 overwing.jpg	B3_26 underwing.jpg	https://doi.org/10.5281/zenodo.10685466
B3_27_GTCAGTGT	male	backcross						Cama et al. In prep.		B3_27.jpeg	B3_27 overwing.jpg	B3_27 underwing.jpg	https://doi.org/10.5281/zenodo.10685466
B3_28_TGTGTGAC	male	backcross						Cama et al. In prep.		B3_28.jpeg	B3_28 overwing.jpg	B3_28 underwing.jpg	https://doi.org/10.5281/zenodo.10685466
B3_29_ACACTGAC	male	backcross						Cama et al. In prep.		B3_29.jpeg	B3_29 overwing.jpg	B3_29 underwing.jpg	https://doi.org/10.5281/zenodo.10685466
B3_3_GTACTCGT	female	backcross								B3_3.jpeg	B3_3 overwing.jpg	B3_3 underwing.jpg	https://doi.org/10.5281/zenodo.10685466
B3_30_ACGTAGCA	male	backcross						Cama et al. In prep.		B3_30.jpeg	B3_30 overwing.jpg	B3_30 underwing.jpg	https://doi.org/10.5281/zenodo.10685466
B3_31_CACACAGT	male	backcross						Cama et al. In prep.		B3_31.jpeg	B3_31 overwing.jpg	B3_31 underwing.jpg	https://doi.org/10.5281/zenodo.10685466
B3_36_TGTGACTG	female	backcross								B3_36.jpeg	B3_36 overwing.jpg	B3_36 underwing.jpg	https://doi.org/10.5281/zenodo.10685466
B3_37_ACACGACA	male	backcross						Cama et al. In prep.		B3_37.jpeg	B3_37 overwing.jpg	B3_37 underwing.jpg	https://doi.org/10.5281/zenodo.10685466
B3_38	male	backcross						Cama et al. In prep.		B3_38.jpeg	B3_38 overwing.jpg	B3_38 underwing.jpg	https://doi.org/10.5281/zenodo.10685466
B3_4_GTCATGTG	female	backcross								B3_4.jpeg	B3_4 overwing.jpg	B3_4 underwing.jpg	https://doi.org/10.5281/zenodo.10685466
B3_41_GTACGCTG	male	backcross								B3_41.jpeg	B3_41 overwing.jpg	B3_41 underwing.jpg	https://doi.org/10.5281/zenodo.10685466
B3_5_TGCATCGT	male	backcross								B3_5.jpeg	B3_5 overwing.jpg	B3_5 underwing.jpg	https://doi.org/10.5281/zenodo.10685466
B3_7_ACACGACA	female	backcross								B3_7.jpeg	B3_7 overwing.jpg	B3_7 underwing.jpg	https://doi.org/10.5281/zenodo.10685466
B3_8_ACGTCTAC	female	backcross								B3_8.jpeg	B3_8 overwing.jpg	B3_8 underwing.jpg	https://doi.org/10.5281/zenodo.10685466
B3_9_CAGTGTGT	male	backcross								B3_9.jpeg	B3_9 overwing.jpg	B3_9 underwing.jpg	https://doi.org/10.5281/zenodo.10685466
11-60	male	Heliconius_elevatus									H. elevatus_11-60_male.jpg		https://doi.org/10.5281/zenodo.10685466
09_118	male	Heliconius_elevatus								09_118_calibrated.jpg			https://doi.org/10.5281/zenodo.10685466
09_145	male	Heliconius_elevatus								09_145_calibrated.jpg			https://doi.org/10.5281/zenodo.10685466
09_163	male	Heliconius_elevatus								09_163_calibrated.jpg			https://doi.org/10.5281/zenodo.10685466
09_270	female	Heliconius_elevatus								09_270_calibrated.jpg			https://doi.org/10.5281/zenodo.10685466
09_287	female	Heliconius_elevatus								09_287_calibrated.jpg			https://doi.org/10.5281/zenodo.10685466
09_289	male	Heliconius_elevatus								09_289_calibrated.jpg			https://doi.org/10.5281/zenodo.10685466
09_290	male	Heliconius_elevatus								09_290_calibrated.jpg			https://doi.org/10.5281/zenodo.10685466
09_302	female	Heliconius_elevatus								09_302_calibrated.jpg			https://doi.org/10.5281/zenodo.10685466
09_303	male	Heliconius_elevatus								09_303_calibrated.jpg			https://doi.org/10.5281/zenodo.10685466
09_315	female	Heliconius_elevatus								09_315_calibrated.jpg			https://doi.org/10.5281/zenodo.10685466
09_342	male	Heliconius_elevatus								09_342_calibrated.jpg			https://doi.org/10.5281/zenodo.10685466
09_343	male	Heliconius_elevatus								09_343_calibrated.jpg			https://doi.org/10.5281/zenodo.10685466
09-145	male	Heliconius_elevatus									elevPeru_09-145_HW.jpg	elevPeru_09-145_FW.jpg	https://doi.org/10.5281/zenodo.10685466
09-270	female	Heliconius_elevatus									H. elevatus_09-270_female.jpg		https://doi.org/10.5281/zenodo.10685466
09-287	female	Heliconius_elevatus									H. elevatus_09-287_female.jpg		https://doi.org/10.5281/zenodo.10685466
09-288	male	Heliconius_elevatus									elevPeru_09-288_HW.jpg	elevPeru_09-288_FW.jpg	https://doi.org/10.5281/zenodo.10685466
09-289	male	Heliconius_elevatus									H. elevatus_09-289_male.jpg		https://doi.org/10.5281/zenodo.10685466
09-302	female	Heliconius_elevatus									H. elevatus_09-302_female.jpg		https://doi.org/10.5281/zenodo.10685466
09-303	male	Heliconius_elevatus									elevPeru_09-303_HW.jpg	elevPeru_09-303_FW.jpg	https://doi.org/10.5281/zenodo.10685466
09-342	male	Heliconius_elevatus									H. elevatus_09-342_male.jpg		https://doi.org/10.5281/zenodo.10685466
09-343	male	Heliconius_elevatus									elevPeru_09-343_HW.flipped.jpg	elevPeru_09-343_FW.jpg	https://doi.org/10.5281/zenodo.10685466
E13	male	Heliconius_elevatus						FMN439.D	https://doi.org/10.5281/zenodo.10689714
E13_control	male	Heliconius_elevatus						FMN440.D	https://doi.org/10.5281/zenodo.10689714
E145	female	Heliconius_elevatus					12.1466
E148	male	Heliconius_elevatus					10.6411
E149	male	Heliconius_elevatus					12.2855
E154	male	Heliconius_elevatus			2	2
E155	male	Heliconius_elevatus			8	0
E156	male	Heliconius_elevatus			1	0	11.2242
E157	male	Heliconius_elevatus			1	0	11.8873
E158	male	Heliconius_elevatus			1	0
E159	male	Heliconius_elevatus			2	1
E160	male	Heliconius_elevatus			2	0	12.1549
E161	male	Heliconius_elevatus			6	0	10.8958
E162	male	Heliconius_elevatus			1	0
E163	male	Heliconius_elevatus			0	1
E164	male	Heliconius_elevatus			3	2
E165	male	Heliconius_elevatus			1	0
E17	male	Heliconius_elevatus						FMN443.D	https://doi.org/10.5281/zenodo.10689714
E17_control	male	Heliconius_elevatus						FMN444.D	https://doi.org/10.5281/zenodo.10689714
E182	male	Heliconius_elevatus			6	1
E184	male	Heliconius_elevatus			2	1
E186	male	Heliconius_elevatus			4	0
E199	male	Heliconius_elevatus			2	1
E207	female	Heliconius_elevatus					11.6651
E208	female	Heliconius_elevatus					11.4302
E209	female	Heliconius_elevatus					11.7534
E21	male	Heliconius_elevatus						FMN447.D	https://doi.org/10.5281/zenodo.10689714
E21_control	male	Heliconius_elevatus						FMN448.D	https://doi.org/10.5281/zenodo.10689714
E212	male	Heliconius_elevatus			4	0	10.1138
E214	male	Heliconius_elevatus					10.5793
E25	male	Heliconius_elevatus						FMN451.D	https://doi.org/10.5281/zenodo.10689714
E25_control	male	Heliconius_elevatus						FMN452.D	https://doi.org/10.5281/zenodo.10689714
E9	male	Heliconius_elevatus						FMN435.D	https://doi.org/10.5281/zenodo.10689714
E9_control	male	Heliconius_elevatus						FMN436.D	https://doi.org/10.5281/zenodo.10689714
F_573	female	Heliconius_elevatus									H_elevatus_F_573.jpg		https://doi.org/10.5281/zenodo.10685466
F_574	female	Heliconius_elevatus									H_elevatus_F_574.jpg		https://doi.org/10.5281/zenodo.10685466
F_580	female	Heliconius_elevatus									H_elevatus_F_580.jpg		https://doi.org/10.5281/zenodo.10685466
FMG182	male	Heliconius_elevatus						FMG182.D	https://doi.org/10.5281/zenodo.10689714
FMG186	male	Heliconius_elevatus						FMG186.D	https://doi.org/10.5281/zenodo.10689714
FMG188	male	Heliconius_elevatus						FMG188.D	https://doi.org/10.5281/zenodo.10689714
FMG243	male	Heliconius_elevatus						FMG243.D	https://doi.org/10.5281/zenodo.10689714
FMG251	male	Heliconius_elevatus						FMG251.D	https://doi.org/10.5281/zenodo.10689714
JM2013_E1	male	Heliconius_elevatus			1	0
JM2013_E11	male	Heliconius_elevatus			8	0
JM2013_E13	male	Heliconius_elevatus			1	0
JM2013_E14	male	Heliconius_elevatus			2	0
JM2013_E16	male	Heliconius_elevatus			2	0
JM2013_E19	male	Heliconius_elevatus			1	1
JM2013_E22	male	Heliconius_elevatus			5	1
JM2013_E23	male	Heliconius_elevatus			1	0
JM2013_E24	male	Heliconius_elevatus			1	0
JM2013_E3	male	Heliconius_elevatus			2	0
JM2013_E5	male	Heliconius_elevatus			1	0
JM2013_E6	male	Heliconius_elevatus			1	0
JM2013_E8	male	Heliconius_elevatus			0	1
JM2013_E9	male	Heliconius_elevatus			1	1
LMQ1	female	Heliconius_elevatus	0	1
LMQ10	female	Heliconius_elevatus	3	6
LMQ11	female	Heliconius_elevatus	5	4
LMQ12	female	Heliconius_elevatus	11	6
LMQ2	female	Heliconius_elevatus	0	1
LMQ3	female	Heliconius_elevatus	0	1
LMQ34	female	Heliconius_elevatus	0	3
LMQ35	female	Heliconius_elevatus	0	3
LMQ36	female	Heliconius_elevatus	0	4
LMQ37	female	Heliconius_elevatus	0	5
LMQ38	female	Heliconius_elevatus	0	6
LMQ39	female	Heliconius_elevatus	0	9
LMQ4	female	Heliconius_elevatus	0	1
LMQ40	female	Heliconius_elevatus	1	2
LMQ41	female	Heliconius_elevatus	1	5
LMQ42	female	Heliconius_elevatus	1	7
LMQ43	female	Heliconius_elevatus	1	7
LMQ44	female	Heliconius_elevatus	3	5
LMQ45	female	Heliconius_elevatus	6	8
LMQ5	female	Heliconius_elevatus	0	7
LMQ6	female	Heliconius_elevatus	0	9
LMQ7	female	Heliconius_elevatus	1	1
LMQ8	female	Heliconius_elevatus	1	8
LMQ9	female	Heliconius_elevatus	1	39
M_569	male	Heliconius_elevatus									H_elevatus_M_569.jpg		https://doi.org/10.5281/zenodo.10685466
M_570	male	Heliconius_elevatus									H_elevatus_M_570.jpg		https://doi.org/10.5281/zenodo.10685466
M_571	male	Heliconius_elevatus									H_elevatus_M_571.jpg		https://doi.org/10.5281/zenodo.10685466
M_581	male	Heliconius_elevatus									H_elevatus_M_581.jpg		https://doi.org/10.5281/zenodo.10685466
MJ05-117	female	Heliconius_elevatus									elevPeru_MJ05-117.jpg		https://doi.org/10.5281/zenodo.10685466
MJ05-119	male	Heliconius_elevatus									elevPeru_MJ05-119.jpg		https://doi.org/10.5281/zenodo.10685466
MJ05-1303	male	Heliconius_elevatus									elevPeru_MJ05-1303.flipped.jpg		https://doi.org/10.5281/zenodo.10685466
MJ05-193	female	Heliconius_elevatus									elevPeru_MJ05-193.flipped.jpg		https://doi.org/10.5281/zenodo.10685466
MJ07-158	male	Heliconius_elevatus									elevPeru_MJ07-158.jpg		https://doi.org/10.5281/zenodo.10685466
MJ07-197	female	Heliconius_elevatus									elevPeru_MJ07-197.flipped.jpg		https://doi.org/10.5281/zenodo.10685466
MJ07-2042	female	Heliconius_elevatus									elevPeru_MJ07-2042.flipped.jpg		https://doi.org/10.5281/zenodo.10685466
MJ07-2043	male	Heliconius_elevatus									elevPeru_MJ07-2043.jpg		https://doi.org/10.5281/zenodo.10685466
MJ07-2044	male	Heliconius_elevatus									elevPeru_MJ07-2044.jpg		https://doi.org/10.5281/zenodo.10685466
MJ07-2045	male	Heliconius_elevatus									elevPeru_MJ07-2045.flipped.jpg		https://doi.org/10.5281/zenodo.10685466
MJ07-269	female	Heliconius_elevatus									elevPeru_MJ07-269.flipped.jpg		https://doi.org/10.5281/zenodo.10685466
MJ11-3034	female	Heliconius_elevatus									elevPeru_MJ11-3034.flipped.jpg		https://doi.org/10.5281/zenodo.10685466
MJ11-3091	male	Heliconius_elevatus									elevPeru_MJ11-3091.jpg		https://doi.org/10.5281/zenodo.10685466
MJ11-3198	male	Heliconius_elevatus									elevPeru_MJ11-3198.jpg		https://doi.org/10.5281/zenodo.10685466
NR15-83	female	Heliconius_elevatus
NR16-31	male	Heliconius_elevatus
09_105	male	Heliconius_pardalinus_butleri								09_105_calibrated.jpg			https://doi.org/10.5281/zenodo.10685466
09_106	male	Heliconius_pardalinus_butleri								09_106_calibrated.jpg			https://doi.org/10.5281/zenodo.10685466
09_372	female	Heliconius_pardalinus_butleri								09_372_calibrated.jpg			https://doi.org/10.5281/zenodo.10685466
09_373	female	Heliconius_pardalinus_butleri								09_373_calibrated.jpg			https://doi.org/10.5281/zenodo.10685466
09_376	male	Heliconius_pardalinus_butleri								09_376_calibrated.jpg			https://doi.org/10.5281/zenodo.10685466
09_377	female	Heliconius_pardalinus_butleri								09_377_calibrated.jpg			https://doi.org/10.5281/zenodo.10685466
09_378	male	Heliconius_pardalinus_butleri								09_378_calibrated.jpg			https://doi.org/10.5281/zenodo.10685466
09_380	female	Heliconius_pardalinus_butleri								09_380_calibrated.jpg			https://doi.org/10.5281/zenodo.10685466
09_381	female	Heliconius_pardalinus_butleri								09_381_calibrated.jpg			https://doi.org/10.5281/zenodo.10685466
09_382	male	Heliconius_pardalinus_butleri								09_382_calibrated.jpg			https://doi.org/10.5281/zenodo.10685466
09_383	female	Heliconius_pardalinus_butleri								09_383_calibrated.jpg			https://doi.org/10.5281/zenodo.10685466
09_385	male	Heliconius_pardalinus_butleri								09_385_calibrated.jpg			https://doi.org/10.5281/zenodo.10685466
09_386	female	Heliconius_pardalinus_butleri								09_386_calibrated.jpg			https://doi.org/10.5281/zenodo.10685466
09_388	male	Heliconius_pardalinus_butleri								09_388_calibrated.jpg			https://doi.org/10.5281/zenodo.10685466
09_389	male	Heliconius_pardalinus_butleri								09_389_calibrated.jpg			https://doi.org/10.5281/zenodo.10685466
09_390	male	Heliconius_pardalinus_butleri								09_390_calibrated.jpg			https://doi.org/10.5281/zenodo.10685466
09_391	female	Heliconius_pardalinus_butleri								09_391_calibrated.jpg			https://doi.org/10.5281/zenodo.10685466
09_396	female	Heliconius_pardalinus_butleri								09_396_calibrated.jpg			https://doi.org/10.5281/zenodo.10685466
09_397	female	Heliconius_pardalinus_butleri								09_397_calibrated.jpg			https://doi.org/10.5281/zenodo.10685466
09-106	male	Heliconius_pardalinus_butleri									butleri_09-106_HW.flipped.jpg	butleri_09-106_FW2.jpg	https://doi.org/10.5281/zenodo.10685466
09-378	male	Heliconius_pardalinus_butleri									butleri_09-378_HW.flipped.jpg	butleri_09-378_FW2.jpg	https://doi.org/10.5281/zenodo.10685466
11-835	female	Heliconius_pardalinus_butleri									H. pardalinus_butleri_11-835_female.jpg		https://doi.org/10.5281/zenodo.10685466
12-519	male	Heliconius_pardalinus_butleri									butleri_12-519_HW.flipped.jpg	butleri_12-519_FW2.jpg	https://doi.org/10.5281/zenodo.10685466
12-520	female	Heliconius_pardalinus_butleri									butleri_12-520_HW.jpg	butleri_12-520_FW.jpg	https://doi.org/10.5281/zenodo.10685466
12-528	male	Heliconius_pardalinus_butleri									butleri_12-528_HW.flipped.jpg	butleri_12-528_FW.jpg	https://doi.org/10.5281/zenodo.10685466
12-609	male	Heliconius_pardalinus_butleri									butleri_12-609_HW.jpg	butleri_12-609_FW.jpg	https://doi.org/10.5281/zenodo.10685466
2012-50	male	Heliconius_pardalinus_butleri									H. pardalinus_butleri_2012-50_male.jpg		https://doi.org/10.5281/zenodo.10685466
F_1027	female	Heliconius_pardalinus_butleri									H_p_butleri_F_1027.jpg		https://doi.org/10.5281/zenodo.10685466
F_1036	female	Heliconius_pardalinus_butleri									H_p_butleri_F_1036.jpg		https://doi.org/10.5281/zenodo.10685466
F_1044	female	Heliconius_pardalinus_butleri									H_p_butleri_F_1044.jpg		https://doi.org/10.5281/zenodo.10685466
F_985	female	Heliconius_pardalinus_butleri									H_p_butleri_F_985.jpg		https://doi.org/10.5281/zenodo.10685466
F_A	female	Heliconius_pardalinus_butleri									H_p_butleri_F_A.jpg		https://doi.org/10.5281/zenodo.10685466
FMG178	male	Heliconius_pardalinus_butleri						FMG178.D	https://doi.org/10.5281/zenodo.10689714
FMG179	male	Heliconius_pardalinus_butleri						FMG179.D	https://doi.org/10.5281/zenodo.10689714
FMG180	male	Heliconius_pardalinus_butleri						FMG180.D	https://doi.org/10.5281/zenodo.10689714
FMG237	male	Heliconius_pardalinus_butleri						FMG237.D	https://doi.org/10.5281/zenodo.10689714
FMG238	male	Heliconius_pardalinus_butleri						FMG238.D	https://doi.org/10.5281/zenodo.10689714
FMG240	male	Heliconius_pardalinus_butleri						FMG240.D	https://doi.org/10.5281/zenodo.10689714
FMG241	male	Heliconius_pardalinus_butleri						FMG241.D	https://doi.org/10.5281/zenodo.10689714
FMG242	male	Heliconius_pardalinus_butleri						FMG242.D	https://doi.org/10.5281/zenodo.10689714
JM2013_P25	male	Heliconius_pardalinus_butleri			0	1
JM2013_P26	male	Heliconius_pardalinus_butleri			0	2
JM2013_P31	male	Heliconius_pardalinus_butleri			2	0
JM2013_P32	male	Heliconius_pardalinus_butleri			1	0
JM2013_P35	male	Heliconius_pardalinus_butleri			8	0
JM2013_P36	male	Heliconius_pardalinus_butleri			0	1
JM2013_P37	male	Heliconius_pardalinus_butleri			1	0
JM2013_P40	male	Heliconius_pardalinus_butleri			3	0
JM2013_P42	male	Heliconius_pardalinus_butleri			0	1
JM2013_P45	male	Heliconius_pardalinus_butleri			2	5
JM2013_P46	male	Heliconius_pardalinus_butleri			1	1
JM2013_P47	male	Heliconius_pardalinus_butleri			0	1
JM2013_P48	male	Heliconius_pardalinus_butleri			0	1
JM2013_P49	male	Heliconius_pardalinus_butleri			0	2
JM2013_P50	male	Heliconius_pardalinus_butleri			1	4
JM2013_P51	male	Heliconius_pardalinus_butleri			1	1
JM2013_P53	male	Heliconius_pardalinus_butleri			0	3
JM2013_P54	male	Heliconius_pardalinus_butleri			0	2
JM2013_P56	male	Heliconius_pardalinus_butleri			2	0
JM2013_P57	male	Heliconius_pardalinus_butleri			1	2
LMQ13	female	Heliconius_pardalinus_butleri	0	1
LMQ14	female	Heliconius_pardalinus_butleri	0	1
LMQ15	female	Heliconius_pardalinus_butleri	2	1
LMQ16	female	Heliconius_pardalinus_butleri	4	1
LMQ17	female	Heliconius_pardalinus_butleri	4	2
LMQ18	female	Heliconius_pardalinus_butleri	4	5
LMQ19	female	Heliconius_pardalinus_butleri	6	1
LMQ20	female	Heliconius_pardalinus_butleri	6	2
LMQ21	female	Heliconius_pardalinus_butleri	6	9
LMQ22	female	Heliconius_pardalinus_butleri	7	6
LMQ23	female	Heliconius_pardalinus_butleri	8	1
LMQ24	female	Heliconius_pardalinus_butleri	9	2
LMQ25	female	Heliconius_pardalinus_butleri	10	2
LMQ26	female	Heliconius_pardalinus_butleri	11	3
LMQ27	female	Heliconius_pardalinus_butleri	11	5
LMQ28	female	Heliconius_pardalinus_butleri	11	6
LMQ29	female	Heliconius_pardalinus_butleri	13	5
LMQ30	female	Heliconius_pardalinus_butleri	14	10
LMQ31	female	Heliconius_pardalinus_butleri	17	5
LMQ32	female	Heliconius_pardalinus_butleri	24	3
LMQ33	female	Heliconius_pardalinus_butleri	24	7
LMQ46	female	Heliconius_pardalinus_butleri	0	1
LMQ47	female	Heliconius_pardalinus_butleri	0	20
LMQ48	female	Heliconius_pardalinus_butleri	1	1
LMQ49	female	Heliconius_pardalinus_butleri	1	1
LMQ50	female	Heliconius_pardalinus_butleri	2	0
LMQ51	female	Heliconius_pardalinus_butleri	3	0
LMQ52	female	Heliconius_pardalinus_butleri	6	0
LMQ53	female	Heliconius_pardalinus_butleri	7	5
LMQ54	female	Heliconius_pardalinus_butleri	8	3
LMQ55	female	Heliconius_pardalinus_butleri	10	0
LMQ56	female	Heliconius_pardalinus_butleri	16	4
M_1048	male	Heliconius_pardalinus_butleri									H_p_butleri_M_1048.jpg		https://doi.org/10.5281/zenodo.10685466
M_1050	male	Heliconius_pardalinus_butleri									H_p_butleri_M_1050.jpg		https://doi.org/10.5281/zenodo.10685466
M_B	male	Heliconius_pardalinus_butleri									H_p_butleri_M_B.jpg		https://doi.org/10.5281/zenodo.10685466
M_C	male	Heliconius_pardalinus_butleri									H_p_butleri_M_C.jpg		https://doi.org/10.5281/zenodo.10685466
M_D	male	Heliconius_pardalinus_butleri									H_p_butleri_M_D.jpg		https://doi.org/10.5281/zenodo.10685466
MJ05-187	male	Heliconius_pardalinus_butleri									butleri_MJ05-187.jpg		https://doi.org/10.5281/zenodo.10685466
MJ12-5019	male	Heliconius_pardalinus_butleri									butleri_MJ12-5019.jpg		https://doi.org/10.5281/zenodo.10685466
MJ12-5021	male	Heliconius_pardalinus_butleri									butleri_MJ12-5021.flipped.jpg		https://doi.org/10.5281/zenodo.10685466
MJ12-5026	male	Heliconius_pardalinus_butleri									butleri_MJ12-5026.jpg		https://doi.org/10.5281/zenodo.10685466
MJ12-5028	male	Heliconius_pardalinus_butleri									butleri_MJ12-5028.jpg		https://doi.org/10.5281/zenodo.10685466
MJ12-5032	male	Heliconius_pardalinus_butleri									butleri_MJ12-5032.flipped.jpg		https://doi.org/10.5281/zenodo.10685466
MJ12-5033	male	Heliconius_pardalinus_butleri									butleri_MJ12-5033.jpg		https://doi.org/10.5281/zenodo.10685466
MJ12-5034	male	Heliconius_pardalinus_butleri									butleri_MJ12-5034.flipped.jpg		https://doi.org/10.5281/zenodo.10685466
P1	male	Heliconius_pardalinus_butleri						FMN427.D	https://doi.org/10.5281/zenodo.10689714
P1_control	male	Heliconius_pardalinus_butleri						FMN428.D	https://doi.org/10.5281/zenodo.10689714
P163	female	Heliconius_pardalinus_butleri					10.9707
P166	male	Heliconius_pardalinus_butleri			4	5
P167	male	Heliconius_pardalinus_butleri			13	18
P168	male	Heliconius_pardalinus_butleri			1	1
P169	male	Heliconius_pardalinus_butleri			1	4
P170	male	Heliconius_pardalinus_butleri			3	3
P171	male	Heliconius_pardalinus_butleri			4	1
P172	male	Heliconius_pardalinus_butleri			1	1
P173	male	Heliconius_pardalinus_butleri			1	0
P174	male	Heliconius_pardalinus_butleri			1	1
P175	male	Heliconius_pardalinus_butleri			1	6
P176	male	Heliconius_pardalinus_butleri			2	0
P177	male	Heliconius_pardalinus_butleri			0	2
P178	male	Heliconius_pardalinus_butleri			0	1
P179	male	Heliconius_pardalinus_butleri			1	2
P180	male	Heliconius_pardalinus_butleri			1	4
P181	male	Heliconius_pardalinus_butleri					10.6213
P187	male	Heliconius_pardalinus_butleri			29	22
P188	male	Heliconius_pardalinus_butleri			3	7
P189	male	Heliconius_pardalinus_butleri			8	3
P19	male	Heliconius_pardalinus_butleri						FMN445.D	https://doi.org/10.5281/zenodo.10689714
P19_control	male	Heliconius_pardalinus_butleri						FMN446.D	https://doi.org/10.5281/zenodo.10689714
P190	male	Heliconius_pardalinus_butleri			3	3
P191	male	Heliconius_pardalinus_butleri			6	3
P192	male	Heliconius_pardalinus_butleri			6	6
P193	male	Heliconius_pardalinus_butleri			3	0
P197	female	Heliconius_pardalinus_butleri					11.1559
P199	male	Heliconius_pardalinus_butleri					10.2279
P215	male	Heliconius_pardalinus_butleri					11.1126
P223	male	Heliconius_pardalinus_butleri					10.5205
P226	male	Heliconius_pardalinus_butleri					10.5605
P23	male	Heliconius_pardalinus_butleri						FMN449.D	https://doi.org/10.5281/zenodo.10689714
P23_control	male	Heliconius_pardalinus_butleri						FMN450.D	https://doi.org/10.5281/zenodo.10689714
P235	female	Heliconius_pardalinus_butleri					11.2291
P288	male	Heliconius_pardalinus_butleri			3	3
P3	male	Heliconius_pardalinus_butleri						FMN429.D	https://doi.org/10.5281/zenodo.10689714
P3_control	male	Heliconius_pardalinus_butleri						FMN430.D	https://doi.org/10.5281/zenodo.10689714
P310	male	Heliconius_pardalinus_butleri			3	7
P311	male	Heliconius_pardalinus_butleri			8	3
P328	male	Heliconius_pardalinus_butleri			6	3
P329	male	Heliconius_pardalinus_butleri					10.3143
P330	male	Heliconius_pardalinus_butleri			6	6
P332	male	Heliconius_pardalinus_butleri			3	0
P341	male	Heliconius_pardalinus_butleri					10.0881
P342	female	Heliconius_pardalinus_butleri					11.5289
P345	female	Heliconius_pardalinus_butleri					10.165
P435	male	Heliconius_pardalinus_butleri					11.772
P5	male	Heliconius_pardalinus_butleri						FMN431.D	https://doi.org/10.5281/zenodo.10689714
P5_control	male	Heliconius_pardalinus_butleri						FMN432.D	https://doi.org/10.5281/zenodo.10689714
11-91	male	Heliconius_melpomene_aglaope									H. melpomene_agalope_11-91_male.jpg		https://doi.org/10.5281/zenodo.10685466
11-96	male	Heliconius_melpomene_aglaope									H. melpomene_agalope_11-96_male.jpg		https://doi.org/10.5281/zenodo.10685466
09-140	female	Heliconius_melpomene_aglaope									H. melpomene_agalope_09-140_female.jpg		https://doi.org/10.5281/zenodo.10685466
09-141	female	Heliconius_melpomene_aglaope									H. melpomene_agalope_09-141_female.jpg		https://doi.org/10.5281/zenodo.10685466
09-236	male	Heliconius_melpomene_aglaope									H. melpomene_agalope_09-236_male.jpg		https://doi.org/10.5281/zenodo.10685466
09-247	male	Heliconius_melpomene_aglaope									H. melpomene_agalope_09-247_male.jpg		https://doi.org/10.5281/zenodo.10685466
09-267	male	Heliconius_melpomene_aglaope									H. melpomene_agalope_09-267_male.jpg		https://doi.org/10.5281/zenodo.10685466
11-120	female	Heliconius_melpomene_aglaope									H. melpomene_agalope_11-120_female.jpg		https://doi.org/10.5281/zenodo.10685466
11-407	female	Heliconius_melpomene_aglaope									H. melpomene_agalope_11-407_female.jpg		https://doi.org/10.5281/zenodo.10685466
11-590	female	Heliconius_melpomene_aglaope									H. melpomene_agalope_11-590_female.jpg		https://doi.org/10.5281/zenodo.10685466
M116	female	Heliconius_melpomene_aglaope					11.9799
M348	female	Heliconius_melpomene_aglaope					12.709
M396	female	Heliconius_melpomene_aglaope					12.5245
M45	male	Heliconius_melpomene_aglaope					13.1565
M67	male	Heliconius_melpomene_aglaope					13.8123
melpomene_aglaope_f_11-120	female	Heliconius_melpomene_aglaope								melpomene_aglaope_f_11-120_calibrated.jpg			https://doi.org/10.5281/zenodo.10685466
melpomene_aglaope_f_11-407	female	Heliconius_melpomene_aglaope								melpomene_aglaope_f_11-407_calibrated.jpg			https://doi.org/10.5281/zenodo.10685466
melpomene_aglaope_f_11-590	female	Heliconius_melpomene_aglaope								melpomene_aglaope_f_11-590_calibrated.jpg			https://doi.org/10.5281/zenodo.10685466
melpomene_aglaope_IMG_9325	male	Heliconius_melpomene_aglaope								IMG_9325_calibrated.jpg			https://doi.org/10.5281/zenodo.10685466
melpomene_aglaope_IMG_9326	male	Heliconius_melpomene_aglaope								IMG_9326_calibrated.jpg			https://doi.org/10.5281/zenodo.10685466
melpomene_aglaope_IMG_9328	male	Heliconius_melpomene_aglaope								IMG_9328_calibrated.jpg			https://doi.org/10.5281/zenodo.10685466
melpomene_aglaope_IMG_9329	male	Heliconius_melpomene_aglaope								IMG_9329_calibrated.jpg			https://doi.org/10.5281/zenodo.10685466
melpomene_aglaope_IMG_9330	male	Heliconius_melpomene_aglaope								IMG_9330_calibrated.jpg			https://doi.org/10.5281/zenodo.10685466
melpomene_aglaope_IMG_9331	male	Heliconius_melpomene_aglaope								IMG_9331_calibrated.jpg			https://doi.org/10.5281/zenodo.10685466
melpomene_aglaope_IMG_9333	male	Heliconius_melpomene_aglaope								IMG_9333_calibrated.jpg			https://doi.org/10.5281/zenodo.10685466
melpomene_aglaope_IMG_9334	male	Heliconius_melpomene_aglaope								IMG_9334_calibrated.jpg			https://doi.org/10.5281/zenodo.10685466
melpomene_aglaope_IMG_9335	male	Heliconius_melpomene_aglaope								IMG_9335_calibrated.jpg			https://doi.org/10.5281/zenodo.10685466
melpomene_aglaope_IMG_9337	male	Heliconius_melpomene_aglaope								IMG_9337_calibrated.jpg			https://doi.org/10.5281/zenodo.10685466
melpomene_aglaopehyb_m_11-679	male	Heliconius_melpomene_aglaope								melpomene_aglaopehyb_m_11-679_calibrated.jpg			https://doi.org/10.5281/zenodo.10685466

## Sheet: STable8.RADseq
Population cross	cross scheme	Objective	BioProject	Accession	ID	Family	Father	Mother	Sex	Type	F1 genotype for interspecific cross (female, male, E = elevatus, P = pardalinus)	fastq.R1	fastq.R2
Interspecific	F2	Trait mapping & recombination rate	PRJNA1074694	SAMN39977009	B1_14	B1_14_merged_x_B1_32	0	0	male	F1	PE	B1_14_merged.Hmel.sorted.rmdup.R1.fastq.gz	B1_14_merged.Hmel.sorted.rmdup.R2.fastq.gz
Interspecific	F2	Trait mapping & recombination rate	PRJNA1074694	SAMN39977010	B1_32_TGTGTGAC	B1_14_merged_x_B1_32	0	0	female	F1	PE	B1_32_sample_TGTGTGAC.lib.Hmel2_5.sorted.rmdup.R1.fastq.gz	B1_32_sample_TGTGTGAC.lib.Hmel2_5.sorted.rmdup.R2.fastq.gz
Interspecific	F2	Trait mapping & recombination rate	PRJNA1074694	SAMN39977011	B4_57_CACACAGT	B1_14_merged_x_B1_32	B1_14	B1_32_TGTGTGAC	male	F2		B4_57_sample_CACACAGT.lib.Hmel2_5.sorted.rmdup.R1.fastq.gz	B4_57_sample_CACACAGT.lib.Hmel2_5.sorted.rmdup.R2.fastq.gz
Interspecific	F2	Trait mapping & recombination rate	PRJNA1074694	SAMN39977012	B4_56_ACGTAGCA	B1_14_merged_x_B1_32	B1_14	B1_32_TGTGTGAC	male	F2		B4_56_sample_ACGTAGCA.lib.Hmel2_5.sorted.rmdup.R1.fastq.gz	B4_56_sample_ACGTAGCA.lib.Hmel2_5.sorted.rmdup.R2.fastq.gz
Interspecific	F2	Trait mapping & recombination rate	PRJNA1074694	SAMN39977013	B4_44_GTCATGTG	B1_14_merged_x_B1_32	B1_14	B1_32_TGTGTGAC	female	F2		B4_44_sample_GTCATGTG.lib.Hmel2_5.sorted.rmdup.R1.fastq.gz	B4_44_sample_GTCATGTG.lib.Hmel2_5.sorted.rmdup.R2.fastq.gz
Interspecific	F2	Trait mapping & recombination rate	PRJNA1074694	SAMN39977014	B4_43_GTACTCGT	B1_14_merged_x_B1_32	B1_14	B1_32_TGTGTGAC	male	F2		B4_43_sample_GTACTCGT.lib.Hmel2_5.sorted.rmdup.R1.fastq.gz	B4_43_sample_GTACTCGT.lib.Hmel2_5.sorted.rmdup.R2.fastq.gz
Interspecific	F2	Trait mapping & recombination rate	PRJNA1074694	SAMN39977015	B4_34_CATGATCA	B1_14_merged_x_B1_32	B1_14	B1_32_TGTGTGAC	female	F2		B4_34_sample_CATGATCA.lib.Hmel2_5.sorted.rmdup.R1.fastq.gz	B4_34_sample_CATGATCA.lib.Hmel2_5.sorted.rmdup.R2.fastq.gz
Interspecific	F2	Trait mapping & recombination rate	PRJNA1074694	SAMN39977016	B4_27_GTACTCGT	B1_14_merged_x_B1_32	B1_14	B1_32_TGTGTGAC	female	F2		B4_27_sample_GTACTCGT.lib.Hmel2_5.sorted.rmdup.R1.fastq.gz	B4_27_sample_GTACTCGT.lib.Hmel2_5.sorted.rmdup.R2.fastq.gz
Interspecific	F2	Trait mapping & recombination rate	PRJNA1074694	SAMN39977017	B4_26_CAGTCTCA	B1_14_merged_x_B1_32	B1_14	B1_32_TGTGTGAC	male	F2		B4_26_sample_CAGTCTCA.lib.Hmel2_5.sorted.rmdup.R1.fastq.gz	B4_26_sample_CAGTCTCA.lib.Hmel2_5.sorted.rmdup.R2.fastq.gz
Interspecific	F2	Trait mapping & recombination rate	PRJNA1074694	SAMN39977018	B4_25_CACACAGT	B1_14_merged_x_B1_32	B1_14	B1_32_TGTGTGAC	female	F2		B4_25_sample_CACACAGT.lib.Hmel2_5.sorted.rmdup.R1.fastq.gz	B4_25_sample_CACACAGT.lib.Hmel2_5.sorted.rmdup.R2.fastq.gz
Interspecific	F2	Trait mapping & recombination rate	PRJNA1074694	SAMN39977019	B4_24_ACGTAGCA	B1_14_merged_x_B1_32	B1_14	B1_32_TGTGTGAC	female	F2		B4_24_sample_ACGTAGCA.lib.Hmel2_5.sorted.rmdup.R1.fastq.gz	B4_24_sample_ACGTAGCA.lib.Hmel2_5.sorted.rmdup.R2.fastq.gz
Interspecific	F2	Trait mapping & recombination rate	PRJNA1074694	SAMN39977020	B4_23_ACACTGAC	B1_14_merged_x_B1_32	B1_14	B1_32_TGTGTGAC	male	F2		B4_23_sample_ACACTGAC.lib.Hmel2_5.sorted.rmdup.R1.fastq.gz	B4_23_sample_ACACTGAC.lib.Hmel2_5.sorted.rmdup.R2.fastq.gz
Interspecific	F2	Trait mapping & recombination rate	PRJNA1074694	SAMN39977021	B4_21_TGTGTGAC	B1_14_merged_x_B1_32	B1_14	B1_32_TGTGTGAC	female	F2		B4_21_sample_TGTGTGAC.lib.Hmel2_5.sorted.rmdup.R1.fastq.gz	B4_21_sample_TGTGTGAC.lib.Hmel2_5.sorted.rmdup.R2.fastq.gz
Interspecific	F2	Trait mapping & recombination rate	PRJNA1074694	SAMN39977022	B4_20_GTCAGTGT	B1_14_merged_x_B1_32	B1_14	B1_32_TGTGTGAC	male	F2		B4_20_sample_GTCAGTGT.lib.Hmel2_5.sorted.rmdup.R1.fastq.gz	B4_20_sample_GTCAGTGT.lib.Hmel2_5.sorted.rmdup.R2.fastq.gz
Interspecific	F2	Trait mapping & recombination rate	PRJNA1074694	SAMN39977023	B4_16_ACGTCTAC	B1_14_merged_x_B1_32	B1_14	B1_32_TGTGTGAC	male	F2		B4_16_sample_ACGTCTAC.lib.Hmel2_5.sorted.rmdup.R1.fastq.gz	B4_16_sample_ACGTCTAC.lib.Hmel2_5.sorted.rmdup.R2.fastq.gz
Interspecific	F2	Trait mapping & recombination rate	PRJNA1074694	SAMN39977024	B4_15_ACACGACA	B1_14_merged_x_B1_32	B1_14	B1_32_TGTGTGAC	female	F2		B4_15_sample_ACACGACA.lib.Hmel2_5.sorted.rmdup.R1.fastq.gz	B4_15_sample_ACACGACA.lib.Hmel2_5.sorted.rmdup.R2.fastq.gz
Interspecific	F2	Trait mapping & recombination rate	PRJNA1074694	SAMN39977025	B4_14_TGTGACTG	B1_14_merged_x_B1_32	B1_14	B1_32_TGTGTGAC	male	F2		B4_14_sample_TGTGACTG.lib.Hmel2_5.sorted.rmdup.R1.fastq.gz	B4_14_sample_TGTGACTG.lib.Hmel2_5.sorted.rmdup.R2.fastq.gz
Interspecific	F2	Trait mapping & recombination rate	PRJNA1074694	SAMN39977026	B3_6_TGTGACTG	B1_14_merged_x_B1_32	B1_14	B1_32_TGTGTGAC	male	F2		B3_6_sample_TGTGACTG.lib.Hmel2_5.sorted.rmdup.R1.fastq.gz	B3_6_sample_TGTGACTG.lib.Hmel2_5.sorted.rmdup.R2.fastq.gz
Interspecific	F2	Trait mapping & recombination rate	PRJNA1074694	SAMN39977027	B3_39_CAGTGTGT	B1_14_merged_x_B1_32	B1_14	B1_32_TGTGTGAC	male	F2		B3_39_sample_CAGTGTGT.lib.Hmel2_5.sorted.rmdup.R1.fastq.gz	B3_39_sample_CAGTGTGT.lib.Hmel2_5.sorted.rmdup.R2.fastq.gz
Interspecific	F2	Trait mapping & recombination rate	PRJNA1074694	SAMN39977028	B3_10_CATGATCA	B1_14_merged_x_B1_32	B1_14	B1_32_TGTGTGAC	male	F2		B3_10_sample_CATGATCA.lib.Hmel2_5.sorted.rmdup.R1.fastq.gz	B3_10_sample_CATGATCA.lib.Hmel2_5.sorted.rmdup.R2.fastq.gz
Interspecific	F2	Trait mapping & recombination rate	PRJNA1074694	SAMN39977029	B4_68_GTCAGTGT	B1_14_merged_x_B1_32	B1_14	B1_32_TGTGTGAC	male	F2		B4_68_sample_GTCAGTGT.lib.Hmel2_5.sorted.rmdup.R1.fastq.gz	B4_68_sample_GTCAGTGT.lib.Hmel2_5.sorted.rmdup.R2.fastq.gz
Interspecific	F2	Trait mapping & recombination rate	PRJNA1074694	SAMN39977030	B3_42	B1_14_merged_x_B1_32	B1_14	B1_32_TGTGTGAC	male	F2		B3_42_merged.Hmel.sorted.rmdup.R1.fastq.gz	B3_42_merged.Hmel.sorted.rmdup.R2.fastq.gz
Interspecific	F2	Trait mapping & recombination rate	PRJNA1074694	SAMN39977031	B4_40_ACGTAGCA	B1_14_merged_x_B1_32	B1_14	B1_32_TGTGTGAC	male	F2		B4_40_sample_ACGTAGCA.lib.Hmel2_5.sorted.rmdup.R1.fastq.gz	B4_40_sample_ACGTAGCA.lib.Hmel2_5.sorted.rmdup.R2.fastq.gz
Interspecific	F2	Trait mapping & recombination rate	PRJNA1074694	SAMN39977009	B1_14	B1_14_merged_x_B1_41	0	0	male	F1	PE	B1_14_merged.Hmel.sorted.rmdup.R1.fastq.gz	B1_14_merged.Hmel.sorted.rmdup.R2.fastq.gz
Interspecific	F2	Trait mapping & recombination rate	PRJNA1074694	SAMN39977032	B1_41_TGTGACTG	B1_14_merged_x_B1_41	0	0	female	F1	PE	B1_41_sample_TGTGACTG.lib.Hmel2_5.sorted.rmdup.R1.fastq.gz	B1_41_sample_TGTGACTG.lib.Hmel2_5.sorted.rmdup.R2.fastq.gz
Interspecific	F2	Trait mapping & recombination rate	PRJNA1074694	SAMN39977033	B4_54_TGTGCAGT	B1_14_merged_x_B1_41	B1_14	B1_41_TGTGACTG	female	F2		B4_54_sample_TGTGCAGT.lib.Hmel2_5.sorted.rmdup.R1.fastq.gz	B4_54_sample_TGTGCAGT.lib.Hmel2_5.sorted.rmdup.R2.fastq.gz
Interspecific	F2	Trait mapping & recombination rate	PRJNA1074694	SAMN39977034	B4_53_TGTGTGAC	B1_14_merged_x_B1_41	B1_14	B1_41_TGTGACTG	female	F2		B4_53_sample_TGTGTGAC.lib.Hmel2_5.sorted.rmdup.R1.fastq.gz	B4_53_sample_TGTGTGAC.lib.Hmel2_5.sorted.rmdup.R2.fastq.gz
Interspecific	F2	Trait mapping & recombination rate	PRJNA1074694	SAMN39977035	B4_52_GTCAGTGT	B1_14_merged_x_B1_41	B1_14	B1_41_TGTGACTG	female	F2		B4_52_sample_GTCAGTGT.lib.Hmel2_5.sorted.rmdup.R1.fastq.gz	B4_52_sample_GTCAGTGT.lib.Hmel2_5.sorted.rmdup.R2.fastq.gz
Interspecific	F2	Trait mapping & recombination rate	PRJNA1074694	SAMN39977036	B4_38_TGTGCAGT	B1_14_merged_x_B1_41	B1_14	B1_41_TGTGACTG	male	F2		B4_38_sample_TGTGCAGT.lib.Hmel2_5.sorted.rmdup.R1.fastq.gz	B4_38_sample_TGTGCAGT.lib.Hmel2_5.sorted.rmdup.R2.fastq.gz
Interspecific	F2	Trait mapping & recombination rate	PRJNA1074694	SAMN39977037	B4_33_CAGTGTGT	B1_14_merged_x_B1_41	B1_14	B1_41_TGTGACTG	female	F2		B4_33_sample_CAGTGTGT.lib.Hmel2_5.sorted.rmdup.R1.fastq.gz	B4_33_sample_CAGTGTGT.lib.Hmel2_5.sorted.rmdup.R2.fastq.gz
Interspecific	F2	Trait mapping & recombination rate	PRJNA1074694	SAMN39977038	B3_40_CATGATCA	B1_14_merged_x_B1_41	B1_14	B1_41_TGTGACTG	male	F2		B3_40_sample_CATGATCA.lib.Hmel2_5.sorted.rmdup.R1.fastq.gz	B3_40_sample_CATGATCA.lib.Hmel2_5.sorted.rmdup.R2.fastq.gz
Interspecific	F2	Trait mapping & recombination rate	PRJNA1074694	SAMN39977039	B2_9_GTACTCGT	B1_14_merged_x_B1_41	B1_14	B1_41_TGTGACTG	female	F2		B2_9_sample_GTACTCGT.lib.Hmel2_5.sorted.rmdup.R1.fastq.gz	B2_9_sample_GTACTCGT.lib.Hmel2_5.sorted.rmdup.R2.fastq.gz
Interspecific	F2	Trait mapping & recombination rate	PRJNA1074694	SAMN39977040	B4_72_ACGTAGCA	B1_14_merged_x_B1_41	B1_14	B1_41_TGTGACTG	female	F2		B4_72_sample_ACGTAGCA.lib.Hmel2_5.sorted.rmdup.R1.fastq.gz	B4_72_sample_ACGTAGCA.lib.Hmel2_5.sorted.rmdup.R2.fastq.gz
Interspecific	F2	Trait mapping & recombination rate	PRJNA1074694	SAMN39977041	B4_73_CACACAGT	B1_14_merged_x_B1_41	B1_14	B1_41_TGTGACTG	female	F2		B4_73_sample_CACACAGT.lib.Hmel2_5.sorted.rmdup.R1.fastq.gz	B4_73_sample_CACACAGT.lib.Hmel2_5.sorted.rmdup.R2.fastq.gz
Interspecific	F2	Trait mapping & recombination rate	PRJNA1074694	SAMN39977042	B4_79_TGTGACTG	B1_14_merged_x_B1_41	B1_14	B1_41_TGTGACTG	male	F2		B4_79_sample_TGTGACTG.lib.Hmel2_5.sorted.rmdup.R1.fastq.gz	B4_79_sample_TGTGACTG.lib.Hmel2_5.sorted.rmdup.R2.fastq.gz
Interspecific	F2	Trait mapping & recombination rate	PRJNA1074694	SAMN39977043	B4_80_ACACGACA	B1_14_merged_x_B1_41	B1_14	B1_41_TGTGACTG	male	F2		B4_80_sample_ACACGACA.lib.Hmel2_5.sorted.rmdup.R1.fastq.gz	B4_80_sample_ACACGACA.lib.Hmel2_5.sorted.rmdup.R2.fastq.gz
Interspecific	F2	Trait mapping & recombination rate	PRJNA1074694	SAMN39977044	B4_83_CATGATCA	B1_14_merged_x_B1_41	B1_14	B1_41_TGTGACTG	male	F2		B4_83_sample_CATGATCA.lib.Hmel2_5.sorted.rmdup.R1.fastq.gz	B4_83_sample_CATGATCA.lib.Hmel2_5.sorted.rmdup.R2.fastq.gz
Interspecific	F2	Trait mapping & recombination rate	PRJNA1074694	SAMN39977045	B4_84_GTACGCTG	B1_14_merged_x_B1_41	B1_14	B1_41_TGTGACTG	male	F2		B4_84_sample_GTACGCTG.lib.Hmel2_5.sorted.rmdup.R1.fastq.gz	B4_84_sample_GTACGCTG.lib.Hmel2_5.sorted.rmdup.R2.fastq.gz
Interspecific	F2	Trait mapping & recombination rate	PRJNA1074694	SAMN39977046	B1_21_CAGTCTCA	B1_21_x_B1_36	0	0	male	F1	PE	B1_21_sample_CAGTCTCA.lib.Hmel2_5.sorted.rmdup.R1.fastq.gz	B1_21_sample_CAGTCTCA.lib.Hmel2_5.sorted.rmdup.R2.fastq.gz
Interspecific	F2	Trait mapping & recombination rate	PRJNA1074694	SAMN39977047	B1_36_CACACAGT	B1_21_x_B1_36	0	0	female	F1	PE	B1_36_sample_CACACAGT.lib.Hmel2_5.sorted.rmdup.R1.fastq.gz	B1_36_sample_CACACAGT.lib.Hmel2_5.sorted.rmdup.R2.fastq.gz
Interspecific	F2	Trait mapping & recombination rate	PRJNA1074694	SAMN39977048	B4_46_TGTGACTG	B1_21_x_B1_36	B1_21_CAGTCTCA	B1_36_CACACAGT	female	F2		B4_46_sample_TGTGACTG.lib.Hmel2_5.sorted.rmdup.R1.fastq.gz	B4_46_sample_TGTGACTG.lib.Hmel2_5.sorted.rmdup.R2.fastq.gz
Interspecific	F2	Trait mapping & recombination rate	PRJNA1074694	SAMN39977049	B4_28_GTCATGTG	B1_21_x_B1_36	B1_21_CAGTCTCA	B1_36_CACACAGT	female	F2		B4_28_sample_GTCATGTG.lib.Hmel2_5.sorted.rmdup.R1.fastq.gz	B4_28_sample_GTCATGTG.lib.Hmel2_5.sorted.rmdup.R2.fastq.gz
Interspecific	F2	Trait mapping & recombination rate	PRJNA1074694	SAMN39977050	B4_17_CAGTGTGT	B1_21_x_B1_36	B1_21_CAGTCTCA	B1_36_CACACAGT	male	F2		B4_17_sample_CAGTGTGT.lib.Hmel2_5.sorted.rmdup.R1.fastq.gz	B4_17_sample_CAGTGTGT.lib.Hmel2_5.sorted.rmdup.R2.fastq.gz
Interspecific	F2	Trait mapping & recombination rate	PRJNA1074694	SAMN39977051	B4_13_TGCATCGT	B1_21_x_B1_36	B1_21_CAGTCTCA	B1_36_CACACAGT	male	F2		B4_13_sample_TGCATCGT.lib.Hmel2_5.sorted.rmdup.R1.fastq.gz	B4_13_sample_TGCATCGT.lib.Hmel2_5.sorted.rmdup.R2.fastq.gz
Interspecific	F2	Trait mapping & recombination rate	PRJNA1074694	SAMN39977052	B4_12_GTCATGTG	B1_21_x_B1_36	B1_21_CAGTCTCA	B1_36_CACACAGT	male	F2		B4_12_sample_GTCATGTG.lib.Hmel2_5.sorted.rmdup.R1.fastq.gz	B4_12_sample_GTCATGTG.lib.Hmel2_5.sorted.rmdup.R2.fastq.gz
Interspecific	F2	Trait mapping & recombination rate	PRJNA1074694	SAMN39977053	B4_11_GTACTCGT	B1_21_x_B1_36	B1_21_CAGTCTCA	B1_36_CACACAGT	female	F2		B4_11_sample_GTACTCGT.lib.Hmel2_5.sorted.rmdup.R1.fastq.gz	B4_11_sample_GTACTCGT.lib.Hmel2_5.sorted.rmdup.R2.fastq.gz
Interspecific	F2	Trait mapping & recombination rate	PRJNA1074694	SAMN39977054	B4_10_CAGTCTCA	B1_21_x_B1_36	B1_21_CAGTCTCA	B1_36_CACACAGT	male	F2		B4_10_sample_CAGTCTCA.lib.Hmel2_5.sorted.rmdup.R1.fastq.gz	B4_10_sample_CAGTCTCA.lib.Hmel2_5.sorted.rmdup.R2.fastq.gz
Interspecific	F2	Trait mapping & recombination rate	PRJNA1074694	SAMN39977055	B3_34_GTCATGTG	B1_21_x_B1_36	B1_21_CAGTCTCA	B1_36_CACACAGT	female	F2		B3_34_sample_GTCATGTG.lib.Hmel2_5.sorted.rmdup.R1.fastq.gz	B3_34_sample_GTCATGTG.lib.Hmel2_5.sorted.rmdup.R2.fastq.gz
Interspecific	F2	Trait mapping & recombination rate	PRJNA1074694	SAMN39977056	B4_66_CATGATCA	B1_21_x_B1_36	B1_21_CAGTCTCA	B1_36_CACACAGT	male	F2		B4_66_sample_CATGATCA.lib.Hmel2_5.sorted.rmdup.R1.fastq.gz	B4_66_sample_CATGATCA.lib.Hmel2_5.sorted.rmdup.R2.fastq.gz
Interspecific	F2	Trait mapping & recombination rate	PRJNA1074694	SAMN39977057	B4_7_ACACTGAC	B1_21_x_B1_36	B1_21_CAGTCTCA	B1_36_CACACAGT	female	F2		B4_7_sample_ACACTGAC.lib.Hmel2_5.sorted.rmdup.R1.fastq.gz	B4_7_sample_ACACTGAC.lib.Hmel2_5.sorted.rmdup.R2.fastq.gz
Interspecific	F2	Trait mapping & recombination rate	PRJNA1074694	SAMN39977058	B4_8_ACGTAGCA	B1_21_x_B1_36	B1_21_CAGTCTCA	B1_36_CACACAGT	male	F2		B4_8_sample_ACGTAGCA.lib.Hmel2_5.sorted.rmdup.R1.fastq.gz	B4_8_sample_ACGTAGCA.lib.Hmel2_5.sorted.rmdup.R2.fastq.gz
Interspecific	F2	Trait mapping & recombination rate	PRJNA1074694	SAMN39977059	B4_9_CACACAGT	B1_21_x_B1_36	B1_21_CAGTCTCA	B1_36_CACACAGT	male	F2		B4_9_sample_CACACAGT.lib.Hmel2_5.sorted.rmdup.R1.fastq.gz	B4_9_sample_CACACAGT.lib.Hmel2_5.sorted.rmdup.R2.fastq.gz
Interspecific	F2	Trait mapping & recombination rate	PRJNA1074694	SAMN39977060	B4_5	B1_21_x_B1_36	B1_21_CAGTCTCA	B1_36_CACACAGT	male	F2		B4_5_merged.Hmel.sorted.rmdup.R1.fastq.gz	B4_5_merged.Hmel.sorted.rmdup.R2.fastq.gz
Interspecific	F2	Trait mapping & recombination rate	PRJNA1074694	SAMN39977061	B4_4	B1_21_x_B1_36	B1_21_CAGTCTCA	B1_36_CACACAGT	female	F2		B4_4_merged.Hmel.sorted.rmdup.R1.fastq.gz	B4_4_merged.Hmel.sorted.rmdup.R2.fastq.gz
Interspecific	F2	Trait mapping & recombination rate	PRJNA1074694	SAMN39977062	B4_3	B1_21_x_B1_36	B1_21_CAGTCTCA	B1_36_CACACAGT	female	F2		B4_3_merged.Hmel.sorted.rmdup.R1.fastq.gz	B4_3_merged.Hmel.sorted.rmdup.R2.fastq.gz
Interspecific	F2	Trait mapping & recombination rate	PRJNA1074694	SAMN39977063	B4_2	B1_21_x_B1_36	B1_21_CAGTCTCA	B1_36_CACACAGT	female	F2		B4_2_merged.Hmel.sorted.rmdup.R1.fastq.gz	B4_2_merged.Hmel.sorted.rmdup.R2.fastq.gz
Interspecific	F2	Trait mapping & recombination rate	PRJNA1074694	SAMN39977064	B4_1	B1_21_x_B1_36	B1_21_CAGTCTCA	B1_36_CACACAGT	male	F2		B4_1_merged.Hmel.sorted.rmdup.R1.fastq.gz	B4_1_merged.Hmel.sorted.rmdup.R2.fastq.gz
Interspecific	F2	Trait mapping & recombination rate	PRJNA1074694	SAMN39977065	B4_6	B1_21_x_B1_36	B1_21_CAGTCTCA	B1_36_CACACAGT	female	F2		B4_6_merged.Hmel.sorted.rmdup.R1.fastq.gz	B4_6_merged.Hmel.sorted.rmdup.R2.fastq.gz
Interspecific	F2	Trait mapping & recombination rate	PRJNA1074694	SAMN39977066	B1_26_ACACGACA	B1_26_x_B1_38	0	0	male	F1	PE	B1_26_sample_ACACGACA.lib.Hmel2_5.sorted.rmdup.R1.fastq.gz	B1_26_sample_ACACGACA.lib.Hmel2_5.sorted.rmdup.R2.fastq.gz
Interspecific	F2	Trait mapping & recombination rate	PRJNA1074694	SAMN39977067	B1_38_GTACTCGT	B1_26_x_B1_38	0	0	female	F1	PE	B1_38_sample_GTACTCGT.lib.Hmel2_5.sorted.rmdup.R1.fastq.gz	B1_38_sample_GTACTCGT.lib.Hmel2_5.sorted.rmdup.R2.fastq.gz
Interspecific	F2	Trait mapping & recombination rate	PRJNA1074694	SAMN39977068	B4_58_CAGTCTCA	B1_26_x_B1_38	B1_26_ACACGACA	B1_38_GTACTCGT	female	F2		B4_58_sample_CAGTCTCA.lib.Hmel2_5.sorted.rmdup.R1.fastq.gz	B4_58_sample_CAGTCTCA.lib.Hmel2_5.sorted.rmdup.R2.fastq.gz
Interspecific	F2	Trait mapping & recombination rate	PRJNA1074694	SAMN39977069	B4_47_ACACGACA	B1_26_x_B1_38	B1_26_ACACGACA	B1_38_GTACTCGT	female	F2		B4_47_sample_ACACGACA.lib.Hmel2_5.sorted.rmdup.R1.fastq.gz	B4_47_sample_ACACGACA.lib.Hmel2_5.sorted.rmdup.R2.fastq.gz
Interspecific	F2	Trait mapping & recombination rate	PRJNA1074694	SAMN39977070	B4_36_GTCAGTGT	B1_26_x_B1_38	B1_26_ACACGACA	B1_38_GTACTCGT	female	F2		B4_36_sample_GTCAGTGT.lib.Hmel2_5.sorted.rmdup.R1.fastq.gz	B4_36_sample_GTCAGTGT.lib.Hmel2_5.sorted.rmdup.R2.fastq.gz
Interspecific	F2	Trait mapping & recombination rate	PRJNA1074694	SAMN39977071	B4_35_GTACGCTG	B1_26_x_B1_38	B1_26_ACACGACA	B1_38_GTACTCGT	female	F2		B4_35_sample_GTACGCTG.lib.Hmel2_5.sorted.rmdup.R1.fastq.gz	B4_35_sample_GTACGCTG.lib.Hmel2_5.sorted.rmdup.R2.fastq.gz
Interspecific	F2	Trait mapping & recombination rate	PRJNA1074694	SAMN39977072	B4_32_ACGTCTAC	B1_26_x_B1_38	B1_26_ACACGACA	B1_38_GTACTCGT	male	F2		B4_32_sample_ACGTCTAC.lib.Hmel2_5.sorted.rmdup.R1.fastq.gz	B4_32_sample_ACGTCTAC.lib.Hmel2_5.sorted.rmdup.R2.fastq.gz
Interspecific	F2	Trait mapping & recombination rate	PRJNA1074694	SAMN39977073	B4_31_ACACGACA	B1_26_x_B1_38	B1_26_ACACGACA	B1_38_GTACTCGT	female	F2		B4_31_sample_ACACGACA.lib.Hmel2_5.sorted.rmdup.R1.fastq.gz	B4_31_sample_ACACGACA.lib.Hmel2_5.sorted.rmdup.R2.fastq.gz
Interspecific	F2	Trait mapping & recombination rate	PRJNA1074694	SAMN39977074	B4_61_TGCATCGT	B1_26_x_B1_38	B1_26_ACACGACA	B1_38_GTACTCGT	female	F2		B4_61_sample_TGCATCGT.lib.Hmel2_5.sorted.rmdup.R1.fastq.gz	B4_61_sample_TGCATCGT.lib.Hmel2_5.sorted.rmdup.R2.fastq.gz
Interspecific	F2	Trait mapping & recombination rate	PRJNA1074694	SAMN39977075	B4_62_TGTGACTG	B1_26_x_B1_38	B1_26_ACACGACA	B1_38_GTACTCGT	female	F2		B4_62_sample_TGTGACTG.lib.Hmel2_5.sorted.rmdup.R1.fastq.gz	B4_62_sample_TGTGACTG.lib.Hmel2_5.sorted.rmdup.R2.fastq.gz
Interspecific	F2	Trait mapping & recombination rate	PRJNA1074694	SAMN39977076	B4_63_ACACGACA	B1_26_x_B1_38	B1_26_ACACGACA	B1_38_GTACTCGT	male	F2		B4_63_sample_ACACGACA.lib.Hmel2_5.sorted.rmdup.R1.fastq.gz	B4_63_sample_ACACGACA.lib.Hmel2_5.sorted.rmdup.R2.fastq.gz
Interspecific	F2	Trait mapping & recombination rate	PRJNA1074694	SAMN39977077	B4_75_CAGTCTCA	B1_26_x_B1_38	B1_26_ACACGACA	B1_38_GTACTCGT	male	F2		B4_75_sample_CAGTCTCA.lib.Hmel2_5.sorted.rmdup.R1.fastq.gz	B4_75_sample_CAGTCTCA.lib.Hmel2_5.sorted.rmdup.R2.fastq.gz
Interspecific	F2	Trait mapping & recombination rate	PRJNA1074694	SAMN39977078	B4_76_GTACTCGT	B1_26_x_B1_38	B1_26_ACACGACA	B1_38_GTACTCGT	female	F2		B4_76_sample_GTACTCGT.lib.Hmel2_5.sorted.rmdup.R1.fastq.gz	B4_76_sample_GTACTCGT.lib.Hmel2_5.sorted.rmdup.R2.fastq.gz
Interspecific	F2	Trait mapping & recombination rate	PRJNA1074694	SAMN39977079	B4_78_TGCATCGT	B1_26_x_B1_38	B1_26_ACACGACA	B1_38_GTACTCGT	male	F2		B4_78_sample_TGCATCGT.lib.Hmel2_5.sorted.rmdup.R1.fastq.gz	B4_78_sample_TGCATCGT.lib.Hmel2_5.sorted.rmdup.R2.fastq.gz
Interspecific	F2	Trait mapping & recombination rate	PRJNA1074694	SAMN39977080	B4_82_CAGTGTGT	B1_26_x_B1_38	B1_26_ACACGACA	B1_38_GTACTCGT	female	F2		B4_82_sample_CAGTGTGT.lib.Hmel2_5.sorted.rmdup.R1.fastq.gz	B4_82_sample_CAGTGTGT.lib.Hmel2_5.sorted.rmdup.R2.fastq.gz
Interspecific	F2	Trait mapping & recombination rate	PRJNA1074694	SAMN39977081	B4_87_TGTGCAGT	B1_26_x_B1_38	B1_26_ACACGACA	B1_38_GTACTCGT	male	F2		B4_87_sample_TGTGCAGT.lib.Hmel2_5.sorted.rmdup.R1.fastq.gz	B4_87_sample_TGTGCAGT.lib.Hmel2_5.sorted.rmdup.R2.fastq.gz
Interspecific	F2	Trait mapping & recombination rate	PRJNA1074694	SAMN39977082	B4_88_ACACTGAC	B1_26_x_B1_38	B1_26_ACACGACA	B1_38_GTACTCGT	male	F2		B4_88_sample_ACACTGAC.lib.Hmel2_5.sorted.rmdup.R1.fastq.gz	B4_88_sample_ACACTGAC.lib.Hmel2_5.sorted.rmdup.R2.fastq.gz
Interspecific	F2	Trait mapping & recombination rate	PRJNA1074694	SAMN39977083	B4_91_CAGTCTCA	B1_26_x_B1_38	B1_26_ACACGACA	B1_38_GTACTCGT	male	F2		B4_91_sample_CAGTCTCA.lib.Hmel2_5.sorted.rmdup.R1.fastq.gz	B4_91_sample_CAGTCTCA.lib.Hmel2_5.sorted.rmdup.R2.fastq.gz
Interspecific	F2	Trait mapping & recombination rate	PRJNA1074694	SAMN39977084	B4_92_GTACTCGT	B1_26_x_B1_38	B1_26_ACACGACA	B1_38_GTACTCGT	male	F2		B4_92_sample_GTACTCGT.lib.Hmel2_5.sorted.rmdup.R1.fastq.gz	B4_92_sample_GTACTCGT.lib.Hmel2_5.sorted.rmdup.R2.fastq.gz
Interspecific	F2	Trait mapping & recombination rate	PRJNA1074694	SAMN39977085	B1_28_CAGTGTGT	B1_28_x_B1_29	0	0	female	F1	PE	B1_28_sample_CAGTGTGT.lib.Hmel2_5.sorted.rmdup.R1.fastq.gz	B1_28_sample_CAGTGTGT.lib.Hmel2_5.sorted.rmdup.R2.fastq.gz
Interspecific	F2	Trait mapping & recombination rate	PRJNA1074694	SAMN39977086	B1_29_CATGATCA	B1_28_x_B1_29	0	0	male	F1	PE	B1_29_sample_CATGATCA.lib.Hmel2_5.sorted.rmdup.R1.fastq.gz	B1_29_sample_CATGATCA.lib.Hmel2_5.sorted.rmdup.R2.fastq.gz
Interspecific	F2	Trait mapping & recombination rate	PRJNA1074694	SAMN39977087	B4_41_CACACAGT	B1_28_x_B1_29	B1_29_CATGATCA	B1_28_CAGTGTGT	male	F2		B4_41_sample_CACACAGT.lib.Hmel2_5.sorted.rmdup.R1.fastq.gz	B4_41_sample_CACACAGT.lib.Hmel2_5.sorted.rmdup.R2.fastq.gz
Interspecific	F2	Trait mapping & recombination rate	PRJNA1074694	SAMN39977088	B2_F	B2_F_merged_x_B2_M_merged	0	0	male	F1	PE	B2_F_merged.Hmel.sorted.rmdup.R1.fastq.gz	B2_F_merged.Hmel.sorted.rmdup.R2.fastq.gz
Interspecific	F2	Trait mapping & recombination rate	PRJNA1074694	SAMN39977089	B2_M	B2_F_merged_x_B2_M_merged	0	0	female	F1	PE	B2_M_merged.Hmel.sorted.rmdup.R1.fastq.gz	B2_M_merged.Hmel.sorted.rmdup.R2.fastq.gz
Interspecific	F2	Trait mapping & recombination rate	PRJNA1074694	SAMN39977090	B2_8_CAGTCTCA	B2_F_merged_x_B2_M_merged	B2_F	B2_M	male	F2		B2_8_sample_CAGTCTCA.lib.Hmel2_5.sorted.rmdup.R1.fastq.gz	B2_8_sample_CAGTCTCA.lib.Hmel2_5.sorted.rmdup.R2.fastq.gz
Interspecific	F2	Trait mapping & recombination rate	PRJNA1074694	SAMN39977091	B2_7_CACACAGT	B2_F_merged_x_B2_M_merged	B2_F	B2_M	male	F2		B2_7_sample_CACACAGT.lib.Hmel2_5.sorted.rmdup.R1.fastq.gz	B2_7_sample_CACACAGT.lib.Hmel2_5.sorted.rmdup.R2.fastq.gz
Interspecific	F2	Trait mapping & recombination rate	PRJNA1074694	SAMN39977092	B2_6_ACGTAGCA	B2_F_merged_x_B2_M_merged	B2_F	B2_M	female	F2		B2_6_sample_ACGTAGCA.lib.Hmel2_5.sorted.rmdup.R1.fastq.gz	B2_6_sample_ACGTAGCA.lib.Hmel2_5.sorted.rmdup.R2.fastq.gz
Interspecific	F2	Trait mapping & recombination rate	PRJNA1074694	SAMN39977093	B2_5_ACACTGAC	B2_F_merged_x_B2_M_merged	B2_F	B2_M	male	F2		B2_5_sample_ACACTGAC.lib.Hmel2_5.sorted.rmdup.R1.fastq.gz	B2_5_sample_ACACTGAC.lib.Hmel2_5.sorted.rmdup.R2.fastq.gz
Interspecific	F2	Trait mapping & recombination rate	PRJNA1074694	SAMN39977094	B2_4_TGTGCAGT	B2_F_merged_x_B2_M_merged	B2_F	B2_M	female	F2		B2_4_sample_TGTGCAGT.lib.Hmel2_5.sorted.rmdup.R1.fastq.gz	B2_4_sample_TGTGCAGT.lib.Hmel2_5.sorted.rmdup.R2.fastq.gz
Interspecific	F2	Trait mapping & recombination rate	PRJNA1074694	SAMN39977095	B2_3_TGTGTGAC	B2_F_merged_x_B2_M_merged	B2_F	B2_M	male	F2		B2_3_sample_TGTGTGAC.lib.Hmel2_5.sorted.rmdup.R1.fastq.gz	B2_3_sample_TGTGTGAC.lib.Hmel2_5.sorted.rmdup.R2.fastq.gz
Interspecific	F2	Trait mapping & recombination rate	PRJNA1074694	SAMN39977096	B2_38_TGTGACTG	B2_F_merged_x_B2_M_merged	B2_F	B2_M	male	F2		B2_38_sample_TGTGACTG.lib.Hmel2_5.sorted.rmdup.R1.fastq.gz	B2_38_sample_TGTGACTG.lib.Hmel2_5.sorted.rmdup.R2.fastq.gz
Interspecific	F2	Trait mapping & recombination rate	PRJNA1074694	SAMN39977097	B2_37_TGCATCGT	B2_F_merged_x_B2_M_merged	B2_F	B2_M	male	F2		B2_37_sample_TGCATCGT.lib.Hmel2_5.sorted.rmdup.R1.fastq.gz	B2_37_sample_TGCATCGT.lib.Hmel2_5.sorted.rmdup.R2.fastq.gz
Interspecific	F2	Trait mapping & recombination rate	PRJNA1074694	SAMN39977098	B2_36_TGTGCAGT	B2_F_merged_x_B2_M_merged	B2_F	B2_M	female	F2		B2_36_sample_TGTGCAGT.lib.Hmel2_5.sorted.rmdup.R1.fastq.gz	B2_36_sample_TGTGCAGT.lib.Hmel2_5.sorted.rmdup.R2.fastq.gz
Interspecific	F2	Trait mapping & recombination rate	PRJNA1074694	SAMN39977099	B2_35_TGTGTGAC	B2_F_merged_x_B2_M_merged	B2_F	B2_M	male	F2		B2_35_sample_TGTGTGAC.lib.Hmel2_5.sorted.rmdup.R1.fastq.gz	B2_35_sample_TGTGTGAC.lib.Hmel2_5.sorted.rmdup.R2.fastq.gz
Interspecific	F2	Trait mapping & recombination rate	PRJNA1074694	SAMN39977100	B2_34_GTCAGTGT	B2_F_merged_x_B2_M_merged	B2_F	B2_M	male	F2		B2_34_sample_GTCAGTGT.lib.Hmel2_5.sorted.rmdup.R1.fastq.gz	B2_34_sample_GTCAGTGT.lib.Hmel2_5.sorted.rmdup.R2.fastq.gz
Interspecific	F2	Trait mapping & recombination rate	PRJNA1074694	SAMN39977101	B2_33_GTACGCTG	B2_F_merged_x_B2_M_merged	B2_F	B2_M	male	F2		B2_33_sample_GTACGCTG.lib.Hmel2_5.sorted.rmdup.R1.fastq.gz	B2_33_sample_GTACGCTG.lib.Hmel2_5.sorted.rmdup.R2.fastq.gz
Interspecific	F2	Trait mapping & recombination rate	PRJNA1074694	SAMN39977102	B2_32_CATGATCA	B2_F_merged_x_B2_M_merged	B2_F	B2_M	male	F2		B2_32_sample_CATGATCA.lib.Hmel2_5.sorted.rmdup.R1.fastq.gz	B2_32_sample_CATGATCA.lib.Hmel2_5.sorted.rmdup.R2.fastq.gz
Interspecific	F2	Trait mapping & recombination rate	PRJNA1074694	SAMN39977103	B2_31_CAGTGTGT	B2_F_merged_x_B2_M_merged	B2_F	B2_M	male	F2		B2_31_sample_CAGTGTGT.lib.Hmel2_5.sorted.rmdup.R1.fastq.gz	B2_31_sample_CAGTGTGT.lib.Hmel2_5.sorted.rmdup.R2.fastq.gz
Interspecific	F2	Trait mapping & recombination rate	PRJNA1074694	SAMN39977104	B2_30_ACGTCTAC	B2_F_merged_x_B2_M_merged	B2_F	B2_M	male	F2		B2_30_sample_ACGTCTAC.lib.Hmel2_5.sorted.rmdup.R1.fastq.gz	B2_30_sample_ACGTCTAC.lib.Hmel2_5.sorted.rmdup.R2.fastq.gz
Interspecific	F2	Trait mapping & recombination rate	PRJNA1074694	SAMN39977105	B2_2_GTCAGTGT	B2_F_merged_x_B2_M_merged	B2_F	B2_M	male	F2		B2_2_sample_GTCAGTGT.lib.Hmel2_5.sorted.rmdup.R1.fastq.gz	B2_2_sample_GTCAGTGT.lib.Hmel2_5.sorted.rmdup.R2.fastq.gz
Interspecific	F2	Trait mapping & recombination rate	PRJNA1074694	SAMN39977106	B2_29_ACACGACA	B2_F_merged_x_B2_M_merged	B2_F	B2_M	male	F2		B2_29_sample_ACACGACA.lib.Hmel2_5.sorted.rmdup.R1.fastq.gz	B2_29_sample_ACACGACA.lib.Hmel2_5.sorted.rmdup.R2.fastq.gz
Interspecific	F2	Trait mapping & recombination rate	PRJNA1074694	SAMN39977107	B2_28_TGTGACTG	B2_F_merged_x_B2_M_merged	B2_F	B2_M	male	F2		B2_28_sample_TGTGACTG.lib.Hmel2_5.sorted.rmdup.R1.fastq.gz	B2_28_sample_TGTGACTG.lib.Hmel2_5.sorted.rmdup.R2.fastq.gz
Interspecific	F2	Trait mapping & recombination rate	PRJNA1074694	SAMN39977108	B2_27_TGCATCGT	B2_F_merged_x_B2_M_merged	B2_F	B2_M	male	F2		B2_27_sample_TGCATCGT.lib.Hmel2_5.sorted.rmdup.R1.fastq.gz	B2_27_sample_TGCATCGT.lib.Hmel2_5.sorted.rmdup.R2.fastq.gz
Interspecific	F2	Trait mapping & recombination rate	PRJNA1074694	SAMN39977109	B2_26_GTCATGTG	B2_F_merged_x_B2_M_merged	B2_F	B2_M	male	F2		B2_26_sample_GTCATGTG.lib.Hmel2_5.sorted.rmdup.R1.fastq.gz	B2_26_sample_GTCATGTG.lib.Hmel2_5.sorted.rmdup.R2.fastq.gz
Interspecific	F2	Trait mapping & recombination rate	PRJNA1074694	SAMN39977110	B2_25_GTACTCGT	B2_F_merged_x_B2_M_merged	B2_F	B2_M	male	F2		B2_25_sample_GTACTCGT.lib.Hmel2_5.sorted.rmdup.R1.fastq.gz	B2_25_sample_GTACTCGT.lib.Hmel2_5.sorted.rmdup.R2.fastq.gz
Interspecific	F2	Trait mapping & recombination rate	PRJNA1074694	SAMN39977111	B2_24_CAGTCTCA	B2_F_merged_x_B2_M_merged	B2_F	B2_M	male	F2		B2_24_sample_CAGTCTCA.lib.Hmel2_5.sorted.rmdup.R1.fastq.gz	B2_24_sample_CAGTCTCA.lib.Hmel2_5.sorted.rmdup.R2.fastq.gz
Interspecific	F2	Trait mapping & recombination rate	PRJNA1074694	SAMN39977112	B2_23_CACACAGT	B2_F_merged_x_B2_M_merged	B2_F	B2_M	male	F2		B2_23_sample_CACACAGT.lib.Hmel2_5.sorted.rmdup.R1.fastq.gz	B2_23_sample_CACACAGT.lib.Hmel2_5.sorted.rmdup.R2.fastq.gz
Interspecific	F2	Trait mapping & recombination rate	PRJNA1074694	SAMN39977113	B2_22_ACGTAGCA	B2_F_merged_x_B2_M_merged	B2_F	B2_M	female	F2		B2_22_sample_ACGTAGCA.lib.Hmel2_5.sorted.rmdup.R1.fastq.gz	B2_22_sample_ACGTAGCA.lib.Hmel2_5.sorted.rmdup.R2.fastq.gz
Interspecific	F2	Trait mapping & recombination rate	PRJNA1074694	SAMN39977114	B2_21_ACACTGAC	B2_F_merged_x_B2_M_merged	B2_F	B2_M	female	F2		B2_21_sample_ACACTGAC.lib.Hmel2_5.sorted.rmdup.R1.fastq.gz	B2_21_sample_ACACTGAC.lib.Hmel2_5.sorted.rmdup.R2.fastq.gz
Interspecific	F2	Trait mapping & recombination rate	PRJNA1074694	SAMN39977115	B2_20_TGTGCAGT	B2_F_merged_x_B2_M_merged	B2_F	B2_M	female	F2		B2_20_sample_TGTGCAGT.lib.Hmel2_5.sorted.rmdup.R1.fastq.gz	B2_20_sample_TGTGCAGT.lib.Hmel2_5.sorted.rmdup.R2.fastq.gz
Interspecific	F2	Trait mapping & recombination rate	PRJNA1074694	SAMN39977116	B2_1_GTACGCTG	B2_F_merged_x_B2_M_merged	B2_F	B2_M	male	F2		B2_1_sample_GTACGCTG.lib.Hmel2_5.sorted.rmdup.R1.fastq.gz	B2_1_sample_GTACGCTG.lib.Hmel2_5.sorted.rmdup.R2.fastq.gz
Interspecific	F2	Trait mapping & recombination rate	PRJNA1074694	SAMN39977117	B2_19_TGTGTGAC	B2_F_merged_x_B2_M_merged	B2_F	B2_M	female	F2		B2_19_sample_TGTGTGAC.lib.Hmel2_5.sorted.rmdup.R1.fastq.gz	B2_19_sample_TGTGTGAC.lib.Hmel2_5.sorted.rmdup.R2.fastq.gz
Interspecific	F2	Trait mapping & recombination rate	PRJNA1074694	SAMN39977118	B2_18_GTCAGTGT	B2_F_merged_x_B2_M_merged	B2_F	B2_M	male	F2		B2_18_sample_GTCAGTGT.lib.Hmel2_5.sorted.rmdup.R1.fastq.gz	B2_18_sample_GTCAGTGT.lib.Hmel2_5.sorted.rmdup.R2.fastq.gz
Interspecific	F2	Trait mapping & recombination rate	PRJNA1074694	SAMN39977119	B2_17_GTACGCTG	B2_F_merged_x_B2_M_merged	B2_F	B2_M	female	F2		B2_17_sample_GTACGCTG.lib.Hmel2_5.sorted.rmdup.R1.fastq.gz	B2_17_sample_GTACGCTG.lib.Hmel2_5.sorted.rmdup.R2.fastq.gz
Interspecific	F2	Trait mapping & recombination rate	PRJNA1074694	SAMN39977120	B2_16_CATGATCA	B2_F_merged_x_B2_M_merged	B2_F	B2_M	female	F2		B2_16_sample_CATGATCA.lib.Hmel2_5.sorted.rmdup.R1.fastq.gz	B2_16_sample_CATGATCA.lib.Hmel2_5.sorted.rmdup.R2.fastq.gz
Interspecific	F2	Trait mapping & recombination rate	PRJNA1074694	SAMN39977121	B2_15_CAGTGTGT	B2_F_merged_x_B2_M_merged	B2_F	B2_M	female	F2		B2_15_sample_CAGTGTGT.lib.Hmel2_5.sorted.rmdup.R1.fastq.gz	B2_15_sample_CAGTGTGT.lib.Hmel2_5.sorted.rmdup.R2.fastq.gz
Interspecific	F2	Trait mapping & recombination rate	PRJNA1074694	SAMN39977122	B2_14_ACGTCTAC	B2_F_merged_x_B2_M_merged	B2_F	B2_M	female	F2		B2_14_sample_ACGTCTAC.lib.Hmel2_5.sorted.rmdup.R1.fastq.gz	B2_14_sample_ACGTCTAC.lib.Hmel2_5.sorted.rmdup.R2.fastq.gz
Interspecific	F2	Trait mapping & recombination rate	PRJNA1074694	SAMN39977123	B2_13_ACACGACA	B2_F_merged_x_B2_M_merged	B2_F	B2_M	female	F2		B2_13_sample_ACACGACA.lib.Hmel2_5.sorted.rmdup.R1.fastq.gz	B2_13_sample_ACACGACA.lib.Hmel2_5.sorted.rmdup.R2.fastq.gz
Interspecific	F2	Trait mapping & recombination rate	PRJNA1074694	SAMN39977124	B2_10_GTCATGTG	B2_F_merged_x_B2_M_merged	B2_F	B2_M	female	F2		B2_10_sample_GTCATGTG.lib.Hmel2_5.sorted.rmdup.R1.fastq.gz	B2_10_sample_GTCATGTG.lib.Hmel2_5.sorted.rmdup.R2.fastq.gz
Interspecific	F2	Trait mapping & recombination rate	PRJNA1074694	SAMN39977125	B2_46	B2_F_merged_x_B2_M_merged	B2_F	B2_M	male	F2		B2_46_merged.Hmel.sorted.rmdup.R1.fastq.gz	B2_46_merged.Hmel.sorted.rmdup.R2.fastq.gz
Interspecific	F2	Trait mapping & recombination rate	PRJNA1074694	SAMN39977126	B2_45	B2_F_merged_x_B2_M_merged	B2_F	B2_M	male	F2		B2_45_merged.Hmel.sorted.rmdup.R1.fastq.gz	B2_45_merged.Hmel.sorted.rmdup.R2.fastq.gz
Interspecific	F2	Trait mapping & recombination rate	PRJNA1074694	SAMN39977127	B2_43	B2_F_merged_x_B2_M_merged	B2_F	B2_M	female	F2		B2_43_merged.Hmel.sorted.rmdup.R1.fastq.gz	B2_43_merged.Hmel.sorted.rmdup.R2.fastq.gz
Interspecific	F2	Trait mapping & recombination rate	PRJNA1074694	SAMN39977128	B2_42	B2_F_merged_x_B2_M_merged	B2_F	B2_M	female	F2		B2_42_merged.Hmel.sorted.rmdup.R1.fastq.gz	B2_42_merged.Hmel.sorted.rmdup.R2.fastq.gz
Interspecific	F2	Trait mapping & recombination rate	PRJNA1074694	SAMN39977129	B2_41	B2_F_merged_x_B2_M_merged	B2_F	B2_M	male	F2		B2_41_merged.Hmel.sorted.rmdup.R1.fastq.gz	B2_41_merged.Hmel.sorted.rmdup.R2.fastq.gz
Interspecific	F2	Trait mapping & recombination rate	PRJNA1074694	SAMN39977130	B2_40	B2_F_merged_x_B2_M_merged	B2_F	B2_M	female	F2		B2_40_merged.Hmel.sorted.rmdup.R1.fastq.gz	B2_40_merged.Hmel.sorted.rmdup.R2.fastq.gz
Interspecific	F2	Trait mapping & recombination rate	PRJNA1074694	SAMN39977131	B2_39	B2_F_merged_x_B2_M_merged	B2_F	B2_M	male	F2		B2_39_merged.Hmel.sorted.rmdup.R1.fastq.gz	B2_39_merged.Hmel.sorted.rmdup.R2.fastq.gz
Interspecific	F2	Trait mapping & recombination rate	PRJNA1074694	SAMN39977132	B2_12	B2_F_merged_x_B2_M_merged	B2_F	B2_M	female	F2		B2_12_merged.Hmel.sorted.rmdup.R1.fastq.gz	B2_12_merged.Hmel.sorted.rmdup.R2.fastq.gz
Interspecific	F2	Trait mapping & recombination rate	PRJNA1074694	SAMN39977133	B2_11	B2_F_merged_x_B2_M_merged	B2_F	B2_M	female	F2		B2_11_merged.Hmel.sorted.rmdup.R1.fastq.gz	B2_11_merged.Hmel.sorted.rmdup.R2.fastq.gz
Interspecific	backcross	Trait mapping & recombination rate	PRJNA1074694	SAMN39977134	NR16-31	NR16-31_merged_x_NR16-245_merged	0	0	male	elevatus		NR16-31_merged.Hmel.sorted.rmdup.R1.fastq.gz	NR16-31_merged.Hmel.sorted.rmdup.R2.fastq.gz
Interspecific	backcross	Trait mapping & recombination rate	PRJNA1074694	SAMN39977135	NR16-245	NR16-31_merged_x_NR16-245_merged	0	0	female	F1	EP	NR16-245_merged.Hmel.sorted.rmdup.R1.fastq.gz	NR16-245_merged.Hmel.sorted.rmdup.R2.fastq.gz
Interspecific	backcross	Trait mapping & recombination rate	PRJNA1074694	SAMN39977136	NR16-273_ACGTAGCA	NR16-31_merged_x_NR16-245_merged	NR16-31	NR16-245	female	backcross		NR16-273_sample_ACGTAGCA.lib.Hmel2_5.sorted.rmdup.R1.fastq.gz	NR16-273_sample_ACGTAGCA.lib.Hmel2_5.sorted.rmdup.R2.fastq.gz
Interspecific	backcross	Trait mapping & recombination rate	PRJNA1074694	SAMN39977137	NR16-303_CAGTGTGT	NR16-31_merged_x_NR16-245_merged	NR16-31	NR16-245	female	backcross		NR16-303_sample_CAGTGTGT.lib.Hmel2_5.sorted.rmdup.R1.fastq.gz	NR16-303_sample_CAGTGTGT.lib.Hmel2_5.sorted.rmdup.R2.fastq.gz
Interspecific	backcross	Trait mapping & recombination rate	PRJNA1074694	SAMN39977138	NR16-334_GTCAGTGT	NR16-31_merged_x_NR16-245_merged	NR16-31	NR16-245	female	backcross		NR16-334_sample_GTCAGTGT.lib.Hmel2_5.sorted.rmdup.R1.fastq.gz	NR16-334_sample_GTCAGTGT.lib.Hmel2_5.sorted.rmdup.R2.fastq.gz
Interspecific	backcross	Trait mapping & recombination rate	PRJNA1074694	SAMN39977139	NR16-412_TGTGTGAC	NR16-31_merged_x_NR16-245_merged	NR16-31	NR16-245	female	backcross		NR16-412_sample_TGTGTGAC.lib.Hmel2_5.sorted.rmdup.R1.fastq.gz	NR16-412_sample_TGTGTGAC.lib.Hmel2_5.sorted.rmdup.R2.fastq.gz
Interspecific	backcross	Trait mapping & recombination rate	PRJNA1074694	SAMN39977140	NR16-418_CAGTCTCA	NR16-31_merged_x_NR16-245_merged	NR16-31	NR16-245	female	backcross		NR16-418_sample_CAGTCTCA.lib.Hmel2_5.sorted.rmdup.R1.fastq.gz	NR16-418_sample_CAGTCTCA.lib.Hmel2_5.sorted.rmdup.R2.fastq.gz
Interspecific	backcross	Trait mapping & recombination rate	PRJNA1074694	SAMN39977141	NR16-419_CATGATCA	NR16-31_merged_x_NR16-245_merged	NR16-31	NR16-245	female	backcross		NR16-419_sample_CATGATCA.lib.Hmel2_5.sorted.rmdup.R1.fastq.gz	NR16-419_sample_CATGATCA.lib.Hmel2_5.sorted.rmdup.R2.fastq.gz
Interspecific	backcross	Trait mapping & recombination rate	PRJNA1074694	SAMN39977142	NR16-420_GTACGCTG	NR16-31_merged_x_NR16-245_merged	NR16-31	NR16-245	female	backcross		NR16-420_sample_GTACGCTG.lib.Hmel2_5.sorted.rmdup.R1.fastq.gz	NR16-420_sample_GTACGCTG.lib.Hmel2_5.sorted.rmdup.R2.fastq.gz
Interspecific	backcross	Trait mapping & recombination rate	PRJNA1074694	SAMN39977143	NR16-447_TGTGTGAC	NR16-31_merged_x_NR16-245_merged	NR16-31	NR16-245	male	backcross		NR16-447_sample_TGTGTGAC.lib.Hmel2_5.sorted.rmdup.R1.fastq.gz	NR16-447_sample_TGTGTGAC.lib.Hmel2_5.sorted.rmdup.R2.fastq.gz
Interspecific	backcross	Trait mapping & recombination rate	PRJNA1074694	SAMN39977144	NR16-467_CAGTCTCA	NR16-31_merged_x_NR16-245_merged	NR16-31	NR16-245	male	backcross		NR16-467_sample_CAGTCTCA.lib.Hmel2_5.sorted.rmdup.R1.fastq.gz	NR16-467_sample_CAGTCTCA.lib.Hmel2_5.sorted.rmdup.R2.fastq.gz
Interspecific	backcross	Trait mapping & recombination rate	PRJNA1074694	SAMN39977145	NR16-152	NR16-31_merged_x_NR16-245_merged	NR16-31	NR16-245	female	backcross		NR16-152_merged.Hmel.sorted.rmdup.R1.fastq.gz	NR16-152_merged.Hmel.sorted.rmdup.R2.fastq.gz
Interspecific	backcross	Trait mapping & recombination rate	PRJNA1074694	SAMN39977146	NR16-234	NR16-31_merged_x_NR16-245_merged	NR16-31	NR16-245	female	backcross		NR16-234_merged.Hmel.sorted.rmdup.R1.fastq.gz	NR16-234_merged.Hmel.sorted.rmdup.R2.fastq.gz
Interspecific	backcross	Trait mapping & recombination rate	PRJNA1074694	SAMN39977147	NR16-255	NR16-31_merged_x_NR16-245_merged	NR16-31	NR16-245	female	backcross		NR16-255_merged.Hmel.sorted.rmdup.R1.fastq.gz	NR16-255_merged.Hmel.sorted.rmdup.R2.fastq.gz
Interspecific	backcross	Trait mapping & recombination rate	PRJNA1074694	SAMN39977148	NR16-316	NR16-31_merged_x_NR16-245_merged	NR16-31	NR16-245	male	backcross		NR16-316_merged.Hmel.sorted.rmdup.R1.fastq.gz	NR16-316_merged.Hmel.sorted.rmdup.R2.fastq.gz
Interspecific	backcross	Trait mapping & recombination rate	PRJNA1074694	SAMN39977149	NR16-346	NR16-31_merged_x_NR16-245_merged	NR16-31	NR16-245	male	backcross		NR16-346_merged.Hmel.sorted.rmdup.R1.fastq.gz	NR16-346_merged.Hmel.sorted.rmdup.R2.fastq.gz
Interspecific	backcross	Trait mapping & recombination rate	PRJNA1074694	SAMN39977150	NR16-347	NR16-31_merged_x_NR16-245_merged	NR16-31	NR16-245	female	backcross		NR16-347_merged.Hmel.sorted.rmdup.R1.fastq.gz	NR16-347_merged.Hmel.sorted.rmdup.R2.fastq.gz
Interspecific	backcross	Trait mapping & recombination rate	PRJNA1074694	SAMN39977151	NR16-413	NR16-31_merged_x_NR16-245_merged	NR16-31	NR16-245	female	backcross		NR16-413_merged.Hmel.sorted.rmdup.R1.fastq.gz	NR16-413_merged.Hmel.sorted.rmdup.R2.fastq.gz
Interspecific	backcross	Trait mapping & recombination rate	PRJNA1074694	SAMN39977152	NR16-446	NR16-31_merged_x_NR16-245_merged	NR16-31	NR16-245	male	backcross		NR16-446_merged.Hmel.sorted.rmdup.R1.fastq.gz	NR16-446_merged.Hmel.sorted.rmdup.R2.fastq.gz
Interspecific	backcross	Trait mapping & recombination rate	PRJNA1074694	SAMN39977153	NR16-459	NR16-31_merged_x_NR16-245_merged	NR16-31	NR16-245	male	backcross		NR16-459_merged.Hmel.sorted.rmdup.R1.fastq.gz	NR16-459_merged.Hmel.sorted.rmdup.R2.fastq.gz
Interspecific	backcross	Trait mapping & recombination rate	PRJNA1074694	SAMN39977154	NR16-460	NR16-31_merged_x_NR16-245_merged	NR16-31	NR16-245	male	backcross		NR16-460_merged.Hmel.sorted.rmdup.R1.fastq.gz	NR16-460_merged.Hmel.sorted.rmdup.R2.fastq.gz
Interspecific	backcross	Trait mapping & recombination rate	PRJNA1074694	SAMN39977155	NR16-482	NR16-31_merged_x_NR16-245_merged	NR16-31	NR16-245	male	backcross		NR16-482_merged.Hmel.sorted.rmdup.R1.fastq.gz	NR16-482_merged.Hmel.sorted.rmdup.R2.fastq.gz
Interspecific	backcross	Trait mapping & recombination rate	PRJNA1074694	SAMN39977156	NR16-483	NR16-31_merged_x_NR16-245_merged	NR16-31	NR16-245	male	backcross		NR16-483_merged.Hmel.sorted.rmdup.R1.fastq.gz	NR16-483_merged.Hmel.sorted.rmdup.R2.fastq.gz
Interspecific	backcross	Trait mapping & recombination rate	PRJNA1074694	SAMN39977157	NR16-484	NR16-31_merged_x_NR16-245_merged	NR16-31	NR16-245	male	backcross		NR16-484_merged.Hmel.sorted.rmdup.R1.fastq.gz	NR16-484_merged.Hmel.sorted.rmdup.R2.fastq.gz
Interspecific	backcross	Trait mapping & recombination rate	PRJNA1074694	SAMN39977158	NR16-523	NR16-31_merged_x_NR16-245_merged	NR16-31	NR16-245	male	backcross		NR16-523_merged.Hmel.sorted.rmdup.R1.fastq.gz	NR16-523_merged.Hmel.sorted.rmdup.R2.fastq.gz
Interspecific	backcross	Trait mapping & recombination rate	PRJNA1074694	SAMN39977159	B3_M	unknown_x_B3_M	0	0	female	F1	PE	B3_M_merged.Hmel.sorted.rmdup.R1.fastq.gz	B3_M_merged.Hmel.sorted.rmdup.R2.fastq.gz
Interspecific	backcross	Trait mapping & recombination rate	PRJNA1074694	SAMN39977160	B3_9_CAGTGTGT	unknown_x_B3_M	unknown_father_x_B3_M	B3_M	male	backcross		B3_9_sample_CAGTGTGT.lib.Hmel2_5.sorted.rmdup.R1.fastq.gz	B3_9_sample_CAGTGTGT.lib.Hmel2_5.sorted.rmdup.R2.fastq.gz
Interspecific	backcross	Trait mapping & recombination rate	PRJNA1074694	SAMN39977161	B3_8_ACGTCTAC	unknown_x_B3_M	unknown_father_x_B3_M	B3_M	female	backcross		B3_8_sample_ACGTCTAC.lib.Hmel2_5.sorted.rmdup.R1.fastq.gz	B3_8_sample_ACGTCTAC.lib.Hmel2_5.sorted.rmdup.R2.fastq.gz
Interspecific	backcross	Trait mapping & recombination rate	PRJNA1074694	SAMN39977162	B3_7_ACACGACA	unknown_x_B3_M	unknown_father_x_B3_M	B3_M	female	backcross		B3_7_sample_ACACGACA.lib.Hmel2_5.sorted.rmdup.R1.fastq.gz	B3_7_sample_ACACGACA.lib.Hmel2_5.sorted.rmdup.R2.fastq.gz
Interspecific	backcross	Trait mapping & recombination rate	PRJNA1074694	SAMN39977163	B3_5_TGCATCGT	unknown_x_B3_M	unknown_father_x_B3_M	B3_M	male	backcross		B3_5_sample_TGCATCGT.lib.Hmel2_5.sorted.rmdup.R1.fastq.gz	B3_5_sample_TGCATCGT.lib.Hmel2_5.sorted.rmdup.R2.fastq.gz
Interspecific	backcross	Trait mapping & recombination rate	PRJNA1074694	SAMN39977164	B3_4_GTCATGTG	unknown_x_B3_M	unknown_father_x_B3_M	B3_M	female	backcross		B3_4_sample_GTCATGTG.lib.Hmel2_5.sorted.rmdup.R1.fastq.gz	B3_4_sample_GTCATGTG.lib.Hmel2_5.sorted.rmdup.R2.fastq.gz
Interspecific	backcross	Trait mapping & recombination rate	PRJNA1074694	SAMN39977165	B3_41_GTACGCTG	unknown_x_B3_M	unknown_father_x_B3_M	B3_M	male	backcross		B3_41_sample_GTACGCTG.lib.Hmel2_5.sorted.rmdup.R1.fastq.gz	B3_41_sample_GTACGCTG.lib.Hmel2_5.sorted.rmdup.R2.fastq.gz
Interspecific	backcross	Trait mapping & recombination rate	PRJNA1074694	SAMN39977166	B3_3_GTACTCGT	unknown_x_B3_M	unknown_father_x_B3_M	B3_M	female	backcross		B3_3_sample_GTACTCGT.lib.Hmel2_5.sorted.rmdup.R1.fastq.gz	B3_3_sample_GTACTCGT.lib.Hmel2_5.sorted.rmdup.R2.fastq.gz
Interspecific	backcross	Trait mapping & recombination rate	PRJNA1074694	SAMN39977167	B3_37_ACACGACA	unknown_x_B3_M	unknown_father_x_B3_M	B3_M	male	backcross		B3_37_sample_ACACGACA.lib.Hmel2_5.sorted.rmdup.R1.fastq.gz	B3_37_sample_ACACGACA.lib.Hmel2_5.sorted.rmdup.R2.fastq.gz
Interspecific	backcross	Trait mapping & recombination rate	PRJNA1074694	SAMN39977168	B3_36_TGTGACTG	unknown_x_B3_M	unknown_father_x_B3_M	B3_M	female	backcross		B3_36_sample_TGTGACTG.lib.Hmel2_5.sorted.rmdup.R1.fastq.gz	B3_36_sample_TGTGACTG.lib.Hmel2_5.sorted.rmdup.R2.fastq.gz
Interspecific	backcross	Trait mapping & recombination rate	PRJNA1074694	SAMN39977169	B3_31_CACACAGT	unknown_x_B3_M	unknown_father_x_B3_M	B3_M	male	backcross		B3_31_sample_CACACAGT.lib.Hmel2_5.sorted.rmdup.R1.fastq.gz	B3_31_sample_CACACAGT.lib.Hmel2_5.sorted.rmdup.R2.fastq.gz
Interspecific	backcross	Trait mapping & recombination rate	PRJNA1074694	SAMN39977170	B3_30_ACGTAGCA	unknown_x_B3_M	unknown_father_x_B3_M	B3_M	male	backcross		B3_30_sample_ACGTAGCA.lib.Hmel2_5.sorted.rmdup.R1.fastq.gz	B3_30_sample_ACGTAGCA.lib.Hmel2_5.sorted.rmdup.R2.fastq.gz
Interspecific	backcross	Trait mapping & recombination rate	PRJNA1074694	SAMN39977171	B3_2_CAGTCTCA	unknown_x_B3_M	unknown_father_x_B3_M	B3_M	female	backcross		B3_2_sample_CAGTCTCA.lib.Hmel2_5.sorted.rmdup.R1.fastq.gz	B3_2_sample_CAGTCTCA.lib.Hmel2_5.sorted.rmdup.R2.fastq.gz
Interspecific	backcross	Trait mapping & recombination rate	PRJNA1074694	SAMN39977172	B3_29_ACACTGAC	unknown_x_B3_M	unknown_father_x_B3_M	B3_M	male	backcross		B3_29_sample_ACACTGAC.lib.Hmel2_5.sorted.rmdup.R1.fastq.gz	B3_29_sample_ACACTGAC.lib.Hmel2_5.sorted.rmdup.R2.fastq.gz
Interspecific	backcross	Trait mapping & recombination rate	PRJNA1074694	SAMN39977173	B3_28_TGTGTGAC	unknown_x_B3_M	unknown_father_x_B3_M	B3_M	male	backcross		B3_28_sample_TGTGTGAC.lib.Hmel2_5.sorted.rmdup.R1.fastq.gz	B3_28_sample_TGTGTGAC.lib.Hmel2_5.sorted.rmdup.R2.fastq.gz
Interspecific	backcross	Trait mapping & recombination rate	PRJNA1074694	SAMN39977174	B3_27_GTCAGTGT	unknown_x_B3_M	unknown_father_x_B3_M	B3_M	male	backcross		B3_27_sample_GTCAGTGT.lib.Hmel2_5.sorted.rmdup.R1.fastq.gz	B3_27_sample_GTCAGTGT.lib.Hmel2_5.sorted.rmdup.R2.fastq.gz
Interspecific	backcross	Trait mapping & recombination rate	PRJNA1074694	SAMN39977175	B3_26_GTACGCTG	unknown_x_B3_M	unknown_father_x_B3_M	B3_M	male	backcross		B3_26_sample_GTACGCTG.lib.Hmel2_5.sorted.rmdup.R1.fastq.gz	B3_26_sample_GTACGCTG.lib.Hmel2_5.sorted.rmdup.R2.fastq.gz
Interspecific	backcross	Trait mapping & recombination rate	PRJNA1074694	SAMN39977176	B3_25_CATGATCA	unknown_x_B3_M	unknown_father_x_B3_M	B3_M	male	backcross		B3_25_sample_CATGATCA.lib.Hmel2_5.sorted.rmdup.R1.fastq.gz	B3_25_sample_CATGATCA.lib.Hmel2_5.sorted.rmdup.R2.fastq.gz
Interspecific	backcross	Trait mapping & recombination rate	PRJNA1074694	SAMN39977177	B3_24_CAGTGTGT	unknown_x_B3_M	unknown_father_x_B3_M	B3_M	male	backcross		B3_24_sample_CAGTGTGT.lib.Hmel2_5.sorted.rmdup.R1.fastq.gz	B3_24_sample_CAGTGTGT.lib.Hmel2_5.sorted.rmdup.R2.fastq.gz
Interspecific	backcross	Trait mapping & recombination rate	PRJNA1074694	SAMN39977178	B3_23_ACGTCTAC	unknown_x_B3_M	unknown_father_x_B3_M	B3_M	female	backcross		B3_23_sample_ACGTCTAC.lib.Hmel2_5.sorted.rmdup.R1.fastq.gz	B3_23_sample_ACGTCTAC.lib.Hmel2_5.sorted.rmdup.R2.fastq.gz
Interspecific	backcross	Trait mapping & recombination rate	PRJNA1074694	SAMN39977179	B3_22_ACACGACA	unknown_x_B3_M	unknown_father_x_B3_M	B3_M	male	backcross		B3_22_sample_ACACGACA.lib.Hmel2_5.sorted.rmdup.R1.fastq.gz	B3_22_sample_ACACGACA.lib.Hmel2_5.sorted.rmdup.R2.fastq.gz
Interspecific	backcross	Trait mapping & recombination rate	PRJNA1074694	SAMN39977180	B3_21_TGTGACTG	unknown_x_B3_M	unknown_father_x_B3_M	B3_M	male	backcross		B3_21_sample_TGTGACTG.lib.Hmel2_5.sorted.rmdup.R1.fastq.gz	B3_21_sample_TGTGACTG.lib.Hmel2_5.sorted.rmdup.R2.fastq.gz
Interspecific	backcross	Trait mapping & recombination rate	PRJNA1074694	SAMN39977181	B3_20_TGCATCGT	unknown_x_B3_M	unknown_father_x_B3_M	B3_M	female	backcross		B3_20_sample_TGCATCGT.lib.Hmel2_5.sorted.rmdup.R1.fastq.gz	B3_20_sample_TGCATCGT.lib.Hmel2_5.sorted.rmdup.R2.fastq.gz
Interspecific	backcross	Trait mapping & recombination rate	PRJNA1074694	SAMN39977182	B3_1_CACACAGT	unknown_x_B3_M	unknown_father_x_B3_M	B3_M	female	backcross		B3_1_sample_CACACAGT.lib.Hmel2_5.sorted.rmdup.R1.fastq.gz	B3_1_sample_CACACAGT.lib.Hmel2_5.sorted.rmdup.R2.fastq.gz
Interspecific	backcross	Trait mapping & recombination rate	PRJNA1074694	SAMN39977183	B3_19_GTCATGTG	unknown_x_B3_M	unknown_father_x_B3_M	B3_M	male	backcross		B3_19_sample_GTCATGTG.lib.Hmel2_5.sorted.rmdup.R1.fastq.gz	B3_19_sample_GTCATGTG.lib.Hmel2_5.sorted.rmdup.R2.fastq.gz
Interspecific	backcross	Trait mapping & recombination rate	PRJNA1074694	SAMN39977184	B3_18_GTACTCGT	unknown_x_B3_M	unknown_father_x_B3_M	B3_M	female	backcross		B3_18_sample_GTACTCGT.lib.Hmel2_5.sorted.rmdup.R1.fastq.gz	B3_18_sample_GTACTCGT.lib.Hmel2_5.sorted.rmdup.R2.fastq.gz
Interspecific	backcross	Trait mapping & recombination rate	PRJNA1074694	SAMN39977185	B3_17_CAGTCTCA	unknown_x_B3_M	unknown_father_x_B3_M	B3_M	male	backcross		B3_17_sample_CAGTCTCA.lib.Hmel2_5.sorted.rmdup.R1.fastq.gz	B3_17_sample_CAGTCTCA.lib.Hmel2_5.sorted.rmdup.R2.fastq.gz
Interspecific	backcross	Trait mapping & recombination rate	PRJNA1074694	SAMN39977186	B3_16_CACACAGT	unknown_x_B3_M	unknown_father_x_B3_M	B3_M	female	backcross		B3_16_sample_CACACAGT.lib.Hmel2_5.sorted.rmdup.R1.fastq.gz	B3_16_sample_CACACAGT.lib.Hmel2_5.sorted.rmdup.R2.fastq.gz
Interspecific	backcross	Trait mapping & recombination rate	PRJNA1074694	SAMN39977187	B3_15_ACGTAGCA	unknown_x_B3_M	unknown_father_x_B3_M	B3_M	male	backcross		B3_15_sample_ACGTAGCA.lib.Hmel2_5.sorted.rmdup.R1.fastq.gz	B3_15_sample_ACGTAGCA.lib.Hmel2_5.sorted.rmdup.R2.fastq.gz
Interspecific	backcross	Trait mapping & recombination rate	PRJNA1074694	SAMN39977188	B3_14_ACACTGAC	unknown_x_B3_M	unknown_father_x_B3_M	B3_M	female	backcross		B3_14_sample_ACACTGAC.lib.Hmel2_5.sorted.rmdup.R1.fastq.gz	B3_14_sample_ACACTGAC.lib.Hmel2_5.sorted.rmdup.R2.fastq.gz
Interspecific	backcross	Trait mapping & recombination rate	PRJNA1074694	SAMN39977189	B3_12_GTCAGTGT	unknown_x_B3_M	unknown_father_x_B3_M	B3_M	female	backcross		B3_12_sample_GTCAGTGT.lib.Hmel2_5.sorted.rmdup.R1.fastq.gz	B3_12_sample_GTCAGTGT.lib.Hmel2_5.sorted.rmdup.R2.fastq.gz
Interspecific	backcross	Trait mapping & recombination rate	PRJNA1074694	SAMN39977190	B3_11_GTACGCTG	unknown_x_B3_M	unknown_father_x_B3_M	B3_M	female	backcross		B3_11_sample_GTACGCTG.lib.Hmel2_5.sorted.rmdup.R1.fastq.gz	B3_11_sample_GTACGCTG.lib.Hmel2_5.sorted.rmdup.R2.fastq.gz
Interspecific	backcross	Trait mapping & recombination rate	PRJNA1074694	SAMN39977191	B3_38	unknown_x_B3_M	unknown_father_x_B3_M	B3_M	male	backcross		B3_38_merged.Hmel.sorted.rmdup.R1.fastq.gz	B3_38_merged.Hmel.sorted.rmdup.R2.fastq.gz
Interspecific	F2	Trait mapping & recombination rate	PRJNA1074694	SAMN39977192	NR15-94	unknown_x_NR15-94	0	0	female	F1	EP	NR15-94_merged.Hmel.sorted.rmdup.R1.fastq.gz	NR15-94_merged.Hmel.sorted.rmdup.R2.fastq.gz
Interspecific	F2	Trait mapping & recombination rate	PRJNA1074694	SAMN39977193	NR15-150B_TGCATCGT	unknown_x_NR15-94	unknown_father_x_NR15-94	NR15-94	male	F2		NR15-150B_sample_TGCATCGT.lib.Hmel2_5.sorted.rmdup.R1.fastq.gz	NR15-150B_sample_TGCATCGT.lib.Hmel2_5.sorted.rmdup.R2.fastq.gz
Interspecific	F2	Trait mapping & recombination rate	PRJNA1074694	SAMN39977194	NR15-110	unknown_x_NR15-94	unknown_father_x_NR15-94	NR15-94	female	F2		NR15-110_merged.Hmel.sorted.rmdup.R1.fastq.gz	NR15-110_merged.Hmel.sorted.rmdup.R2.fastq.gz
Interspecific	F2	Trait mapping & recombination rate	PRJNA1074694	SAMN39977195	NR15-111	unknown_x_NR15-94	unknown_father_x_NR15-94	NR15-94	male	F2		NR15-111_merged.Hmel.sorted.rmdup.R1.fastq.gz	NR15-111_merged.Hmel.sorted.rmdup.R2.fastq.gz
Interspecific	F2	Trait mapping & recombination rate	PRJNA1074694	SAMN39977196	NR15-128	unknown_x_NR15-94	unknown_father_x_NR15-94	NR15-94	male	F2		NR15-128_merged.Hmel.sorted.rmdup.R1.fastq.gz	NR15-128_merged.Hmel.sorted.rmdup.R2.fastq.gz
Interspecific	F2	Trait mapping & recombination rate	PRJNA1074694	SAMN39977197	NR15-131	unknown_x_NR15-94	unknown_father_x_NR15-94	NR15-94	male	F2		NR15-131_merged.Hmel.sorted.rmdup.R1.fastq.gz	NR15-131_merged.Hmel.sorted.rmdup.R2.fastq.gz
Interspecific	F2	Trait mapping & recombination rate	PRJNA1074694	SAMN39977198	NR15-146	unknown_x_NR15-94	unknown_father_x_NR15-94	NR15-94	female	F2		NR15-146_merged.Hmel.sorted.rmdup.R1.fastq.gz	NR15-146_merged.Hmel.sorted.rmdup.R2.fastq.gz
Interspecific	F2	Trait mapping & recombination rate	PRJNA1074694	SAMN39977199	NR15-174	unknown_x_NR15-94	unknown_father_x_NR15-94	NR15-94	female	F2		NR15-174_merged.Hmel.sorted.rmdup.R1.fastq.gz	NR15-174_merged.Hmel.sorted.rmdup.R2.fastq.gz
Interspecific	F2	Trait mapping & recombination rate	PRJNA1074694	SAMN39977200	NR15-175	unknown_x_NR15-94	unknown_father_x_NR15-94	NR15-94	female	F2		NR15-175_merged.Hmel.sorted.rmdup.R1.fastq.gz	NR15-175_merged.Hmel.sorted.rmdup.R2.fastq.gz
Interspecific	F2	Trait mapping & recombination rate	PRJNA1074694	SAMN39977201	NR15-289	unknown_x_NR15-94	unknown_father_x_NR15-94	NR15-94	female	F2		NR15-289_merged.Hmel.sorted.rmdup.R1.fastq.gz	NR15-289_merged.Hmel.sorted.rmdup.R2.fastq.gz
Interspecific	F2	Trait mapping & recombination rate	PRJNA1074694	SAMN39977202	B1_35_ACGTAGCA	unknown_x_B1_35	0	0	female	F1	PE	B1_35_sample_ACGTAGCA.lib.Hmel2_5.sorted.rmdup.R1.fastq.gz	B1_35_sample_ACGTAGCA.lib.Hmel2_5.sorted.rmdup.R2.fastq.gz
Interspecific	F2	Trait mapping & recombination rate	PRJNA1074694	SAMN39977203	B4_59_GTACTCGT	unknown_x_B1_35	unknown_father_x_B1_35	B1_35_ACGTAGCA	female	F2		B4_59_sample_GTACTCGT.lib.Hmel2_5.sorted.rmdup.R1.fastq.gz	B4_59_sample_GTACTCGT.lib.Hmel2_5.sorted.rmdup.R2.fastq.gz
Interspecific	F2	Trait mapping & recombination rate	PRJNA1074694	SAMN39977204	B4_55_ACACTGAC	unknown_x_B1_35	unknown_father_x_B1_35	B1_35_ACGTAGCA	female	F2		B4_55_sample_ACACTGAC.lib.Hmel2_5.sorted.rmdup.R1.fastq.gz	B4_55_sample_ACACTGAC.lib.Hmel2_5.sorted.rmdup.R2.fastq.gz
Interspecific	F2	Trait mapping & recombination rate	PRJNA1074694	SAMN39977205	B4_51_GTACGCTG	unknown_x_B1_35	unknown_father_x_B1_35	B1_35_ACGTAGCA	male	F2		B4_51_sample_GTACGCTG.lib.Hmel2_5.sorted.rmdup.R1.fastq.gz	B4_51_sample_GTACGCTG.lib.Hmel2_5.sorted.rmdup.R2.fastq.gz
Interspecific	F2	Trait mapping & recombination rate	PRJNA1074694	SAMN39977206	B4_50_CATGATCA	unknown_x_B1_35	unknown_father_x_B1_35	B1_35_ACGTAGCA	female	F2		B4_50_sample_CATGATCA.lib.Hmel2_5.sorted.rmdup.R1.fastq.gz	B4_50_sample_CATGATCA.lib.Hmel2_5.sorted.rmdup.R2.fastq.gz
Interspecific	F2	Trait mapping & recombination rate	PRJNA1074694	SAMN39977207	B4_49_CAGTGTGT	unknown_x_B1_35	unknown_father_x_B1_35	B1_35_ACGTAGCA	female	F2		B4_49_sample_CAGTGTGT.lib.Hmel2_5.sorted.rmdup.R1.fastq.gz	B4_49_sample_CAGTGTGT.lib.Hmel2_5.sorted.rmdup.R2.fastq.gz
Interspecific	F2	Trait mapping & recombination rate	PRJNA1074694	SAMN39977208	B4_48_ACGTCTAC	unknown_x_B1_35	unknown_father_x_B1_35	B1_35_ACGTAGCA	male	F2		B4_48_sample_ACGTCTAC.lib.Hmel2_5.sorted.rmdup.R1.fastq.gz	B4_48_sample_ACGTCTAC.lib.Hmel2_5.sorted.rmdup.R2.fastq.gz
Interspecific	F2	Trait mapping & recombination rate	PRJNA1074694	SAMN39977209	B4_45_TGCATCGT	unknown_x_B1_35	unknown_father_x_B1_35	B1_35_ACGTAGCA	female	F2		B4_45_sample_TGCATCGT.lib.Hmel2_5.sorted.rmdup.R1.fastq.gz	B4_45_sample_TGCATCGT.lib.Hmel2_5.sorted.rmdup.R2.fastq.gz
Interspecific	F2	Trait mapping & recombination rate	PRJNA1074694	SAMN39977210	B4_42_CAGTCTCA	unknown_x_B1_35	unknown_father_x_B1_35	B1_35_ACGTAGCA	male	F2		B4_42_sample_CAGTCTCA.lib.Hmel2_5.sorted.rmdup.R1.fastq.gz	B4_42_sample_CAGTCTCA.lib.Hmel2_5.sorted.rmdup.R2.fastq.gz
Interspecific	F2	Trait mapping & recombination rate	PRJNA1074694	SAMN39977211	B4_39_ACACTGAC	unknown_x_B1_35	unknown_father_x_B1_35	B1_35_ACGTAGCA	male	F2		B4_39_sample_ACACTGAC.lib.Hmel2_5.sorted.rmdup.R1.fastq.gz	B4_39_sample_ACACTGAC.lib.Hmel2_5.sorted.rmdup.R2.fastq.gz
Interspecific	F2	Trait mapping & recombination rate	PRJNA1074694	SAMN39977212	B4_60_GTCATGTG	unknown_x_B1_35	unknown_father_x_B1_35	B1_35_ACGTAGCA	female	F2		B4_60_sample_GTCATGTG.lib.Hmel2_5.sorted.rmdup.R1.fastq.gz	B4_60_sample_GTCATGTG.lib.Hmel2_5.sorted.rmdup.R2.fastq.gz
Interspecific	F2	Trait mapping & recombination rate	PRJNA1074694	SAMN39977213	B4_64_ACGTCTAC	unknown_x_B1_35	unknown_father_x_B1_35	B1_35_ACGTAGCA	female	F2		B4_64_sample_ACGTCTAC.lib.Hmel2_5.sorted.rmdup.R1.fastq.gz	B4_64_sample_ACGTCTAC.lib.Hmel2_5.sorted.rmdup.R2.fastq.gz
Interspecific	F2	Trait mapping & recombination rate	PRJNA1074694	SAMN39977214	B4_65_CAGTGTGT	unknown_x_B1_35	unknown_father_x_B1_35	B1_35_ACGTAGCA	male	F2		B4_65_sample_CAGTGTGT.lib.Hmel2_5.sorted.rmdup.R1.fastq.gz	B4_65_sample_CAGTGTGT.lib.Hmel2_5.sorted.rmdup.R2.fastq.gz
Interspecific	F2	Trait mapping & recombination rate	PRJNA1074694	SAMN39977215	B4_67_GTACGCTG	unknown_x_B1_35	unknown_father_x_B1_35	B1_35_ACGTAGCA	female	F2		B4_67_sample_GTACGCTG.lib.Hmel2_5.sorted.rmdup.R1.fastq.gz	B4_67_sample_GTACGCTG.lib.Hmel2_5.sorted.rmdup.R2.fastq.gz
Interspecific	F2	Trait mapping & recombination rate	PRJNA1074694	SAMN39977216	B4_69_TGTGTGAC	unknown_x_B1_35	unknown_father_x_B1_35	B1_35_ACGTAGCA	female	F2		B4_69_sample_TGTGTGAC.lib.Hmel2_5.sorted.rmdup.R1.fastq.gz	B4_69_sample_TGTGTGAC.lib.Hmel2_5.sorted.rmdup.R2.fastq.gz
Interspecific	F2	Trait mapping & recombination rate	PRJNA1074694	SAMN39977217	B4_70_TGTGCAGT	unknown_x_B1_35	unknown_father_x_B1_35	B1_35_ACGTAGCA	male	F2		B4_70_sample_TGTGCAGT.lib.Hmel2_5.sorted.rmdup.R1.fastq.gz	B4_70_sample_TGTGCAGT.lib.Hmel2_5.sorted.rmdup.R2.fastq.gz
Interspecific	F2	Trait mapping & recombination rate	PRJNA1074694	SAMN39977218	B4_71_ACACTGAC	unknown_x_B1_35	unknown_father_x_B1_35	B1_35_ACGTAGCA	male	F2		B4_71_sample_ACACTGAC.lib.Hmel2_5.sorted.rmdup.R1.fastq.gz	B4_71_sample_ACACTGAC.lib.Hmel2_5.sorted.rmdup.R2.fastq.gz
Interspecific	F2	Trait mapping & recombination rate	PRJNA1074694	SAMN39977219	B4_77_GTCATGTG	unknown_x_B1_35	unknown_father_x_B1_35	B1_35_ACGTAGCA	male	F2		B4_77_sample_GTCATGTG.lib.Hmel2_5.sorted.rmdup.R1.fastq.gz	B4_77_sample_GTCATGTG.lib.Hmel2_5.sorted.rmdup.R2.fastq.gz
Interspecific	F2	Trait mapping & recombination rate	PRJNA1074694	SAMN39977220	B4_81_ACGTCTAC	unknown_x_B1_35	unknown_father_x_B1_35	B1_35_ACGTAGCA	male	F2		B4_81_sample_ACGTCTAC.lib.Hmel2_5.sorted.rmdup.R1.fastq.gz	B4_81_sample_ACGTCTAC.lib.Hmel2_5.sorted.rmdup.R2.fastq.gz
Interspecific	F2	Trait mapping & recombination rate	PRJNA1074694	SAMN39977221	B4_85_GTCAGTGT	unknown_x_B1_35	unknown_father_x_B1_35	B1_35_ACGTAGCA	male	F2		B4_85_sample_GTCAGTGT.lib.Hmel2_5.sorted.rmdup.R1.fastq.gz	B4_85_sample_GTCAGTGT.lib.Hmel2_5.sorted.rmdup.R2.fastq.gz
Interspecific	F2	Trait mapping & recombination rate	PRJNA1074694	SAMN39977222	B4_86_TGTGTGAC	unknown_x_B1_35	unknown_father_x_B1_35	B1_35_ACGTAGCA	male	F2		B4_86_sample_TGTGTGAC.lib.Hmel2_5.sorted.rmdup.R1.fastq.gz	B4_86_sample_TGTGTGAC.lib.Hmel2_5.sorted.rmdup.R2.fastq.gz
Interspecific	F2	Trait mapping & recombination rate	PRJNA1074694	SAMN39977223	B4_89_ACGTAGCA	unknown_x_B1_35	unknown_father_x_B1_35	B1_35_ACGTAGCA	male	F2		B4_89_sample_ACGTAGCA.lib.Hmel2_5.sorted.rmdup.R1.fastq.gz	B4_89_sample_ACGTAGCA.lib.Hmel2_5.sorted.rmdup.R2.fastq.gz
Interspecific	F2	Trait mapping & recombination rate	PRJNA1074694	SAMN39977224	B4_90_CACACAGT	unknown_x_B1_35	unknown_father_x_B1_35	B1_35_ACGTAGCA	male	F2		B4_90_sample_CACACAGT.lib.Hmel2_5.sorted.rmdup.R1.fastq.gz	B4_90_sample_CACACAGT.lib.Hmel2_5.sorted.rmdup.R2.fastq.gz
Interspecific	F2	Trait mapping & recombination rate	PRJNA1074694	SAMN39977225	NR14-24_ACGTCTAC	NR14-24_x_NR15-23	0	0	male	F1	EP	NR14-24_sample_ACGTCTAC.lib.Hmel2_5.sorted.rmdup.R1.fastq.gz	NR14-24_sample_ACGTCTAC.lib.Hmel2_5.sorted.rmdup.R2.fastq.gz
Interspecific	F2	Trait mapping & recombination rate	PRJNA1074694	SAMN39977226	NR15-23_ACACGACA	NR14-24_x_NR15-23	0	0	female	F1	EP	NR15-23_sample_ACACGACA.lib.Hmel2_5.sorted.rmdup.R1.fastq.gz	NR15-23_sample_ACACGACA.lib.Hmel2_5.sorted.rmdup.R2.fastq.gz
Interspecific	F2	Trait mapping & recombination rate	PRJNA1074694	SAMN39977227	NR15-130	NR14-24_x_NR15-23	NR14-24_ACGTCTAC	NR15-23_ACACGACA	male	F2		NR15-130_merged.Hmel.sorted.rmdup.R1.fastq.gz	NR15-130_merged.Hmel.sorted.rmdup.R2.fastq.gz
Interspecific	F2	Trait mapping & recombination rate	PRJNA1074694	SAMN39977228	NR15-654	NR15-654_x_unknown_motherA	0	0	male	F1	PE	NR15-654_merged.Hmel.sorted.rmdup.R1.fastq.gz	NR15-654_merged.Hmel.sorted.rmdup.R2.fastq.gz
Interspecific	F2	Trait mapping & recombination rate	PRJNA1074694	SAMN39977229	NR15-716_TGCATCGT	NR15-654_x_unknown_motherA	NR15-654	NR15-654_x_unknown_motherA	male	F2		NR15-716_sample_TGCATCGT.lib.Hmel2_5.sorted.rmdup.R1.fastq.gz	NR15-716_sample_TGCATCGT.lib.Hmel2_5.sorted.rmdup.R2.fastq.gz
Interspecific	F2	Trait mapping & recombination rate	PRJNA1074694	SAMN39977230	NR15-748A_GTCATGTG	NR15-654_x_unknown_motherA	NR15-654	NR15-654_x_unknown_motherA	female	F2		NR15-748A_sample_GTCATGTG.lib.Hmel2_5.sorted.rmdup.R1.fastq.gz	NR15-748A_sample_GTCATGTG.lib.Hmel2_5.sorted.rmdup.R2.fastq.gz
Interspecific	F2	Trait mapping & recombination rate	PRJNA1074694	SAMN39977231	NR15-756A_GTCATGTG	NR15-654_x_unknown_motherA	NR15-654	NR15-654_x_unknown_motherA	male	F2		NR15-756A_sample_GTCATGTG.lib.Hmel2_5.sorted.rmdup.R1.fastq.gz	NR15-756A_sample_GTCATGTG.lib.Hmel2_5.sorted.rmdup.R2.fastq.gz
Interspecific	F2	Trait mapping & recombination rate	PRJNA1074694	SAMN39977232	NR15-760_GTCAGTGT	NR15-654_x_unknown_motherA	NR15-654	NR15-654_x_unknown_motherA	male	F2		NR15-760_sample_GTCAGTGT.lib.Hmel2_5.sorted.rmdup.R1.fastq.gz	NR15-760_sample_GTCAGTGT.lib.Hmel2_5.sorted.rmdup.R2.fastq.gz
Interspecific	F2	Trait mapping & recombination rate	PRJNA1074694	SAMN39977233	NR15-761A_TGTGTGAC	NR15-654_x_unknown_motherA	NR15-654	NR15-654_x_unknown_motherA	male	F2		NR15-761A_sample_TGTGTGAC.lib.Hmel2_5.sorted.rmdup.R1.fastq.gz	NR15-761A_sample_TGTGTGAC.lib.Hmel2_5.sorted.rmdup.R2.fastq.gz
Interspecific	F2	Trait mapping & recombination rate	PRJNA1074694	SAMN39977234	NR15-766A_ACGTAGCA	NR15-654_x_unknown_motherA	NR15-654	NR15-654_x_unknown_motherA	male	F2		NR15-766A_sample_ACGTAGCA.lib.Hmel2_5.sorted.rmdup.R1.fastq.gz	NR15-766A_sample_ACGTAGCA.lib.Hmel2_5.sorted.rmdup.R2.fastq.gz
Interspecific	F2	Trait mapping & recombination rate	PRJNA1074694	SAMN39977235	NR15-789A_CACACAGT	NR15-654_x_unknown_motherA	NR15-654	NR15-654_x_unknown_motherA	male	F2		NR15-789A_sample_CACACAGT.lib.Hmel2_5.sorted.rmdup.R1.fastq.gz	NR15-789A_sample_CACACAGT.lib.Hmel2_5.sorted.rmdup.R2.fastq.gz
Interspecific	F2	Trait mapping & recombination rate	PRJNA1074694	SAMN39977236	NR15-814_TGTGACTG	NR15-654_x_unknown_motherA	NR15-654	NR15-654_x_unknown_motherA	female	F2		NR15-814_sample_TGTGACTG.lib.Hmel2_5.sorted.rmdup.R1.fastq.gz	NR15-814_sample_TGTGACTG.lib.Hmel2_5.sorted.rmdup.R2.fastq.gz
Interspecific	F2	Trait mapping & recombination rate	PRJNA1074694	SAMN39977237	NR15-818_GTACTCGT	NR15-654_x_unknown_motherA	NR15-654	NR15-654_x_unknown_motherA	female	F2		NR15-818_sample_GTACTCGT.lib.Hmel2_5.sorted.rmdup.R1.fastq.gz	NR15-818_sample_GTACTCGT.lib.Hmel2_5.sorted.rmdup.R2.fastq.gz
Interspecific	F2	Trait mapping & recombination rate	PRJNA1074694	SAMN39977238	NR15-821_ACACTGAC	NR15-654_x_unknown_motherA	NR15-654	NR15-654_x_unknown_motherA	female	F2		NR15-821_sample_ACACTGAC.lib.Hmel2_5.sorted.rmdup.R1.fastq.gz	NR15-821_sample_ACACTGAC.lib.Hmel2_5.sorted.rmdup.R2.fastq.gz
Interspecific	F2	Trait mapping & recombination rate	PRJNA1074694	SAMN39977239	NR15-834_ACGTCTAC	NR15-654_x_unknown_motherA	NR15-654	NR15-654_x_unknown_motherA	female	F2		NR15-834_sample_ACGTCTAC.lib.Hmel2_5.sorted.rmdup.R1.fastq.gz	NR15-834_sample_ACGTCTAC.lib.Hmel2_5.sorted.rmdup.R2.fastq.gz
Interspecific	F2	Trait mapping & recombination rate	PRJNA1074694	SAMN39977240	NR15-842_CACACAGT	NR15-654_x_unknown_motherA	NR15-654	NR15-654_x_unknown_motherA	female	F2		NR15-842_sample_CACACAGT.lib.Hmel2_5.sorted.rmdup.R1.fastq.gz	NR15-842_sample_CACACAGT.lib.Hmel2_5.sorted.rmdup.R2.fastq.gz
Interspecific	F2	Trait mapping & recombination rate	PRJNA1074694	SAMN39977241	NR16-1A_TGTGTGAC	NR15-654_x_unknown_motherA	NR15-654	NR15-654_x_unknown_motherA	male	F2		NR16-1A_sample_TGTGTGAC.lib.Hmel2_5.sorted.rmdup.R1.fastq.gz	NR16-1A_sample_TGTGTGAC.lib.Hmel2_5.sorted.rmdup.R2.fastq.gz
Interspecific	F2	Trait mapping & recombination rate	PRJNA1074694	SAMN39977242	NR16-24_GTCAGTGT	NR15-654_x_unknown_motherA	NR15-654	NR15-654_x_unknown_motherA	female	F2		NR16-24_sample_GTCAGTGT.lib.Hmel2_5.sorted.rmdup.R1.fastq.gz	NR16-24_sample_GTCAGTGT.lib.Hmel2_5.sorted.rmdup.R2.fastq.gz
Interspecific	F2	Trait mapping & recombination rate	PRJNA1074694	SAMN39977243	NR16-38_GTCAGTGT	NR15-654_x_unknown_motherA	NR15-654	NR15-654_x_unknown_motherA	female	F2		NR16-38_sample_GTCAGTGT.lib.Hmel2_5.sorted.rmdup.R1.fastq.gz	NR16-38_sample_GTCAGTGT.lib.Hmel2_5.sorted.rmdup.R2.fastq.gz
Interspecific	F2	Trait mapping & recombination rate	PRJNA1074694	SAMN39977244	NR16-43_TGTGCAGT	NR15-654_x_unknown_motherA	NR15-654	NR15-654_x_unknown_motherA	female	F2		NR16-43_sample_TGTGCAGT.lib.Hmel2_5.sorted.rmdup.R1.fastq.gz	NR16-43_sample_TGTGCAGT.lib.Hmel2_5.sorted.rmdup.R2.fastq.gz
Interspecific	F2	Trait mapping & recombination rate	PRJNA1074694	SAMN39977245	NR16-4A_TGTGCAGT	NR15-654_x_unknown_motherA	NR15-654	NR15-654_x_unknown_motherA	male	F2		NR16-4A_sample_TGTGCAGT.lib.Hmel2_5.sorted.rmdup.R1.fastq.gz	NR16-4A_sample_TGTGCAGT.lib.Hmel2_5.sorted.rmdup.R2.fastq.gz
Interspecific	F2	Trait mapping & recombination rate	PRJNA1074694	SAMN39977246	NR16-59_GTCATGTG	NR15-654_x_unknown_motherA	NR15-654	NR15-654_x_unknown_motherA	female	F2		NR16-59_sample_GTCATGTG.lib.Hmel2_5.sorted.rmdup.R1.fastq.gz	NR16-59_sample_GTCATGTG.lib.Hmel2_5.sorted.rmdup.R2.fastq.gz
Interspecific	F2	Trait mapping & recombination rate	PRJNA1074694	SAMN39977247	NR16-60B_TGCATCGT	NR15-654_x_unknown_motherA	NR15-654	NR15-654_x_unknown_motherA	female	F2		NR16-60B_sample_TGCATCGT.lib.Hmel2_5.sorted.rmdup.R1.fastq.gz	NR16-60B_sample_TGCATCGT.lib.Hmel2_5.sorted.rmdup.R2.fastq.gz
Interspecific	F2	Trait mapping & recombination rate	PRJNA1074694	SAMN39977248	NR16-66_TGCATCGT	NR15-654_x_unknown_motherA	NR15-654	NR15-654_x_unknown_motherA	female	F2		NR16-66_sample_TGCATCGT.lib.Hmel2_5.sorted.rmdup.R1.fastq.gz	NR16-66_sample_TGCATCGT.lib.Hmel2_5.sorted.rmdup.R2.fastq.gz
Interspecific	F2	Trait mapping & recombination rate	PRJNA1074694	SAMN39977249	NR16-82_GTCAGTGT	NR15-654_x_unknown_motherA	NR15-654	NR15-654_x_unknown_motherA	female	F2		NR16-82_sample_GTCAGTGT.lib.Hmel2_5.sorted.rmdup.R1.fastq.gz	NR16-82_sample_GTCAGTGT.lib.Hmel2_5.sorted.rmdup.R2.fastq.gz
Interspecific	F2	Trait mapping & recombination rate	PRJNA1074694	SAMN39977250	NR16-88A_CATGATCA	NR15-654_x_unknown_motherA	NR15-654	NR15-654_x_unknown_motherA	female	F2		NR16-88A_sample_CATGATCA.lib.Hmel2_5.sorted.rmdup.R1.fastq.gz	NR16-88A_sample_CATGATCA.lib.Hmel2_5.sorted.rmdup.R2.fastq.gz
Interspecific	F2	Trait mapping & recombination rate	PRJNA1074694	SAMN39977251	NR15-721	NR15-654_x_unknown_motherA	NR15-654	NR15-654_x_unknown_motherA	male	F2		NR15-721_merged.Hmel.sorted.rmdup.R1.fastq.gz	NR15-721_merged.Hmel.sorted.rmdup.R2.fastq.gz
Interspecific	F2	Trait mapping & recombination rate	PRJNA1074694	SAMN39977252	NR15-731	NR15-654_x_unknown_motherA	NR15-654	NR15-654_x_unknown_motherA	male	F2		NR15-731_merged.Hmel.sorted.rmdup.R1.fastq.gz	NR15-731_merged.Hmel.sorted.rmdup.R2.fastq.gz
Interspecific	F2	Trait mapping & recombination rate	PRJNA1074694	SAMN39977253	NR15-738	NR15-654_x_unknown_motherA	NR15-654	NR15-654_x_unknown_motherA	male	F2		NR15-738_merged.Hmel.sorted.rmdup.R1.fastq.gz	NR15-738_merged.Hmel.sorted.rmdup.R2.fastq.gz
Interspecific	F2	Trait mapping & recombination rate	PRJNA1074694	SAMN39977254	NR15-765	NR15-654_x_unknown_motherA	NR15-654	NR15-654_x_unknown_motherA	male	F2		NR15-765_merged.Hmel.sorted.rmdup.R1.fastq.gz	NR15-765_merged.Hmel.sorted.rmdup.R2.fastq.gz
Interspecific	F2	Trait mapping & recombination rate	PRJNA1074694	SAMN39977255	NR15-767	NR15-654_x_unknown_motherA	NR15-654	NR15-654_x_unknown_motherA	male	F2		NR15-767_merged.Hmel.sorted.rmdup.R1.fastq.gz	NR15-767_merged.Hmel.sorted.rmdup.R2.fastq.gz
Interspecific	F2	Trait mapping & recombination rate	PRJNA1074694	SAMN39977256	NR15-790	NR15-654_x_unknown_motherA	NR15-654	NR15-654_x_unknown_motherA	male	F2		NR15-790_merged.Hmel.sorted.rmdup.R1.fastq.gz	NR15-790_merged.Hmel.sorted.rmdup.R2.fastq.gz
Interspecific	F2	Trait mapping & recombination rate	PRJNA1074694	SAMN39977257	NR15-792	NR15-654_x_unknown_motherA	NR15-654	NR15-654_x_unknown_motherA	male	F2		NR15-792_merged.Hmel.sorted.rmdup.R1.fastq.gz	NR15-792_merged.Hmel.sorted.rmdup.R2.fastq.gz
Interspecific	F2	Trait mapping & recombination rate	PRJNA1074694	SAMN39977258	NR15-797	NR15-654_x_unknown_motherA	NR15-654	NR15-654_x_unknown_motherA	male	F2		NR15-797_merged.Hmel.sorted.rmdup.R1.fastq.gz	NR15-797_merged.Hmel.sorted.rmdup.R2.fastq.gz
Interspecific	F2	Trait mapping & recombination rate	PRJNA1074694	SAMN39977259	NR15-798	NR15-654_x_unknown_motherA	NR15-654	NR15-654_x_unknown_motherA	male	F2		NR15-798_merged.Hmel.sorted.rmdup.R1.fastq.gz	NR15-798_merged.Hmel.sorted.rmdup.R2.fastq.gz
Interspecific	F2	Trait mapping & recombination rate	PRJNA1074694	SAMN39977260	NR15-799	NR15-654_x_unknown_motherA	NR15-654	NR15-654_x_unknown_motherA	male	F2		NR15-799_merged.Hmel.sorted.rmdup.R1.fastq.gz	NR15-799_merged.Hmel.sorted.rmdup.R2.fastq.gz
Interspecific	F2	Trait mapping & recombination rate	PRJNA1074694	SAMN39977261	NR15-809	NR15-654_x_unknown_motherA	NR15-654	NR15-654_x_unknown_motherA	male	F2		NR15-809_merged.Hmel.sorted.rmdup.R1.fastq.gz	NR15-809_merged.Hmel.sorted.rmdup.R2.fastq.gz
Interspecific	F2	Trait mapping & recombination rate	PRJNA1074694	SAMN39977262	NR15-813	NR15-654_x_unknown_motherA	NR15-654	NR15-654_x_unknown_motherA	male	F2		NR15-813_merged.Hmel.sorted.rmdup.R1.fastq.gz	NR15-813_merged.Hmel.sorted.rmdup.R2.fastq.gz
Interspecific	F2	Trait mapping & recombination rate	PRJNA1074694	SAMN39977263	NR15-817	NR15-654_x_unknown_motherA	NR15-654	NR15-654_x_unknown_motherA	male	F2		NR15-817_merged.Hmel.sorted.rmdup.R1.fastq.gz	NR15-817_merged.Hmel.sorted.rmdup.R2.fastq.gz
Interspecific	F2	Trait mapping & recombination rate	PRJNA1074694	SAMN39977264	NR16-10	NR15-654_x_unknown_motherA	NR15-654	NR15-654_x_unknown_motherA	male	F2		NR16-10_merged.Hmel.sorted.rmdup.R1.fastq.gz	NR16-10_merged.Hmel.sorted.rmdup.R2.fastq.gz
Interspecific	F2	Trait mapping & recombination rate	PRJNA1074694	SAMN39977265	NR16-14	NR15-654_x_unknown_motherA	NR15-654	NR15-654_x_unknown_motherA	male	F2		NR16-14_merged.Hmel.sorted.rmdup.R1.fastq.gz	NR16-14_merged.Hmel.sorted.rmdup.R2.fastq.gz
Interspecific	F2	Trait mapping & recombination rate	PRJNA1074694	SAMN39977266	NR16-29	NR15-654_x_unknown_motherA	NR15-654	NR15-654_x_unknown_motherA	male	F2		NR16-29_merged.Hmel.sorted.rmdup.R1.fastq.gz	NR16-29_merged.Hmel.sorted.rmdup.R2.fastq.gz
Interspecific	F2	Trait mapping & recombination rate	PRJNA1074694	SAMN39977267	NR16-47	NR15-654_x_unknown_motherA	NR15-654	NR15-654_x_unknown_motherA	male	F2		NR16-47_merged.Hmel.sorted.rmdup.R1.fastq.gz	NR16-47_merged.Hmel.sorted.rmdup.R2.fastq.gz
Interspecific	F2	Trait mapping & recombination rate	PRJNA1074694	SAMN39977268	NR16-57	NR15-654_x_unknown_motherA	NR15-654	NR15-654_x_unknown_motherA	male	F2		NR16-57_merged.Hmel.sorted.rmdup.R1.fastq.gz	NR16-57_merged.Hmel.sorted.rmdup.R2.fastq.gz
Interspecific	F2	Trait mapping & recombination rate	PRJNA1074694	SAMN39977269	NR16-72	NR15-654_x_unknown_motherA	NR15-654	NR15-654_x_unknown_motherA	male	F2		NR16-72_merged.Hmel.sorted.rmdup.R1.fastq.gz	NR16-72_merged.Hmel.sorted.rmdup.R2.fastq.gz
Interspecific	F2	Trait mapping & recombination rate	PRJNA1074694	SAMN39977270	NR16-73	NR15-654_x_unknown_motherA	NR15-654	NR15-654_x_unknown_motherA	male	F2		NR16-73_merged.Hmel.sorted.rmdup.R1.fastq.gz	NR16-73_merged.Hmel.sorted.rmdup.R2.fastq.gz
Interspecific	F2	Trait mapping & recombination rate	PRJNA1074694	SAMN39977271	NR16-87	NR15-654_x_unknown_motherA	NR15-654	NR15-654_x_unknown_motherA	female	F2		NR16-87_merged.Hmel.sorted.rmdup.R1.fastq.gz	NR16-87_merged.Hmel.sorted.rmdup.R2.fastq.gz
Interspecific	F2	Trait mapping & recombination rate	PRJNA1074694	SAMN39977272	NR16-8	NR15-654_x_unknown_motherA	NR15-654	NR15-654_x_unknown_motherA	male	F2		NR16-8_merged.Hmel.sorted.rmdup.R1.fastq.gz	NR16-8_merged.Hmel.sorted.rmdup.R2.fastq.gz
Interspecific	F2	Trait mapping & recombination rate	PRJNA1074694	SAMN39977228	NR15-654	NR15-654_x_unknown_motherB	0	0	male	F1	PE	NR15-654_merged.Hmel.sorted.rmdup.R1.fastq.gz	NR15-654_merged.Hmel.sorted.rmdup.R2.fastq.gz
Interspecific	F2	Trait mapping & recombination rate	PRJNA1074694	SAMN39977273	NR15-759_ACACTGAC	NR15-654_x_unknown_motherB	NR15-654	NR15-654_x_unknown_motherB	male	F2		NR15-759_sample_ACACTGAC.lib.Hmel2_5.sorted.rmdup.R1.fastq.gz	NR15-759_sample_ACACTGAC.lib.Hmel2_5.sorted.rmdup.R2.fastq.gz
Interspecific	F2	Trait mapping & recombination rate	PRJNA1074694	SAMN39977274	NR15-771A_ACGTAGCA	NR15-654_x_unknown_motherB	NR15-654	NR15-654_x_unknown_motherB	male	F2		NR15-771A_sample_ACGTAGCA.lib.Hmel2_5.sorted.rmdup.R1.fastq.gz	NR15-771A_sample_ACGTAGCA.lib.Hmel2_5.sorted.rmdup.R2.fastq.gz
Interspecific	F2	Trait mapping & recombination rate	PRJNA1074694	SAMN39977275	NR15-807_TGTGCAGT	NR15-654_x_unknown_motherB	NR15-654	NR15-654_x_unknown_motherB	female	F2		NR15-807_sample_TGTGCAGT.lib.Hmel2_5.sorted.rmdup.R1.fastq.gz	NR15-807_sample_TGTGCAGT.lib.Hmel2_5.sorted.rmdup.R2.fastq.gz
Interspecific	F2	Trait mapping & recombination rate	PRJNA1074694	SAMN39977276	NR16-19_TGTGCAGT	NR15-654_x_unknown_motherB	NR15-654	NR15-654_x_unknown_motherB	female	F2		NR16-19_sample_TGTGCAGT.lib.Hmel2_5.sorted.rmdup.R1.fastq.gz	NR16-19_sample_TGTGCAGT.lib.Hmel2_5.sorted.rmdup.R2.fastq.gz
Interspecific	F2	Trait mapping & recombination rate	PRJNA1074694	SAMN39977277	NR16-348A_CAGTGTGT	NR15-654_x_unknown_motherB	NR15-654	NR15-654_x_unknown_motherB	female	F2		NR16-348A_sample_CAGTGTGT.lib.Hmel2_5.sorted.rmdup.R1.fastq.gz	NR16-348A_sample_CAGTGTGT.lib.Hmel2_5.sorted.rmdup.R2.fastq.gz
Interspecific	F2	Trait mapping & recombination rate	PRJNA1074694	SAMN39977278	NR16-36_GTACGCTG	NR15-654_x_unknown_motherB	NR15-654	NR15-654_x_unknown_motherB	female	F2		NR16-36_sample_GTACGCTG.lib.Hmel2_5.sorted.rmdup.R1.fastq.gz	NR16-36_sample_GTACGCTG.lib.Hmel2_5.sorted.rmdup.R2.fastq.gz
Interspecific	F2	Trait mapping & recombination rate	PRJNA1074694	SAMN39977279	NR16-51_CAGTGTGT	NR15-654_x_unknown_motherB	NR15-654	NR15-654_x_unknown_motherB	female	F2		NR16-51_sample_CAGTGTGT.lib.Hmel2_5.sorted.rmdup.R1.fastq.gz	NR16-51_sample_CAGTGTGT.lib.Hmel2_5.sorted.rmdup.R2.fastq.gz
Interspecific	F2	Trait mapping & recombination rate	PRJNA1074694	SAMN39977280	NR16-77_CATGATCA	NR15-654_x_unknown_motherB	NR15-654	NR15-654_x_unknown_motherB	female	F2		NR16-77_sample_CATGATCA.lib.Hmel2_5.sorted.rmdup.R1.fastq.gz	NR16-77_sample_CATGATCA.lib.Hmel2_5.sorted.rmdup.R2.fastq.gz
Interspecific	F2	Trait mapping & recombination rate	PRJNA1074694	SAMN39977281	NR15-724	NR15-654_x_unknown_motherB	NR15-654	NR15-654_x_unknown_motherB	male	F2		NR15-724_merged.Hmel.sorted.rmdup.R1.fastq.gz	NR15-724_merged.Hmel.sorted.rmdup.R2.fastq.gz
Interspecific	F2	Trait mapping & recombination rate	PRJNA1074694	SAMN39977282	NR15-732	NR15-654_x_unknown_motherB	NR15-654	NR15-654_x_unknown_motherB	male	F2		NR15-732_merged.Hmel.sorted.rmdup.R1.fastq.gz	NR15-732_merged.Hmel.sorted.rmdup.R2.fastq.gz
Interspecific	F2	Trait mapping & recombination rate	PRJNA1074694	SAMN39977283	NR15-736	NR15-654_x_unknown_motherB	NR15-654	NR15-654_x_unknown_motherB	male	F2		NR15-736_merged.Hmel.sorted.rmdup.R1.fastq.gz	NR15-736_merged.Hmel.sorted.rmdup.R2.fastq.gz
Interspecific	F2	Trait mapping & recombination rate	PRJNA1074694	SAMN39977284	NR15-737	NR15-654_x_unknown_motherB	NR15-654	NR15-654_x_unknown_motherB	male	F2		NR15-737_merged.Hmel.sorted.rmdup.R1.fastq.gz	NR15-737_merged.Hmel.sorted.rmdup.R2.fastq.gz
Interspecific	F2	Trait mapping & recombination rate	PRJNA1074694	SAMN39977285	NR15-764	NR15-654_x_unknown_motherB	NR15-654	NR15-654_x_unknown_motherB	male	F2		NR15-764_merged.Hmel.sorted.rmdup.R1.fastq.gz	NR15-764_merged.Hmel.sorted.rmdup.R2.fastq.gz
Interspecific	F2	Trait mapping & recombination rate	PRJNA1074694	SAMN39977286	NR15-802	NR15-654_x_unknown_motherB	NR15-654	NR15-654_x_unknown_motherB	male	F2		NR15-802_merged.Hmel.sorted.rmdup.R1.fastq.gz	NR15-802_merged.Hmel.sorted.rmdup.R2.fastq.gz
Interspecific	F2	Trait mapping & recombination rate	PRJNA1074694	SAMN39977287	NR15-804	NR15-654_x_unknown_motherB	NR15-654	NR15-654_x_unknown_motherB	male	F2		NR15-804_merged.Hmel.sorted.rmdup.R1.fastq.gz	NR15-804_merged.Hmel.sorted.rmdup.R2.fastq.gz
Interspecific	F2	Trait mapping & recombination rate	PRJNA1074694	SAMN39977288	NR15-808	NR15-654_x_unknown_motherB	NR15-654	NR15-654_x_unknown_motherB	male	F2		NR15-808_merged.Hmel.sorted.rmdup.R1.fastq.gz	NR15-808_merged.Hmel.sorted.rmdup.R2.fastq.gz
Interspecific	F2	Trait mapping & recombination rate	PRJNA1074694	SAMN39977289	NR15-810	NR15-654_x_unknown_motherB	NR15-654	NR15-654_x_unknown_motherB	male	F2		NR15-810_merged.Hmel.sorted.rmdup.R1.fastq.gz	NR15-810_merged.Hmel.sorted.rmdup.R2.fastq.gz
Interspecific	F2	Trait mapping & recombination rate	PRJNA1074694	SAMN39977290	NR15-832	NR15-654_x_unknown_motherB	NR15-654	NR15-654_x_unknown_motherB	male	F2		NR15-832_merged.Hmel.sorted.rmdup.R1.fastq.gz	NR15-832_merged.Hmel.sorted.rmdup.R2.fastq.gz
Interspecific	F2	Trait mapping & recombination rate	PRJNA1074694	SAMN39977291	NR16-11	NR15-654_x_unknown_motherB	NR15-654	NR15-654_x_unknown_motherB	male	F2		NR16-11_merged.Hmel.sorted.rmdup.R1.fastq.gz	NR16-11_merged.Hmel.sorted.rmdup.R2.fastq.gz
Interspecific	F2	Trait mapping & recombination rate	PRJNA1074694	SAMN39977292	NR16-76	NR15-654_x_unknown_motherB	NR15-654	NR15-654_x_unknown_motherB	female	F2		NR16-76_merged.Hmel.sorted.rmdup.R1.fastq.gz	NR16-76_merged.Hmel.sorted.rmdup.R2.fastq.gz
Interspecific	F2	Trait mapping & recombination rate	PRJNA1074694	SAMN39977293	NR16-9	NR15-654_x_unknown_motherB	NR15-654	NR15-654_x_unknown_motherB	male	F2		NR16-9_merged.Hmel.sorted.rmdup.R1.fastq.gz	NR16-9_merged.Hmel.sorted.rmdup.R2.fastq.gz
Interspecific	F2	Trait mapping & recombination rate	PRJNA1074694	SAMN39977294	NR15-676	NR15-676_x_unknown_mother	0	0	male	F1	EP	NR15-676_merged.Hmel.sorted.rmdup.R1.fastq.gz	NR15-676_merged.Hmel.sorted.rmdup.R2.fastq.gz
Interspecific	F2	Trait mapping & recombination rate	PRJNA1074694	SAMN39977295	NR15-770A_TGCATCGT	NR15-676_x_unknown_mother	NR15-676	NR15-676_x_unknown_mother	male	F2		NR15-770A_sample_TGCATCGT.lib.Hmel2_5.sorted.rmdup.R1.fastq.gz	NR15-770A_sample_TGCATCGT.lib.Hmel2_5.sorted.rmdup.R2.fastq.gz
Interspecific	F2	Trait mapping & recombination rate	PRJNA1074694	SAMN39977296	NR15-793B_TGCATCGT	NR15-676_x_unknown_mother	NR15-676	NR15-676_x_unknown_mother	female	F2		NR15-793B_sample_TGCATCGT.lib.Hmel2_5.sorted.rmdup.R1.fastq.gz	NR15-793B_sample_TGCATCGT.lib.Hmel2_5.sorted.rmdup.R2.fastq.gz
Interspecific	F2	Trait mapping & recombination rate	PRJNA1074694	SAMN39977297	NR15-796A_ACACGACA	NR15-676_x_unknown_mother	NR15-676	NR15-676_x_unknown_mother	male	F2		NR15-796A_sample_ACACGACA.lib.Hmel2_5.sorted.rmdup.R1.fastq.gz	NR15-796A_sample_ACACGACA.lib.Hmel2_5.sorted.rmdup.R2.fastq.gz
Interspecific	F2	Trait mapping & recombination rate	PRJNA1074694	SAMN39977298	NR15-840_GTACGCTG	NR15-676_x_unknown_mother	NR15-676	NR15-676_x_unknown_mother	female	F2		NR15-840_sample_GTACGCTG.lib.Hmel2_5.sorted.rmdup.R1.fastq.gz	NR15-840_sample_GTACGCTG.lib.Hmel2_5.sorted.rmdup.R2.fastq.gz
Interspecific	F2	Trait mapping & recombination rate	PRJNA1074694	SAMN39977299	NR16-23_CACACAGT	NR15-676_x_unknown_mother	NR15-676	NR15-676_x_unknown_mother	female	F2		NR16-23_sample_CACACAGT.lib.Hmel2_5.sorted.rmdup.R1.fastq.gz	NR16-23_sample_CACACAGT.lib.Hmel2_5.sorted.rmdup.R2.fastq.gz
Interspecific	F2	Trait mapping & recombination rate	PRJNA1074694	SAMN39977300	NR16-52_TGCATCGT	NR15-676_x_unknown_mother	NR15-676	NR15-676_x_unknown_mother	female	F2		NR16-52_sample_TGCATCGT.lib.Hmel2_5.sorted.rmdup.R1.fastq.gz	NR16-52_sample_TGCATCGT.lib.Hmel2_5.sorted.rmdup.R2.fastq.gz
Interspecific	F2	Trait mapping & recombination rate	PRJNA1074694	SAMN39977301	NR16-58_GTACTCGT	NR15-676_x_unknown_mother	NR15-676	NR15-676_x_unknown_mother	female	F2		NR16-58_sample_GTACTCGT.lib.Hmel2_5.sorted.rmdup.R1.fastq.gz	NR16-58_sample_GTACTCGT.lib.Hmel2_5.sorted.rmdup.R2.fastq.gz
Interspecific	F2	Trait mapping & recombination rate	PRJNA1074694	SAMN39977302	NR16-83_TGTGTGAC	NR15-676_x_unknown_mother	NR15-676	NR15-676_x_unknown_mother	female	F2		NR16-83_sample_TGTGTGAC.lib.Hmel2_5.sorted.rmdup.R1.fastq.gz	NR16-83_sample_TGTGTGAC.lib.Hmel2_5.sorted.rmdup.R2.fastq.gz
Interspecific	F2	Trait mapping & recombination rate	PRJNA1074694	SAMN39977303	NR16-89_CAGTGTGT	NR15-676_x_unknown_mother	NR15-676	NR15-676_x_unknown_mother	female	F2		NR16-89_sample_CAGTGTGT.lib.Hmel2_5.sorted.rmdup.R1.fastq.gz	NR16-89_sample_CAGTGTGT.lib.Hmel2_5.sorted.rmdup.R2.fastq.gz
Interspecific	F2	Trait mapping & recombination rate	PRJNA1074694	SAMN39977304	NR15-780	NR15-676_x_unknown_mother	NR15-676	NR15-676_x_unknown_mother	male	F2		NR15-780_merged.Hmel.sorted.rmdup.R1.fastq.gz	NR15-780_merged.Hmel.sorted.rmdup.R2.fastq.gz
Interspecific	F2	Trait mapping & recombination rate	PRJNA1074694	SAMN39977305	NR15-791	NR15-676_x_unknown_mother	NR15-676	NR15-676_x_unknown_mother	male	F2		NR15-791_merged.Hmel.sorted.rmdup.R1.fastq.gz	NR15-791_merged.Hmel.sorted.rmdup.R2.fastq.gz
Interspecific	F2	Trait mapping & recombination rate	PRJNA1074694	SAMN39977306	NR15-801_2016	NR15-676_x_unknown_mother	NR15-676	NR15-676_x_unknown_mother	male	F2		NR15-801_2016_merged.Hmel.sorted.rmdup.R1.fastq.gz	NR15-801_2016_merged.Hmel.sorted.rmdup.R2.fastq.gz
Interspecific	F2	Trait mapping & recombination rate	PRJNA1074694	SAMN39977307	NR15-801_FAS	NR15-676_x_unknown_mother	NR15-676	NR15-676_x_unknown_mother	male	F2		NR15-801_FAS_merged.Hmel.sorted.rmdup.R1.fastq.gz	NR15-801_FAS_merged.Hmel.sorted.rmdup.R2.fastq.gz
Interspecific	F2	Trait mapping & recombination rate	PRJNA1074694	SAMN39977308	NR15-803	NR15-676_x_unknown_mother	NR15-676	NR15-676_x_unknown_mother	male	F2		NR15-803_merged.Hmel.sorted.rmdup.R1.fastq.gz	NR15-803_merged.Hmel.sorted.rmdup.R2.fastq.gz
Interspecific	F2	Trait mapping & recombination rate	PRJNA1074694	SAMN39977309	NR15-805	NR15-676_x_unknown_mother	NR15-676	NR15-676_x_unknown_mother	male	F2		NR15-805_merged.Hmel.sorted.rmdup.R1.fastq.gz	NR15-805_merged.Hmel.sorted.rmdup.R2.fastq.gz
Interspecific	F2	Trait mapping & recombination rate	PRJNA1074694	SAMN39977310	NR15-811	NR15-676_x_unknown_mother	NR15-676	NR15-676_x_unknown_mother	male	F2		NR15-811_merged.Hmel.sorted.rmdup.R1.fastq.gz	NR15-811_merged.Hmel.sorted.rmdup.R2.fastq.gz
Interspecific	F2	Trait mapping & recombination rate	PRJNA1074694	SAMN39977311	NR15-812	NR15-676_x_unknown_mother	NR15-676	NR15-676_x_unknown_mother	male	F2		NR15-812_merged.Hmel.sorted.rmdup.R1.fastq.gz	NR15-812_merged.Hmel.sorted.rmdup.R2.fastq.gz
Interspecific	F2	Trait mapping & recombination rate	PRJNA1074694	SAMN39977312	NR15-815	NR15-676_x_unknown_mother	NR15-676	NR15-676_x_unknown_mother	male	F2		NR15-815_merged.Hmel.sorted.rmdup.R1.fastq.gz	NR15-815_merged.Hmel.sorted.rmdup.R2.fastq.gz
Interspecific	F2	Trait mapping & recombination rate	PRJNA1074694	SAMN39977313	NR15-816	NR15-676_x_unknown_mother	NR15-676	NR15-676_x_unknown_mother	male	F2		NR15-816_merged.Hmel.sorted.rmdup.R1.fastq.gz	NR15-816_merged.Hmel.sorted.rmdup.R2.fastq.gz
Interspecific	F2	Trait mapping & recombination rate	PRJNA1074694	SAMN39977314	NR15-710	NR15-710_x_NR16-228	0	0	male	F1	EP	NR15-710_merged.Hmel.sorted.rmdup.R1.fastq.gz	NR15-710_merged.Hmel.sorted.rmdup.R2.fastq.gz
Interspecific	F2	Trait mapping & recombination rate	PRJNA1074694	SAMN39977315	NR16-228	NR15-710_x_NR16-228	0	0	female	F1	EP	NR16-228_merged.Hmel.sorted.rmdup.R1.fastq.gz	NR16-228_merged.Hmel.sorted.rmdup.R2.fastq.gz
Interspecific	F2	Trait mapping & recombination rate	PRJNA1074694	SAMN39977316	NR15-841A_GTCAGTGT	NR15-710_x_NR16-228	NR15-710	NR16-228	male	F2		NR15-841A_sample_GTCAGTGT.lib.Hmel2_5.sorted.rmdup.R1.fastq.gz	NR15-841A_sample_GTCAGTGT.lib.Hmel2_5.sorted.rmdup.R2.fastq.gz
Interspecific	F2	Trait mapping & recombination rate	PRJNA1074694	SAMN39977317	NR15-800_CAGTGTGT	NR15-710_x_NR16-228	NR15-710	NR16-228	male	F2		NR15-800_sample_CAGTGTGT.lib.Hmel2_5.sorted.rmdup.R1.fastq.gz	NR15-800_sample_CAGTGTGT.lib.Hmel2_5.sorted.rmdup.R2.fastq.gz
Interspecific	F2	Trait mapping & recombination rate	PRJNA1074694	SAMN39977318	NR15-824_ACGTCTAC	NR15-710_x_NR16-228	NR15-710	NR16-228	female	F2		NR15-824_sample_ACGTCTAC.lib.Hmel2_5.sorted.rmdup.R1.fastq.gz	NR15-824_sample_ACGTCTAC.lib.Hmel2_5.sorted.rmdup.R2.fastq.gz
Interspecific	F2	Trait mapping & recombination rate	PRJNA1074694	SAMN39977319	NR15-825_ACGTCTAC	NR15-710_x_NR16-228	NR15-710	NR16-228	male	F2		NR15-825_sample_ACGTCTAC.lib.Hmel2_5.sorted.rmdup.R1.fastq.gz	NR15-825_sample_ACGTCTAC.lib.Hmel2_5.sorted.rmdup.R2.fastq.gz
Interspecific	F2	Trait mapping & recombination rate	PRJNA1074694	SAMN39977320	NR15-828_GTCATGTG	NR15-710_x_NR16-228	NR15-710	NR16-228	male	F2		NR15-828_sample_GTCATGTG.lib.Hmel2_5.sorted.rmdup.R1.fastq.gz	NR15-828_sample_GTCATGTG.lib.Hmel2_5.sorted.rmdup.R2.fastq.gz
Interspecific	F2	Trait mapping & recombination rate	PRJNA1074694	SAMN39977321	NR16-153_CATGATCA	NR15-710_x_NR16-228	NR15-710	NR16-228	female	F2		NR16-153_sample_CATGATCA.lib.Hmel2_5.sorted.rmdup.R1.fastq.gz	NR16-153_sample_CATGATCA.lib.Hmel2_5.sorted.rmdup.R2.fastq.gz
Interspecific	F2	Trait mapping & recombination rate	PRJNA1074694	SAMN39977322	NR16-21_CAGTGTGT	NR15-710_x_NR16-228	NR15-710	NR16-228	female	F2		NR16-21_sample_CAGTGTGT.lib.Hmel2_5.sorted.rmdup.R1.fastq.gz	NR16-21_sample_CAGTGTGT.lib.Hmel2_5.sorted.rmdup.R2.fastq.gz
Interspecific	F2	Trait mapping & recombination rate	PRJNA1074694	SAMN39977323	NR16-302_GTCATGTG	NR15-710_x_NR16-228	NR15-710	NR16-228	female	F2		NR16-302_sample_GTCATGTG.lib.Hmel2_5.sorted.rmdup.R1.fastq.gz	NR16-302_sample_GTCATGTG.lib.Hmel2_5.sorted.rmdup.R2.fastq.gz
Interspecific	F2	Trait mapping & recombination rate	PRJNA1074694	SAMN39977324	NR16-348B_GTCATGTG	NR15-710_x_NR16-228	NR15-710	NR16-228	female	F2		NR16-348B_sample_GTCATGTG.lib.Hmel2_5.sorted.rmdup.R1.fastq.gz	NR16-348B_sample_GTCATGTG.lib.Hmel2_5.sorted.rmdup.R2.fastq.gz
Interspecific	F2	Trait mapping & recombination rate	PRJNA1074694	SAMN39977325	NR16-356_ACACGACA	NR15-710_x_NR16-228	NR15-710	NR16-228	male	F2		NR16-356_sample_ACACGACA.lib.Hmel2_5.sorted.rmdup.R1.fastq.gz	NR16-356_sample_ACACGACA.lib.Hmel2_5.sorted.rmdup.R2.fastq.gz
Interspecific	F2	Trait mapping & recombination rate	PRJNA1074694	SAMN39977326	NR16-411_TGCATCGT	NR15-710_x_NR16-228	NR15-710	NR16-228	female	F2		NR16-411_sample_TGCATCGT.lib.Hmel2_5.sorted.rmdup.R1.fastq.gz	NR16-411_sample_TGCATCGT.lib.Hmel2_5.sorted.rmdup.R2.fastq.gz
Interspecific	F2	Trait mapping & recombination rate	PRJNA1074694	SAMN39977327	NR16-416A_GTACGCTG	NR15-710_x_NR16-228	NR15-710	NR16-228	female	F2		NR16-416A_sample_GTACGCTG.lib.Hmel2_5.sorted.rmdup.R1.fastq.gz	NR16-416A_sample_GTACGCTG.lib.Hmel2_5.sorted.rmdup.R2.fastq.gz
Interspecific	F2	Trait mapping & recombination rate	PRJNA1074694	SAMN39977328	NR16-423_GTCAGTGT	NR15-710_x_NR16-228	NR15-710	NR16-228	female	F2		NR16-423_sample_GTCAGTGT.lib.Hmel2_5.sorted.rmdup.R1.fastq.gz	NR16-423_sample_GTCAGTGT.lib.Hmel2_5.sorted.rmdup.R2.fastq.gz
Interspecific	F2	Trait mapping & recombination rate	PRJNA1074694	SAMN39977329	NR16-424_TGTGTGAC	NR15-710_x_NR16-228	NR15-710	NR16-228	male	F2		NR16-424_sample_TGTGTGAC.lib.Hmel2_5.sorted.rmdup.R1.fastq.gz	NR16-424_sample_TGTGTGAC.lib.Hmel2_5.sorted.rmdup.R2.fastq.gz
Interspecific	F2	Trait mapping & recombination rate	PRJNA1074694	SAMN39977330	NR16-445_GTCAGTGT	NR15-710_x_NR16-228	NR15-710	NR16-228	male	F2		NR16-445_sample_GTCAGTGT.lib.Hmel2_5.sorted.rmdup.R1.fastq.gz	NR16-445_sample_GTCAGTGT.lib.Hmel2_5.sorted.rmdup.R2.fastq.gz
Interspecific	F2	Trait mapping & recombination rate	PRJNA1074694	SAMN39977331	NR16-448_TGTGCAGT	NR15-710_x_NR16-228	NR15-710	NR16-228	male	F2		NR16-448_sample_TGTGCAGT.lib.Hmel2_5.sorted.rmdup.R1.fastq.gz	NR16-448_sample_TGTGCAGT.lib.Hmel2_5.sorted.rmdup.R2.fastq.gz
Interspecific	F2	Trait mapping & recombination rate	PRJNA1074694	SAMN39977332	NR16-53_CACACAGT	NR15-710_x_NR16-228	NR15-710	NR16-228	female	F2		NR16-53_sample_CACACAGT.lib.Hmel2_5.sorted.rmdup.R1.fastq.gz	NR16-53_sample_CACACAGT.lib.Hmel2_5.sorted.rmdup.R2.fastq.gz
Interspecific	F2	Trait mapping & recombination rate	PRJNA1074694	SAMN39977333	NR16-65_TGTGACTG	NR15-710_x_NR16-228	NR15-710	NR16-228	female	F2		NR16-65_sample_TGTGACTG.lib.Hmel2_5.sorted.rmdup.R1.fastq.gz	NR16-65_sample_TGTGACTG.lib.Hmel2_5.sorted.rmdup.R2.fastq.gz
Interspecific	F2	Trait mapping & recombination rate	PRJNA1074694	SAMN39977334	NR16-67_ACACGACA	NR15-710_x_NR16-228	NR15-710	NR16-228	female	F2		NR16-67_sample_ACACGACA.lib.Hmel2_5.sorted.rmdup.R1.fastq.gz	NR16-67_sample_ACACGACA.lib.Hmel2_5.sorted.rmdup.R2.fastq.gz
Interspecific	F2	Trait mapping & recombination rate	PRJNA1074694	SAMN39977335	NR16-75_CATGATCA	NR15-710_x_NR16-228	NR15-710	NR16-228	female	F2		NR16-75_sample_CATGATCA.lib.Hmel2_5.sorted.rmdup.R1.fastq.gz	NR16-75_sample_CATGATCA.lib.Hmel2_5.sorted.rmdup.R2.fastq.gz
Interspecific	F2	Trait mapping & recombination rate	PRJNA1074694	SAMN39977336	NR15-837	NR15-710_x_NR16-228	NR15-710	NR16-228	male	F2		NR15-837_merged.Hmel.sorted.rmdup.R1.fastq.gz	NR15-837_merged.Hmel.sorted.rmdup.R2.fastq.gz
Interspecific	F2	Trait mapping & recombination rate	PRJNA1074694	SAMN39977337	NR16-169	NR15-710_x_NR16-228	NR15-710	NR16-228	male	F2		NR16-169_merged.Hmel.sorted.rmdup.R1.fastq.gz	NR16-169_merged.Hmel.sorted.rmdup.R2.fastq.gz
Interspecific	F2	Trait mapping & recombination rate	PRJNA1074694	SAMN39977338	NR16-20	NR15-710_x_NR16-228	NR15-710	NR16-228	male	F2		NR16-20_merged.Hmel.sorted.rmdup.R1.fastq.gz	NR16-20_merged.Hmel.sorted.rmdup.R2.fastq.gz
Interspecific	F2	Trait mapping & recombination rate	PRJNA1074694	SAMN39977339	NR16-314	NR15-710_x_NR16-228	NR15-710	NR16-228	male	F2		NR16-314_merged.Hmel.sorted.rmdup.R1.fastq.gz	NR16-314_merged.Hmel.sorted.rmdup.R2.fastq.gz
Interspecific	F2	Trait mapping & recombination rate	PRJNA1074694	SAMN39977340	NR16-315	NR15-710_x_NR16-228	NR15-710	NR16-228	male	F2		NR16-315_merged.Hmel.sorted.rmdup.R1.fastq.gz	NR16-315_merged.Hmel.sorted.rmdup.R2.fastq.gz
Interspecific	F2	Trait mapping & recombination rate	PRJNA1074694	SAMN39977341	NR16-33	NR15-710_x_NR16-228	NR15-710	NR16-228	male	F2		NR16-33_merged.Hmel.sorted.rmdup.R1.fastq.gz	NR16-33_merged.Hmel.sorted.rmdup.R2.fastq.gz
Interspecific	F2	Trait mapping & recombination rate	PRJNA1074694	SAMN39977342	NR16-415	NR15-710_x_NR16-228	NR15-710	NR16-228	female	F2		NR16-415_merged.Hmel.sorted.rmdup.R1.fastq.gz	NR16-415_merged.Hmel.sorted.rmdup.R2.fastq.gz
Interspecific	F2	Trait mapping & recombination rate	PRJNA1074694	SAMN39977343	NR16-417	NR15-710_x_NR16-228	NR15-710	NR16-228	female	F2		NR16-417_merged.Hmel.sorted.rmdup.R1.fastq.gz	NR16-417_merged.Hmel.sorted.rmdup.R2.fastq.gz
Interspecific	F2	Trait mapping & recombination rate	PRJNA1074694	SAMN39977344	NR16-524	NR15-710_x_NR16-228	NR15-710	NR16-228	male	F2		NR16-524_merged.Hmel.sorted.rmdup.R1.fastq.gz	NR16-524_merged.Hmel.sorted.rmdup.R2.fastq.gz
Interspecific	F2	Trait mapping & recombination rate	PRJNA1074694	SAMN39977345	NR16-571	NR15-710_x_NR16-228	NR15-710	NR16-228	male	F2		NR16-571_merged.Hmel.sorted.rmdup.R1.fastq.gz	NR16-571_merged.Hmel.sorted.rmdup.R2.fastq.gz
Interspecific	F2	Trait mapping & recombination rate	PRJNA1074694	SAMN39977346	NR16-574	NR15-710_x_NR16-228	NR15-710	NR16-228	male	F2		NR16-574_merged.Hmel.sorted.rmdup.R1.fastq.gz	NR16-574_merged.Hmel.sorted.rmdup.R2.fastq.gz
Interspecific	F2	Trait mapping & recombination rate	PRJNA1074694	SAMN39977347	NR16-575	NR15-710_x_NR16-228	NR15-710	NR16-228	male	F2		NR16-575_merged.Hmel.sorted.rmdup.R1.fastq.gz	NR16-575_merged.Hmel.sorted.rmdup.R2.fastq.gz
Interspecific	F2	Trait mapping & recombination rate	PRJNA1074694	SAMN39977348	NR16-6	NR15-710_x_NR16-228	NR15-710	NR16-228	male	F2		NR16-6_merged.Hmel.sorted.rmdup.R1.fastq.gz	NR16-6_merged.Hmel.sorted.rmdup.R2.fastq.gz
Interspecific	F2	Trait mapping & recombination rate	PRJNA1074694	SAMN39977349	NR16-78	NR15-710_x_NR16-228	NR15-710	NR16-228	male	F2		NR16-78_merged.Hmel.sorted.rmdup.R1.fastq.gz	NR16-78_merged.Hmel.sorted.rmdup.R2.fastq.gz
Interspecific	F2	Trait mapping & recombination rate	PRJNA1074694	SAMN39977350	NR16-86	NR15-710_x_NR16-228	NR15-710	NR16-228	male	F2		NR16-86_merged.Hmel.sorted.rmdup.R1.fastq.gz	NR16-86_merged.Hmel.sorted.rmdup.R2.fastq.gz
Interspecific	F2	Trait mapping & recombination rate	PRJNA1074694	SAMN39977351	NR15-742	NR15-742_x_unknown	0	0	male	F1	EP	NR15-742_merged.Hmel.sorted.rmdup.R1.fastq.gz	NR15-742_merged.Hmel.sorted.rmdup.R2.fastq.gz
Interspecific	F2	Trait mapping & recombination rate	PRJNA1074694	SAMN39977352	NR15-822_GTACGCTG	NR15-742_x_unknown	NR15-742	NR15-742_unknown_mother	male	F2		NR15-822_sample_GTACGCTG.lib.Hmel2_5.sorted.rmdup.R1.fastq.gz	NR15-822_sample_GTACGCTG.lib.Hmel2_5.sorted.rmdup.R2.fastq.gz
Interspecific	F2	Trait mapping & recombination rate	PRJNA1074694	SAMN39977353	NR15-830_TGCATCGT	NR15-742_x_unknown	NR15-742	NR15-742_unknown_mother	female	F2		NR15-830_sample_TGCATCGT.lib.Hmel2_5.sorted.rmdup.R1.fastq.gz	NR15-830_sample_TGCATCGT.lib.Hmel2_5.sorted.rmdup.R2.fastq.gz
Interspecific	F2	Trait mapping & recombination rate	PRJNA1074694	SAMN39977354	NR15-831_TGTGACTG	NR15-742_x_unknown	NR15-742	NR15-742_unknown_mother	female	F2		NR15-831_sample_TGTGACTG.lib.Hmel2_5.sorted.rmdup.R1.fastq.gz	NR15-831_sample_TGTGACTG.lib.Hmel2_5.sorted.rmdup.R2.fastq.gz
Interspecific	F2	Trait mapping & recombination rate	PRJNA1074694	SAMN39977355	NR16-35_GTCATGTG	NR15-742_x_unknown	NR15-742	NR15-742_unknown_mother	female	F2		NR16-35_sample_GTCATGTG.lib.Hmel2_5.sorted.rmdup.R1.fastq.gz	NR16-35_sample_GTCATGTG.lib.Hmel2_5.sorted.rmdup.R2.fastq.gz
Interspecific	F2	Trait mapping & recombination rate	PRJNA1074694	SAMN39977356	NR16-46_ACACGACA	NR15-742_x_unknown	NR15-742	NR15-742_unknown_mother	female	F2		NR16-46_sample_ACACGACA.lib.Hmel2_5.sorted.rmdup.R1.fastq.gz	NR16-46_sample_ACACGACA.lib.Hmel2_5.sorted.rmdup.R2.fastq.gz
Interspecific	F2	Trait mapping & recombination rate	PRJNA1074694	SAMN39977357	NR15-839	NR15-742_x_unknown	NR15-742	NR15-742_unknown_mother	male	F2		NR15-839_merged.Hmel.sorted.rmdup.R1.fastq.gz	NR15-839_merged.Hmel.sorted.rmdup.R2.fastq.gz
Interspecific	F2	Trait mapping & recombination rate	PRJNA1074694	SAMN39977358	NR16-26	NR15-742_x_unknown	NR15-742	NR15-742_unknown_mother	male	F2		NR16-26_merged.Hmel.sorted.rmdup.R1.fastq.gz	NR16-26_merged.Hmel.sorted.rmdup.R2.fastq.gz
Interspecific	F2	Trait mapping & recombination rate	PRJNA1074694	SAMN39977359	NR16-34	NR15-742_x_unknown	NR15-742	NR15-742_unknown_mother	male	F2		NR16-34_merged.Hmel.sorted.rmdup.R1.fastq.gz	NR16-34_merged.Hmel.sorted.rmdup.R2.fastq.gz
Interspecific	F2	Trait mapping & recombination rate	PRJNA1074694	SAMN39977360	NR15-755	NR15-755_x_unknown	0	0	male	F1	EP	NR15-755_merged.Hmel.sorted.rmdup.R1.fastq.gz	NR15-755_merged.Hmel.sorted.rmdup.R2.fastq.gz
Interspecific	F2	Trait mapping & recombination rate	PRJNA1074694	SAMN39977361	NR16-22_GTACTCGT	NR15-755_x_unknown	NR15-755	NR15-755_x_unknown_mother	female	F2		NR16-22_sample_GTACTCGT.lib.Hmel2_5.sorted.rmdup.R1.fastq.gz	NR16-22_sample_GTACTCGT.lib.Hmel2_5.sorted.rmdup.R2.fastq.gz
Interspecific	F2	Trait mapping & recombination rate	PRJNA1074694	SAMN39977362	NR16-27_GTCAGTGT	NR15-755_x_unknown	NR15-755	NR15-755_x_unknown_mother	female	F2		NR16-27_sample_GTCAGTGT.lib.Hmel2_5.sorted.rmdup.R1.fastq.gz	NR16-27_sample_GTCAGTGT.lib.Hmel2_5.sorted.rmdup.R2.fastq.gz
Interspecific	F2	Trait mapping & recombination rate	PRJNA1074694	SAMN39977363	NR16-48_ACGTAGCA	NR15-755_x_unknown	NR15-755	NR15-755_x_unknown_mother	female	F2		NR16-48_sample_ACGTAGCA.lib.Hmel2_5.sorted.rmdup.R1.fastq.gz	NR16-48_sample_ACGTAGCA.lib.Hmel2_5.sorted.rmdup.R2.fastq.gz
Interspecific	F2	Trait mapping & recombination rate	PRJNA1074694	SAMN39977364	NR15-835	NR15-755_x_unknown	NR15-755	NR15-755_x_unknown_mother	male	F2		NR15-835_merged.Hmel.sorted.rmdup.R1.fastq.gz	NR15-835_merged.Hmel.sorted.rmdup.R2.fastq.gz
Interspecific	F2	Trait mapping & recombination rate	PRJNA1074694	SAMN39977365	NR16-15	NR15-755_x_unknown	NR15-755	NR15-755_x_unknown_mother	male	F2		NR16-15_merged.Hmel.sorted.rmdup.R1.fastq.gz	NR16-15_merged.Hmel.sorted.rmdup.R2.fastq.gz
Interspecific	F2	Trait mapping & recombination rate	PRJNA1074694	SAMN39977366	NR16-25	NR15-755_x_unknown	NR15-755	NR15-755_x_unknown_mother	male	F2		NR16-25_merged.Hmel.sorted.rmdup.R1.fastq.gz	NR16-25_merged.Hmel.sorted.rmdup.R2.fastq.gz
Interspecific	F2	Trait mapping & recombination rate	PRJNA1074694	SAMN39977367	NR16-7_2016	NR15-755_x_unknown	NR15-755	NR15-755_x_unknown_mother	male	F2		NR16-7_2016_merged.Hmel.sorted.rmdup.R1.fastq.gz	NR16-7_2016_merged.Hmel.sorted.rmdup.R2.fastq.gz
Interspecific	F2	Trait mapping & recombination rate	PRJNA1074694	SAMN39977368	NR16-7_FAS	NR15-755_x_unknown	NR15-755	NR15-755_x_unknown_mother	male	F2		NR16-7_FAS_merged.Hmel.sorted.rmdup.R1.fastq.gz	NR16-7_FAS_merged.Hmel.sorted.rmdup.R2.fastq.gz
Interspecific	F2	Trait mapping & recombination rate	PRJNA1074694	SAMN39977369	NR16-84	NR15-755_x_unknown	NR15-755	NR15-755_x_unknown_mother	female	F2		NR16-84_merged.Hmel.sorted.rmdup.R1.fastq.gz	NR16-84_merged.Hmel.sorted.rmdup.R2.fastq.gz
Interspecific	F2	Trait mapping & recombination rate	PRJNA1074694	SAMN39977370	NR15-61	NR15_61_x_NR15-387	0	0	male	F1	EP	NR15-61_merged.Hmel.sorted.rmdup.R1.fastq.gz	NR15-61_merged.Hmel.sorted.rmdup.R2.fastq.gz
Interspecific	F2	Trait mapping & recombination rate	PRJNA1074694	SAMN39977371	NR15-387	NR15_61_x_NR15-387	0	0	female	F1	EP	NR15-387_merged.Hmel.sorted.rmdup.R1.fastq.gz	NR15-387_merged.Hmel.sorted.rmdup.R2.fastq.gz
Interspecific	F2	Trait mapping & recombination rate	PRJNA1074694	SAMN39977372	NR15-186B_TGTGCAGT	NR15_61_x_NR15-387	NR15-61	NR15-387	female	F2		NR15-186B_sample_TGTGCAGT.lib.Hmel2_5.sorted.rmdup.R1.fastq.gz	NR15-186B_sample_TGTGCAGT.lib.Hmel2_5.sorted.rmdup.R2.fastq.gz
Interspecific	F2	Trait mapping & recombination rate	PRJNA1074694	SAMN39977373	NR15-198B_ACGTAGCA	NR15_61_x_NR15-387	NR15-61	NR15-387	male	F2		NR15-198B_sample_ACGTAGCA.lib.Hmel2_5.sorted.rmdup.R1.fastq.gz	NR15-198B_sample_ACGTAGCA.lib.Hmel2_5.sorted.rmdup.R2.fastq.gz
Interspecific	F2	Trait mapping & recombination rate	PRJNA1074694	SAMN39977374	NR15-286B_TGTGTGAC	NR15_61_x_NR15-387	NR15-61	NR15-387	male	F2		NR15-286B_sample_TGTGTGAC.lib.Hmel2_5.sorted.rmdup.R1.fastq.gz	NR15-286B_sample_TGTGTGAC.lib.Hmel2_5.sorted.rmdup.R2.fastq.gz
Interspecific	F2	Trait mapping & recombination rate	PRJNA1074694	SAMN39977375	NR15-287B_TGTGCAGT	NR15_61_x_NR15-387	NR15-61	NR15-387	male	F2		NR15-287B_sample_TGTGCAGT.lib.Hmel2_5.sorted.rmdup.R1.fastq.gz	NR15-287B_sample_TGTGCAGT.lib.Hmel2_5.sorted.rmdup.R2.fastq.gz
Interspecific	F2	Trait mapping & recombination rate	PRJNA1074694	SAMN39977376	NR15-364A_ACACGACA	NR15_61_x_NR15-387	NR15-61	NR15-387	female	F2		NR15-364A_sample_ACACGACA.lib.Hmel2_5.sorted.rmdup.R1.fastq.gz	NR15-364A_sample_ACACGACA.lib.Hmel2_5.sorted.rmdup.R2.fastq.gz
Interspecific	F2	Trait mapping & recombination rate	PRJNA1074694	SAMN39977377	NR15-373B_TGTGCAGT	NR15_61_x_NR15-387	NR15-61	NR15-387	female	F2		NR15-373B_sample_TGTGCAGT.lib.Hmel2_5.sorted.rmdup.R1.fastq.gz	NR15-373B_sample_TGTGCAGT.lib.Hmel2_5.sorted.rmdup.R2.fastq.gz
Interspecific	F2	Trait mapping & recombination rate	PRJNA1074694	SAMN39977378	NR15-538B_TGTGACTG	NR15_61_x_NR15-387	NR15-61	NR15-387	male	F2		NR15-538B_sample_TGTGACTG.lib.Hmel2_5.sorted.rmdup.R1.fastq.gz	NR15-538B_sample_TGTGACTG.lib.Hmel2_5.sorted.rmdup.R2.fastq.gz
Interspecific	F2	Trait mapping & recombination rate	PRJNA1074694	SAMN39977379	NR15-157	NR15_61_x_NR15-387	NR15-61	NR15-387	male	F2		NR15-157_merged.Hmel.sorted.rmdup.R1.fastq.gz	NR15-157_merged.Hmel.sorted.rmdup.R2.fastq.gz
Interspecific	F2	Trait mapping & recombination rate	PRJNA1074694	SAMN39977380	NR15-168	NR15_61_x_NR15-387	NR15-61	NR15-387	male	F2		NR15-168_merged.Hmel.sorted.rmdup.R1.fastq.gz	NR15-168_merged.Hmel.sorted.rmdup.R2.fastq.gz
Interspecific	F2	Trait mapping & recombination rate	PRJNA1074694	SAMN39977381	NR15-169	NR15_61_x_NR15-387	NR15-61	NR15-387	male	F2		NR15-169_merged.Hmel.sorted.rmdup.R1.fastq.gz	NR15-169_merged.Hmel.sorted.rmdup.R2.fastq.gz
Interspecific	F2	Trait mapping & recombination rate	PRJNA1074694	SAMN39977382	NR15-176	NR15_61_x_NR15-387	NR15-61	NR15-387	male	F2		NR15-176_merged.Hmel.sorted.rmdup.R1.fastq.gz	NR15-176_merged.Hmel.sorted.rmdup.R2.fastq.gz
Interspecific	F2	Trait mapping & recombination rate	PRJNA1074694	SAMN39977383	NR15-180	NR15_61_x_NR15-387	NR15-61	NR15-387	female	F2		NR15-180_merged.Hmel.sorted.rmdup.R1.fastq.gz	NR15-180_merged.Hmel.sorted.rmdup.R2.fastq.gz
Interspecific	F2	Trait mapping & recombination rate	PRJNA1074694	SAMN39977384	NR15-189	NR15_61_x_NR15-387	NR15-61	NR15-387	male	F2		NR15-189_merged.Hmel.sorted.rmdup.R1.fastq.gz	NR15-189_merged.Hmel.sorted.rmdup.R2.fastq.gz
Interspecific	F2	Trait mapping & recombination rate	PRJNA1074694	SAMN39977385	NR15-220	NR15_61_x_NR15-387	NR15-61	NR15-387	female	F2		NR15-220_merged.Hmel.sorted.rmdup.R1.fastq.gz	NR15-220_merged.Hmel.sorted.rmdup.R2.fastq.gz
Interspecific	F2	Trait mapping & recombination rate	PRJNA1074694	SAMN39977386	NR15-340	NR15_61_x_NR15-387	NR15-61	NR15-387	male	F2		NR15-340_merged.Hmel.sorted.rmdup.R1.fastq.gz	NR15-340_merged.Hmel.sorted.rmdup.R2.fastq.gz
Interspecific	F2	Trait mapping & recombination rate	PRJNA1074694	SAMN39977387	NR15-356	NR15_61_x_NR15-387	NR15-61	NR15-387	female	F2		NR15-356_merged.Hmel.sorted.rmdup.R1.fastq.gz	NR15-356_merged.Hmel.sorted.rmdup.R2.fastq.gz
Interspecific	F2	Trait mapping & recombination rate	PRJNA1074694	SAMN39977388	NR15-398	NR15_61_x_NR15-387	NR15-61	NR15-387	female	F2		NR15-398_merged.Hmel.sorted.rmdup.R1.fastq.gz	NR15-398_merged.Hmel.sorted.rmdup.R2.fastq.gz
Interspecific	F2	Trait mapping & recombination rate	PRJNA1074694	SAMN39977389	NR15-401	NR15_61_x_NR15-387	NR15-61	NR15-387	female	F2		NR15-401_merged.Hmel.sorted.rmdup.R1.fastq.gz	NR15-401_merged.Hmel.sorted.rmdup.R2.fastq.gz
Interspecific	F2	Trait mapping & recombination rate	PRJNA1074694	SAMN39977390	NR15-412	NR15_61_x_NR15-387	NR15-61	NR15-387	female	F2		NR15-412_merged.Hmel.sorted.rmdup.R1.fastq.gz	NR15-412_merged.Hmel.sorted.rmdup.R2.fastq.gz
Interspecific	F2	Trait mapping & recombination rate	PRJNA1074694	SAMN39977391	NR15-430	NR15_61_x_NR15-387	NR15-61	NR15-387	male	F2		NR15-430_merged.Hmel.sorted.rmdup.R1.fastq.gz	NR15-430_merged.Hmel.sorted.rmdup.R2.fastq.gz
Interspecific	F2	Trait mapping & recombination rate	PRJNA1074694	SAMN39977392	NR15-434	NR15_61_x_NR15-387	NR15-61	NR15-387	female	F2		NR15-434_merged.Hmel.sorted.rmdup.R1.fastq.gz	NR15-434_merged.Hmel.sorted.rmdup.R2.fastq.gz
Interspecific	F2	Trait mapping & recombination rate	PRJNA1074694	SAMN39977393	NR15-437	NR15_61_x_NR15-387	NR15-61	NR15-387	male	F2		NR15-437_merged.Hmel.sorted.rmdup.R1.fastq.gz	NR15-437_merged.Hmel.sorted.rmdup.R2.fastq.gz
Interspecific	F2	Trait mapping & recombination rate	PRJNA1074694	SAMN39977394	NR15-539	NR15_61_x_NR15-387	NR15-61	NR15-387	male	F2		NR15-539_merged.Hmel.sorted.rmdup.R1.fastq.gz	NR15-539_merged.Hmel.sorted.rmdup.R2.fastq.gz
Interspecific	F2	Trait mapping & recombination rate	PRJNA1074694	SAMN39977370	NR15-61	NR15_61_x_unknown	0	0	male	F1	EP	NR15-61_merged.Hmel.sorted.rmdup.R1.fastq.gz	NR15-61_merged.Hmel.sorted.rmdup.R2.fastq.gz
Interspecific	F2	Trait mapping & recombination rate	PRJNA1074694	SAMN39977395	NR15-198A_TGTGTGAC	NR15_61_x_unknown	NR15-61	NR15-61_x_unknown_mother	male	F2		NR15-198A_sample_TGTGTGAC.lib.Hmel2_5.sorted.rmdup.R1.fastq.gz	NR15-198A_sample_TGTGTGAC.lib.Hmel2_5.sorted.rmdup.R2.fastq.gz
Interspecific	F2	Trait mapping & recombination rate	PRJNA1074694	SAMN39977396	NR15-264A_TGTGTGAC	NR15_61_x_unknown	NR15-61	NR15-61_x_unknown_mother	male	F2		NR15-264A_sample_TGTGTGAC.lib.Hmel2_5.sorted.rmdup.R1.fastq.gz	NR15-264A_sample_TGTGTGAC.lib.Hmel2_5.sorted.rmdup.R2.fastq.gz
Interspecific	F2	Trait mapping & recombination rate	PRJNA1074694	SAMN39977397	NR15-179	NR15_61_x_unknown	NR15-61	NR15-61_x_unknown_mother	male	F2		NR15-179_merged.Hmel.sorted.rmdup.R1.fastq.gz	NR15-179_merged.Hmel.sorted.rmdup.R2.fastq.gz
Interspecific	F2	Trait mapping & recombination rate	PRJNA1074694	SAMN39977398	NR15-206	NR15_61_x_unknown	NR15-61	NR15-61_x_unknown_mother	male	F2		NR15-206_merged.Hmel.sorted.rmdup.R1.fastq.gz	NR15-206_merged.Hmel.sorted.rmdup.R2.fastq.gz
Interspecific	F2	Trait mapping & recombination rate	PRJNA1074694	SAMN39977399	NR15-207	NR15_61_x_unknown	NR15-61	NR15-61_x_unknown_mother	male	F2		NR15-207_merged.Hmel.sorted.rmdup.R1.fastq.gz	NR15-207_merged.Hmel.sorted.rmdup.R2.fastq.gz
Interspecific	F2	Trait mapping & recombination rate	PRJNA1074694	SAMN39977400	NR15-211	NR15_61_x_unknown	NR15-61	NR15-61_x_unknown_mother	male	F2		NR15-211_merged.Hmel.sorted.rmdup.R1.fastq.gz	NR15-211_merged.Hmel.sorted.rmdup.R2.fastq.gz
Interspecific	F2	Trait mapping & recombination rate	PRJNA1074694	SAMN39977401	NR15-215	NR15_61_x_unknown	NR15-61	NR15-61_x_unknown_mother	male	F2		NR15-215_merged.Hmel.sorted.rmdup.R1.fastq.gz	NR15-215_merged.Hmel.sorted.rmdup.R2.fastq.gz
Interspecific	F2	Trait mapping & recombination rate	PRJNA1074694	SAMN39977402	NR15-222	NR15_61_x_unknown	NR15-61	NR15-61_x_unknown_mother	male	F2		NR15-222_merged.Hmel.sorted.rmdup.R1.fastq.gz	NR15-222_merged.Hmel.sorted.rmdup.R2.fastq.gz
Interspecific	F2	Trait mapping & recombination rate	PRJNA1074694	SAMN39977403	NR15-237	NR15_61_x_unknown	NR15-61	NR15-61_x_unknown_mother	male	F2		NR15-237_merged.Hmel.sorted.rmdup.R1.fastq.gz	NR15-237_merged.Hmel.sorted.rmdup.R2.fastq.gz
Interspecific	F2	Trait mapping & recombination rate	PRJNA1074694	SAMN39977404	NR15-325	NR15_61_x_unknown	NR15-61	NR15-61_x_unknown_mother	male	F2		NR15-325_merged.Hmel.sorted.rmdup.R1.fastq.gz	NR15-325_merged.Hmel.sorted.rmdup.R2.fastq.gz
Interspecific	F2	Trait mapping & recombination rate	PRJNA1074694	SAMN39977405	NR15-394	NR15_61_x_unknown	NR15-61	NR15-61_x_unknown_mother	female	F2		NR15-394_merged.Hmel.sorted.rmdup.R1.fastq.gz	NR15-394_merged.Hmel.sorted.rmdup.R2.fastq.gz
Interspecific	F2	Trait mapping & recombination rate	PRJNA1074694	SAMN39977406	NR15-464	NR15_61_x_unknown	NR15-61	NR15-61_x_unknown_mother	female	F2		NR15-464_merged.Hmel.sorted.rmdup.R1.fastq.gz	NR15-464_merged.Hmel.sorted.rmdup.R2.fastq.gz
Interspecific	F2	Trait mapping & recombination rate	PRJNA1074694	SAMN39977407	NR15-471	NR15_61_x_unknown	NR15-61	NR15-61_x_unknown_mother	female	F2		NR15-471_merged.Hmel.sorted.rmdup.R1.fastq.gz	NR15-471_merged.Hmel.sorted.rmdup.R2.fastq.gz
Interspecific	F2	Trait mapping & recombination rate	PRJNA1074694	SAMN39977408	NR15-478	NR15_61_x_unknown	NR15-61	NR15-61_x_unknown_mother	female	F2		NR15-478_merged.Hmel.sorted.rmdup.R1.fastq.gz	NR15-478_merged.Hmel.sorted.rmdup.R2.fastq.gz
Interspecific	F2	Trait mapping & recombination rate	PRJNA1074694	SAMN39977409	NR15-479	NR15_61_x_unknown	NR15-61	NR15-61_x_unknown_mother	female	F2		NR15-479_merged.Hmel.sorted.rmdup.R1.fastq.gz	NR15-479_merged.Hmel.sorted.rmdup.R2.fastq.gz
Interspecific	F2	Trait mapping & recombination rate	PRJNA1074694	SAMN39977410	NR15-137_GTACTCGT	NR15-137_x_NR15-164	0	0	male	F1	EP	NR15-137_sample_GTACTCGT.lib.Hmel2_5.sorted.rmdup.R1.fastq.gz	NR15-137_sample_GTACTCGT.lib.Hmel2_5.sorted.rmdup.R2.fastq.gz
Interspecific	F2	Trait mapping & recombination rate	PRJNA1074694	SAMN39977411	NR15-164	NR15-137_x_NR15-164	0	0	female	F1	EP	NR15-164_merged.Hmel.sorted.rmdup.R1.fastq.gz	NR15-164_merged.Hmel.sorted.rmdup.R2.fastq.gz
Interspecific	F2	Trait mapping & recombination rate	PRJNA1074694	SAMN39977412	NR15-329A_ACGTAGCA	NR15-137_x_NR15-164	NR15-137_GTACTCGT	NR15-164	female	F2		NR15-329A_sample_ACGTAGCA.lib.Hmel2_5.sorted.rmdup.R1.fastq.gz	NR15-329A_sample_ACGTAGCA.lib.Hmel2_5.sorted.rmdup.R2.fastq.gz
Interspecific	F2	Trait mapping & recombination rate	PRJNA1074694	SAMN39977413	NR15-304	NR15-137_x_NR15-164	NR15-137_GTACTCGT	NR15-164	male	F2		NR15-304_merged.Hmel.sorted.rmdup.R1.fastq.gz	NR15-304_merged.Hmel.sorted.rmdup.R2.fastq.gz
Interspecific	F2	Trait mapping & recombination rate	PRJNA1074694	SAMN39977414	NR15-390	NR15-137_x_NR15-164	NR15-137_GTACTCGT	NR15-164	male	F2		NR15-390_merged.Hmel.sorted.rmdup.R1.fastq.gz	NR15-390_merged.Hmel.sorted.rmdup.R2.fastq.gz
Interspecific	F2	Trait mapping & recombination rate	PRJNA1074694	SAMN39977415	NR15-391	NR15-137_x_NR15-164	NR15-137_GTACTCGT	NR15-164	male	F2		NR15-391_merged.Hmel.sorted.rmdup.R1.fastq.gz	NR15-391_merged.Hmel.sorted.rmdup.R2.fastq.gz
Interspecific	F2	Trait mapping & recombination rate	PRJNA1074694	SAMN39977416	NR15-392	NR15-137_x_NR15-164	NR15-137_GTACTCGT	NR15-164	male	F2		NR15-392_merged.Hmel.sorted.rmdup.R1.fastq.gz	NR15-392_merged.Hmel.sorted.rmdup.R2.fastq.gz
Interspecific	F2	Trait mapping & recombination rate	PRJNA1074694	SAMN39977417	NR15-393	NR15-137_x_NR15-164	NR15-137_GTACTCGT	NR15-164	male	F2		NR15-393_merged.Hmel.sorted.rmdup.R1.fastq.gz	NR15-393_merged.Hmel.sorted.rmdup.R2.fastq.gz
Interspecific	F2	Trait mapping & recombination rate	PRJNA1074694	SAMN39977418	NR15-395	NR15-137_x_NR15-164	NR15-137_GTACTCGT	NR15-164	male	F2		NR15-395_merged.Hmel.sorted.rmdup.R1.fastq.gz	NR15-395_merged.Hmel.sorted.rmdup.R2.fastq.gz
Interspecific	F2	Trait mapping & recombination rate	PRJNA1074694	SAMN39977419	NR15-396	NR15-137_x_NR15-164	NR15-137_GTACTCGT	NR15-164	male	F2		NR15-396_merged.Hmel.sorted.rmdup.R1.fastq.gz	NR15-396_merged.Hmel.sorted.rmdup.R2.fastq.gz
Interspecific	F2	Trait mapping & recombination rate	PRJNA1074694	SAMN39977420	NR15-416	NR15-137_x_NR15-164	NR15-137_GTACTCGT	NR15-164	female	F2		NR15-416_merged.Hmel.sorted.rmdup.R1.fastq.gz	NR15-416_merged.Hmel.sorted.rmdup.R2.fastq.gz
Interspecific	F2	Trait mapping & recombination rate	PRJNA1074694	SAMN39977421	NR15-455	NR15-137_x_NR15-164	NR15-137_GTACTCGT	NR15-164	female	F2		NR15-455_merged.Hmel.sorted.rmdup.R1.fastq.gz	NR15-455_merged.Hmel.sorted.rmdup.R2.fastq.gz
Interspecific	F2	Trait mapping & recombination rate	PRJNA1074694	SAMN39977422	NR15-513	NR15-137_x_NR15-164	NR15-137_GTACTCGT	NR15-164	female	F2		NR15-513_merged.Hmel.sorted.rmdup.R1.fastq.gz	NR15-513_merged.Hmel.sorted.rmdup.R2.fastq.gz
Interspecific	F2	Trait mapping & recombination rate	PRJNA1074694	SAMN39977423	NR15-549	NR15-137_x_NR15-164	NR15-137_GTACTCGT	NR15-164	female	F2		NR15-549_merged.Hmel.sorted.rmdup.R1.fastq.gz	NR15-549_merged.Hmel.sorted.rmdup.R2.fastq.gz
Interspecific	F2	Trait mapping & recombination rate	PRJNA1074694	SAMN39977424	NR15-116	NR15-116_x_NR15-427	0	0	male	F1	PE	NR15-116_merged.Hmel.sorted.rmdup.R1.fastq.gz	NR15-116_merged.Hmel.sorted.rmdup.R2.fastq.gz
Interspecific	F2	Trait mapping & recombination rate	PRJNA1074694	SAMN39977425	NR15-427	NR15-116_x_NR15-427	0	0	female	F1	PE	NR15-427_merged.Hmel.sorted.rmdup.R1.fastq.gz	NR15-427_merged.Hmel.sorted.rmdup.R2.fastq.gz
Interspecific	F2	Trait mapping & recombination rate	PRJNA1074694	SAMN39977426	NR15-254	NR15-116_x_NR15-427	NR15-116	NR15-427	female	F2		NR15-254_merged.Hmel.sorted.rmdup.R1.fastq.gz	NR15-254_merged.Hmel.sorted.rmdup.R2.fastq.gz
Interspecific	F2	Trait mapping & recombination rate	PRJNA1074694	SAMN39977427	NR15-284	NR15-116_x_NR15-427	NR15-116	NR15-427	male	F2		NR15-284_merged.Hmel.sorted.rmdup.R1.fastq.gz	NR15-284_merged.Hmel.sorted.rmdup.R2.fastq.gz
Interspecific	F2	Trait mapping & recombination rate	PRJNA1074694	SAMN39977428	NR15-306	NR15-116_x_NR15-427	NR15-116	NR15-427	male	F2		NR15-306_merged.Hmel.sorted.rmdup.R1.fastq.gz	NR15-306_merged.Hmel.sorted.rmdup.R2.fastq.gz
Interspecific	F2	Trait mapping & recombination rate	PRJNA1074694	SAMN39977429	NR15-307	NR15-116_x_NR15-427	NR15-116	NR15-427	male	F2		NR15-307_merged.Hmel.sorted.rmdup.R1.fastq.gz	NR15-307_merged.Hmel.sorted.rmdup.R2.fastq.gz
Interspecific	F2	Trait mapping & recombination rate	PRJNA1074694	SAMN39977430	NR15-345	NR15-116_x_NR15-427	NR15-116	NR15-427	male	F2		NR15-345_merged.Hmel.sorted.rmdup.R1.fastq.gz	NR15-345_merged.Hmel.sorted.rmdup.R2.fastq.gz
Interspecific	F2	Trait mapping & recombination rate	PRJNA1074694	SAMN39977431	NR15-365	NR15-116_x_NR15-427	NR15-116	NR15-427	female	F2		NR15-365_merged.Hmel.sorted.rmdup.R1.fastq.gz	NR15-365_merged.Hmel.sorted.rmdup.R2.fastq.gz
Interspecific	F2	Trait mapping & recombination rate	PRJNA1074694	SAMN39977432	NR15-383	NR15-116_x_NR15-427	NR15-116	NR15-427	male	F2		NR15-383_merged.Hmel.sorted.rmdup.R1.fastq.gz	NR15-383_merged.Hmel.sorted.rmdup.R2.fastq.gz
Interspecific	F2	Trait mapping & recombination rate	PRJNA1074694	SAMN39977433	NR15-384	NR15-116_x_NR15-427	NR15-116	NR15-427	male	F2		NR15-384_merged.Hmel.sorted.rmdup.R1.fastq.gz	NR15-384_merged.Hmel.sorted.rmdup.R2.fastq.gz
Interspecific	F2	Trait mapping & recombination rate	PRJNA1074694	SAMN39977434	NR15-400	NR15-116_x_NR15-427	NR15-116	NR15-427	male	F2		NR15-400_merged.Hmel.sorted.rmdup.R1.fastq.gz	NR15-400_merged.Hmel.sorted.rmdup.R2.fastq.gz
Interspecific	F2	Trait mapping & recombination rate	PRJNA1074694	SAMN39977435	NR15-405	NR15-116_x_NR15-427	NR15-116	NR15-427	male	F2		NR15-405_merged.Hmel.sorted.rmdup.R1.fastq.gz	NR15-405_merged.Hmel.sorted.rmdup.R2.fastq.gz
Interspecific	F2	Trait mapping & recombination rate	PRJNA1074694	SAMN39977436	NR15-406	NR15-116_x_NR15-427	NR15-116	NR15-427	male	F2		NR15-406_merged.Hmel.sorted.rmdup.R1.fastq.gz	NR15-406_merged.Hmel.sorted.rmdup.R2.fastq.gz
Interspecific	F2	Trait mapping & recombination rate	PRJNA1074694	SAMN39977437	NR15-415	NR15-116_x_NR15-427	NR15-116	NR15-427	male	F2		NR15-415_merged.Hmel.sorted.rmdup.R1.fastq.gz	NR15-415_merged.Hmel.sorted.rmdup.R2.fastq.gz
Interspecific	F2	Trait mapping & recombination rate	PRJNA1074694	SAMN39977438	NR15-432	NR15-116_x_NR15-427	NR15-116	NR15-427	male	F2		NR15-432_merged.Hmel.sorted.rmdup.R1.fastq.gz	NR15-432_merged.Hmel.sorted.rmdup.R2.fastq.gz
Interspecific	F2	Trait mapping & recombination rate	PRJNA1074694	SAMN39977439	NR15-436	NR15-116_x_NR15-427	NR15-116	NR15-427	male	F2		NR15-436_merged.Hmel.sorted.rmdup.R1.fastq.gz	NR15-436_merged.Hmel.sorted.rmdup.R2.fastq.gz
Interspecific	F2	Trait mapping & recombination rate	PRJNA1074694	SAMN39977440	NR15-439	NR15-116_x_NR15-427	NR15-116	NR15-427	male	F2		NR15-439_merged.Hmel.sorted.rmdup.R1.fastq.gz	NR15-439_merged.Hmel.sorted.rmdup.R2.fastq.gz
Interspecific	F2	Trait mapping & recombination rate	PRJNA1074694	SAMN39977441	NR15-451	NR15-116_x_NR15-427	NR15-116	NR15-427	male	F2		NR15-451_merged.Hmel.sorted.rmdup.R1.fastq.gz	NR15-451_merged.Hmel.sorted.rmdup.R2.fastq.gz
Interspecific	F2	Trait mapping & recombination rate	PRJNA1074694	SAMN39977442	NR15-452	NR15-116_x_NR15-427	NR15-116	NR15-427	male	F2		NR15-452_merged.Hmel.sorted.rmdup.R1.fastq.gz	NR15-452_merged.Hmel.sorted.rmdup.R2.fastq.gz
Interspecific	F2	Trait mapping & recombination rate	PRJNA1074694	SAMN39977443	NR15-456	NR15-116_x_NR15-427	NR15-116	NR15-427	female	F2		NR15-456_merged.Hmel.sorted.rmdup.R1.fastq.gz	NR15-456_merged.Hmel.sorted.rmdup.R2.fastq.gz
Interspecific	F2	Trait mapping & recombination rate	PRJNA1074694	SAMN39977444	NR15-460	NR15-116_x_NR15-427	NR15-116	NR15-427	female	F2		NR15-460_merged.Hmel.sorted.rmdup.R1.fastq.gz	NR15-460_merged.Hmel.sorted.rmdup.R2.fastq.gz
Interspecific	F2	Trait mapping & recombination rate	PRJNA1074694	SAMN39977445	NR15-462	NR15-116_x_NR15-427	NR15-116	NR15-427	male	F2		NR15-462_merged.Hmel.sorted.rmdup.R1.fastq.gz	NR15-462_merged.Hmel.sorted.rmdup.R2.fastq.gz
Interspecific	F2	Trait mapping & recombination rate	PRJNA1074694	SAMN39977446	NR15-468	NR15-116_x_NR15-427	NR15-116	NR15-427	female	F2		NR15-468_merged.Hmel.sorted.rmdup.R1.fastq.gz	NR15-468_merged.Hmel.sorted.rmdup.R2.fastq.gz
Interspecific	F2	Trait mapping & recombination rate	PRJNA1074694	SAMN39977447	NR15-472	NR15-116_x_NR15-427	NR15-116	NR15-427	female	F2		NR15-472_merged.Hmel.sorted.rmdup.R1.fastq.gz	NR15-472_merged.Hmel.sorted.rmdup.R2.fastq.gz
Interspecific	F2	Trait mapping & recombination rate	PRJNA1074694	SAMN39977448	NR15-480	NR15-116_x_NR15-427	NR15-116	NR15-427	female	F2		NR15-480_merged.Hmel.sorted.rmdup.R1.fastq.gz	NR15-480_merged.Hmel.sorted.rmdup.R2.fastq.gz
Interspecific	F2	Trait mapping & recombination rate	PRJNA1074694	SAMN39977449	NR15-482	NR15-116_x_NR15-427	NR15-116	NR15-427	female	F2		NR15-482_merged.Hmel.sorted.rmdup.R1.fastq.gz	NR15-482_merged.Hmel.sorted.rmdup.R2.fastq.gz
Interspecific	F2	Trait mapping & recombination rate	PRJNA1074694	SAMN39977450	NR15-484	NR15-116_x_NR15-427	NR15-116	NR15-427	male	F2		NR15-484_merged.Hmel.sorted.rmdup.R1.fastq.gz	NR15-484_merged.Hmel.sorted.rmdup.R2.fastq.gz
Interspecific	F2	Trait mapping & recombination rate	PRJNA1074694	SAMN39977451	NR15-493	NR15-116_x_NR15-427	NR15-116	NR15-427	female	F2		NR15-493_merged.Hmel.sorted.rmdup.R1.fastq.gz	NR15-493_merged.Hmel.sorted.rmdup.R2.fastq.gz
Interspecific	F2	Trait mapping & recombination rate	PRJNA1074694	SAMN39977452	NR15-495	NR15-116_x_NR15-427	NR15-116	NR15-427	female	F2		NR15-495_merged.Hmel.sorted.rmdup.R1.fastq.gz	NR15-495_merged.Hmel.sorted.rmdup.R2.fastq.gz
Interspecific	F2	Trait mapping & recombination rate	PRJNA1074694	SAMN39977453	NR15-496	NR15-116_x_NR15-427	NR15-116	NR15-427	male	F2		NR15-496_merged.Hmel.sorted.rmdup.R1.fastq.gz	NR15-496_merged.Hmel.sorted.rmdup.R2.fastq.gz
Interspecific	F2	Trait mapping & recombination rate	PRJNA1074694	SAMN39977454	NR15-311	unknown_x_NR15-311	0	0	female	F1	EP	NR15-311_merged.Hmel.sorted.rmdup.R1.fastq.gz	NR15-311_merged.Hmel.sorted.rmdup.R2.fastq.gz
Interspecific	F2	Trait mapping & recombination rate	PRJNA1074694	SAMN39977455	NR15-431B_CAGTCTCA	unknown_x_NR15-311	unknown_father_x_NR15-311	NR15-311	male	F2		NR15-431B_sample_CAGTCTCA.lib.Hmel2_5.sorted.rmdup.R1.fastq.gz	NR15-431B_sample_CAGTCTCA.lib.Hmel2_5.sorted.rmdup.R2.fastq.gz
Interspecific	F2	Trait mapping & recombination rate	PRJNA1074694	SAMN39977456	NR15-314	unknown_x_NR15-311	unknown_father_x_NR15-311	NR15-311	male	F2		NR15-314_merged.Hmel.sorted.rmdup.R1.fastq.gz	NR15-314_merged.Hmel.sorted.rmdup.R2.fastq.gz
Interspecific	F2	Trait mapping & recombination rate	PRJNA1074694	SAMN39977457	NR15-328	unknown_x_NR15-311	unknown_father_x_NR15-311	NR15-311	female	F2		NR15-328_merged.Hmel.sorted.rmdup.R1.fastq.gz	NR15-328_merged.Hmel.sorted.rmdup.R2.fastq.gz
Interspecific	F2	Trait mapping & recombination rate	PRJNA1074694	SAMN39977458	NR15-359	unknown_x_NR15-311	unknown_father_x_NR15-311	NR15-311	male	F2		NR15-359_merged.Hmel.sorted.rmdup.R1.fastq.gz	NR15-359_merged.Hmel.sorted.rmdup.R2.fastq.gz
Interspecific	F2	Trait mapping & recombination rate	PRJNA1074694	SAMN39977459	NR15-361	unknown_x_NR15-311	unknown_father_x_NR15-311	NR15-311	male	F2		NR15-361_merged.Hmel.sorted.rmdup.R1.fastq.gz	NR15-361_merged.Hmel.sorted.rmdup.R2.fastq.gz
Interspecific	F2	Trait mapping & recombination rate	PRJNA1074694	SAMN39977460	NR15-397	unknown_x_NR15-311	unknown_father_x_NR15-311	NR15-311	male	F2		NR15-397_merged.Hmel.sorted.rmdup.R1.fastq.gz	NR15-397_merged.Hmel.sorted.rmdup.R2.fastq.gz
Interspecific	F2	Trait mapping & recombination rate	PRJNA1074694	SAMN39977461	NR15-399	unknown_x_NR15-311	unknown_father_x_NR15-311	NR15-311	female	F2		NR15-399_merged.Hmel.sorted.rmdup.R1.fastq.gz	NR15-399_merged.Hmel.sorted.rmdup.R2.fastq.gz
Interspecific	F2	Trait mapping & recombination rate	PRJNA1074694	SAMN39977462	NR15-435	unknown_x_NR15-311	unknown_father_x_NR15-311	NR15-311	female	F2		NR15-435_merged.Hmel.sorted.rmdup.R1.fastq.gz	NR15-435_merged.Hmel.sorted.rmdup.R2.fastq.gz
Interspecific	F2	Trait mapping & recombination rate	PRJNA1074694	SAMN39977463	NR15-450	unknown_x_NR15-311	unknown_father_x_NR15-311	NR15-311	male	F2		NR15-450_merged.Hmel.sorted.rmdup.R1.fastq.gz	NR15-450_merged.Hmel.sorted.rmdup.R2.fastq.gz
Interspecific	F2	Trait mapping & recombination rate	PRJNA1074694	SAMN39977464	NR15-453	unknown_x_NR15-311	unknown_father_x_NR15-311	NR15-311	male	F2		NR15-453_merged.Hmel.sorted.rmdup.R1.fastq.gz	NR15-453_merged.Hmel.sorted.rmdup.R2.fastq.gz
Interspecific	F2	Trait mapping & recombination rate	PRJNA1074694	SAMN39977465	NR15-476	unknown_x_NR15-311	unknown_father_x_NR15-311	NR15-311	male	F2		NR15-476_merged.Hmel.sorted.rmdup.R1.fastq.gz	NR15-476_merged.Hmel.sorted.rmdup.R2.fastq.gz
Interspecific	F2	Trait mapping & recombination rate	PRJNA1074694	SAMN39977466	NR15-481	unknown_x_NR15-311	unknown_father_x_NR15-311	NR15-311	male	F2		NR15-481_merged.Hmel.sorted.rmdup.R1.fastq.gz	NR15-481_merged.Hmel.sorted.rmdup.R2.fastq.gz
Interspecific	F2	Trait mapping & recombination rate	PRJNA1074694	SAMN39977467	NR15-535	unknown_x_NR15-311	unknown_father_x_NR15-311	NR15-311	female	F2		NR15-535_merged.Hmel.sorted.rmdup.R1.fastq.gz	NR15-535_merged.Hmel.sorted.rmdup.R2.fastq.gz
Interspecific	F2	Trait mapping & recombination rate	PRJNA1074694	SAMN39977468	NR15-117	NR15-177_x_NR15-489	0	0	male	F1	EP	NR15-117_merged.Hmel.sorted.rmdup.R1.fastq.gz	NR15-117_merged.Hmel.sorted.rmdup.R2.fastq.gz
Interspecific	F2	Trait mapping & recombination rate	PRJNA1074694	SAMN39977469	NR15-489	NR15-177_x_NR15-489	0	0	female	F1	EP	NR15-489_merged.Hmel.sorted.rmdup.R1.fastq.gz	NR15-489_merged.Hmel.sorted.rmdup.R2.fastq.gz
Interspecific	F2	Trait mapping & recombination rate	PRJNA1074694	SAMN39977470	NR15-302	NR15-177_x_NR15-489	NR15-117	NR15-489	male	F2		NR15-302_merged.Hmel.sorted.rmdup.R1.fastq.gz	NR15-302_merged.Hmel.sorted.rmdup.R2.fastq.gz
Interspecific	F2	Trait mapping & recombination rate	PRJNA1074694	SAMN39977471	NR15-308	NR15-177_x_NR15-489	NR15-117	NR15-489	female	F2		NR15-308_merged.Hmel.sorted.rmdup.R1.fastq.gz	NR15-308_merged.Hmel.sorted.rmdup.R2.fastq.gz
Interspecific	F2	Trait mapping & recombination rate	PRJNA1074694	SAMN39977472	NR15-492	NR15-177_x_NR15-489	NR15-117	NR15-489	female	F2		NR15-492_merged.Hmel.sorted.rmdup.R1.fastq.gz	NR15-492_merged.Hmel.sorted.rmdup.R2.fastq.gz
Interspecific	F2	Trait mapping & recombination rate	PRJNA1074694	SAMN39977473	NR15-509	NR15-177_x_NR15-489	NR15-117	NR15-489	female	F2		NR15-509_merged.Hmel.sorted.rmdup.R1.fastq.gz	NR15-509_merged.Hmel.sorted.rmdup.R2.fastq.gz
Interspecific	F2	Trait mapping & recombination rate	PRJNA1074694	SAMN39977474	NR15-514	NR15-177_x_NR15-489	NR15-117	NR15-489	female	F2		NR15-514_merged.Hmel.sorted.rmdup.R1.fastq.gz	NR15-514_merged.Hmel.sorted.rmdup.R2.fastq.gz
Interspecific	F2	Trait mapping & recombination rate	PRJNA1074694	SAMN39977475	B1_25_TGTGACTG	unknown_x_B1_25	0	0	male	F1	PE	B1_25_sample_TGTGACTG.lib.Hmel2_5.sorted.rmdup.R1.fastq.gz	B1_25_sample_TGTGACTG.lib.Hmel2_5.sorted.rmdup.R2.fastq.gz
Interspecific	F2	Trait mapping & recombination rate	PRJNA1074694	SAMN39977476	B4_37_TGTGTGAC	unknown_x_B1_25	B1_25_TGTGACTG	unknown_mother_x_B1_25	male	F2		B4_37_sample_TGTGTGAC.lib.Hmel2_5.sorted.rmdup.R1.fastq.gz	B4_37_sample_TGTGTGAC.lib.Hmel2_5.sorted.rmdup.R2.fastq.gz
Interspecific	F2	Trait mapping & recombination rate	PRJNA1074694	SAMN39977477	B3_35_TGCATCGT	unknown_x_B1_25	B1_25_TGTGACTG	unknown_mother_x_B1_25	female	F2		B3_35_sample_TGCATCGT.lib.Hmel2_5.sorted.rmdup.R1.fastq.gz	B3_35_sample_TGCATCGT.lib.Hmel2_5.sorted.rmdup.R2.fastq.gz
Interspecific	F2	Trait mapping & recombination rate	PRJNA1074694	SAMN39977478	B3_33_GTACTCGT	unknown_x_B1_25	B1_25_TGTGACTG	unknown_mother_x_B1_25	female	F2		B3_33_sample_GTACTCGT.lib.Hmel2_5.sorted.rmdup.R1.fastq.gz	B3_33_sample_GTACTCGT.lib.Hmel2_5.sorted.rmdup.R2.fastq.gz
Interspecific	F2	Trait mapping & recombination rate	PRJNA1074694	SAMN39977479	B3_32_CAGTCTCA	unknown_x_B1_25	B1_25_TGTGACTG	unknown_mother_x_B1_25	female	F2		B3_32_sample_CAGTCTCA.lib.Hmel2_5.sorted.rmdup.R1.fastq.gz	B3_32_sample_CAGTCTCA.lib.Hmel2_5.sorted.rmdup.R2.fastq.gz
Interspecific	backcross	Trait mapping & recombination rate	PRJNA1074694	SAMN39977480	NR15-83	unknown_x_NR15-83	0	0	female	elevatus		NR15-83_merged.Hmel.sorted.rmdup.R1.fastq.gz	NR15-83_merged.Hmel.sorted.rmdup.R2.fastq.gz
Interspecific	backcross	Trait mapping & recombination rate	PRJNA1074694	SAMN39977481	NR15-129	unknown_x_NR15-83	unknown_father_x_NR15_83	NR15-83	male	backcross		NR15-129_merged.Hmel.sorted.rmdup.R1.fastq.gz	NR15-129_merged.Hmel.sorted.rmdup.R2.fastq.gz
Interspecific	backcross	Trait mapping & recombination rate	PRJNA1074694	SAMN39977482	NR15-158	unknown_x_NR15-83	unknown_father_x_NR15_83	NR15-83	male	backcross		NR15-158_merged.Hmel.sorted.rmdup.R1.fastq.gz	NR15-158_merged.Hmel.sorted.rmdup.R2.fastq.gz
Interspecific	F2	Trait mapping & recombination rate	PRJNA1074694	SAMN39977483	NR15-20	NR15-20_x_unknown	0	0	male	F1	EP	NR15-20_merged.Hmel.sorted.rmdup.R1.fastq.gz	NR15-20_merged.Hmel.sorted.rmdup.R2.fastq.gz
Interspecific	F2	Trait mapping & recombination rate	PRJNA1074694	SAMN39977484	NR15-201	NR15-20_x_unknown	NR15-20	NR15-20_x_unknown_mother	male	F2		NR15-201_merged.Hmel.sorted.rmdup.R1.fastq.gz	NR15-201_merged.Hmel.sorted.rmdup.R2.fastq.gz
Interspecific	F2	Trait mapping & recombination rate	PRJNA1074694	SAMN39977485	NR15-166	NR15-116_x_NR15-166	0	0	female	F1	PE	NR15-166_merged.Hmel.sorted.rmdup.R1.fastq.gz	NR15-166_merged.Hmel.sorted.rmdup.R2.fastq.gz
Interspecific	F2	Trait mapping & recombination rate	PRJNA1074694	SAMN39977486	NR15-161	NR15-116_x_NR15-166	NR15-116	NR15-166	female	F2		NR15-161_merged.Hmel.sorted.rmdup.R1.fastq.gz	NR15-161_merged.Hmel.sorted.rmdup.R2.fastq.gz
Interspecific	F2	Trait mapping & recombination rate	PRJNA1074694	SAMN39977487	NR15-369	NR15-116_x_NR15-166	NR15-116	NR15-166	female	F2		NR15-369_merged.Hmel.sorted.rmdup.R1.fastq.gz	NR15-369_merged.Hmel.sorted.rmdup.R2.fastq.gz
Intraspecific (H. elevatus)	F1	Recombination rate	PRJNA1074694	SAMN39956011	NR16-148_TGTGCAGT	NR16-2_x_NR16-148	0	0	female	elevatus		NR16-148_sample_TGTGCAGT.lib.Hmel2_5.sorted.rmdup.R1.fastq.gz	NR16-148_sample_TGTGCAGT.lib.Hmel2_5.sorted.rmdup.R2.fastq.gz
Intraspecific (H. elevatus)	F1	Recombination rate	PRJNA1074694	SAMN39956012	NR16-2_GTACGCTG	NR16-2_x_NR16-148	0	0	male	elevatus		NR16-2_sample_GTACGCTG.lib.Hmel2_5.sorted.rmdup.R1.fastq.gz	NR16-2_sample_GTACGCTG.lib.Hmel2_5.sorted.rmdup.R2.fastq.gz
Intraspecific (H. elevatus)	F1	Recombination rate	PRJNA1074694	SAMN39956013	NR16-115_GTACGCTG	NR16-2_x_NR16-148	NR16-2_GTACGCTG	NR16-148_TGTGCAGT	male	F1		NR16-115_sample_GTACGCTG.lib.Hmel2_5.sorted.rmdup.R1.fastq.gz	NR16-115_sample_GTACGCTG.lib.Hmel2_5.sorted.rmdup.R2.fastq.gz
Intraspecific (H. elevatus)	F1	Recombination rate	PRJNA1074694	SAMN39956014	NR16-123_CAGTCTCA	NR16-2_x_NR16-148	NR16-2_GTACGCTG	NR16-148_TGTGCAGT	male	F1		NR16-123_sample_CAGTCTCA.lib.Hmel2_5.sorted.rmdup.R1.fastq.gz	NR16-123_sample_CAGTCTCA.lib.Hmel2_5.sorted.rmdup.R2.fastq.gz
Intraspecific (H. elevatus)	F1	Recombination rate	PRJNA1074694	SAMN39956015	NR16-188_CAGTCTCA	NR16-2_x_NR16-148	NR16-2_GTACGCTG	NR16-148_TGTGCAGT	male	F1		NR16-188_sample_CAGTCTCA.lib.Hmel2_5.sorted.rmdup.R1.fastq.gz	NR16-188_sample_CAGTCTCA.lib.Hmel2_5.sorted.rmdup.R2.fastq.gz
Intraspecific (H. elevatus)	F1	Recombination rate	PRJNA1074694	SAMN39956016	NR16-195_ACACGACA	NR16-2_x_NR16-148	NR16-2_GTACGCTG	NR16-148_TGTGCAGT	female	F1		NR16-195_sample_ACACGACA.lib.Hmel2_5.sorted.rmdup.R1.fastq.gz	NR16-195_sample_ACACGACA.lib.Hmel2_5.sorted.rmdup.R2.fastq.gz
Intraspecific (H. elevatus)	F1	Recombination rate	PRJNA1074694	SAMN39956017	NR16-37_ACGTCTAC	NR16-2_x_NR16-148	NR16-2_GTACGCTG	NR16-148_TGTGCAGT	male	F1		NR16-37_sample_ACGTCTAC.lib.Hmel2_5.sorted.rmdup.R1.fastq.gz	NR16-37_sample_ACGTCTAC.lib.Hmel2_5.sorted.rmdup.R2.fastq.gz
Intraspecific (H. elevatus)	F1	Recombination rate	PRJNA1074694	SAMN39956018	NR16-39_ACACTGAC	NR16-2_x_NR16-148	NR16-2_GTACGCTG	NR16-148_TGTGCAGT	male	F1		NR16-39_sample_ACACTGAC.lib.Hmel2_5.sorted.rmdup.R1.fastq.gz	NR16-39_sample_ACACTGAC.lib.Hmel2_5.sorted.rmdup.R2.fastq.gz
Intraspecific (H. elevatus)	F1	Recombination rate	PRJNA1074694	SAMN39956019	NR16-40_CAGTGTGT	NR16-2_x_NR16-148	NR16-2_GTACGCTG	NR16-148_TGTGCAGT	female	F1		NR16-40_sample_CAGTGTGT.lib.Hmel2_5.sorted.rmdup.R1.fastq.gz	NR16-40_sample_CAGTGTGT.lib.Hmel2_5.sorted.rmdup.R2.fastq.gz
Intraspecific (H. elevatus)	F1	Recombination rate	PRJNA1074694	SAMN39956020	NR16-41_TGTGTGAC	NR16-2_x_NR16-148	NR16-2_GTACGCTG	NR16-148_TGTGCAGT	female	F1		NR16-41_sample_TGTGTGAC.lib.Hmel2_5.sorted.rmdup.R1.fastq.gz	NR16-41_sample_TGTGTGAC.lib.Hmel2_5.sorted.rmdup.R2.fastq.gz
Intraspecific (H. elevatus)	F1	Recombination rate	PRJNA1074694	SAMN39956021	NR16-61_ACGTAGCA	NR16-2_x_NR16-148	NR16-2_GTACGCTG	NR16-148_TGTGCAGT	female	F1		NR16-61_sample_ACGTAGCA.lib.Hmel2_5.sorted.rmdup.R1.fastq.gz	NR16-61_sample_ACGTAGCA.lib.Hmel2_5.sorted.rmdup.R2.fastq.gz
Intraspecific (H. elevatus)	F1	Recombination rate	PRJNA1074694	SAMN39956022	NR16-309A_ACACTGAC	NR16-309A_x_NR16-375	0	0	male	elevatus		NR16-309A_sample_ACACTGAC.lib.Hmel2_5.sorted.rmdup.R1.fastq.gz	NR16-309A_sample_ACACTGAC.lib.Hmel2_5.sorted.rmdup.R2.fastq.gz
Intraspecific (H. elevatus)	F1	Recombination rate	PRJNA1074694	SAMN39956023	NR16-375_CAGTGTGT	NR16-309A_x_NR16-375	0	0	female	elevatus		NR16-375_sample_CAGTGTGT.lib.Hmel2_5.sorted.rmdup.R1.fastq.gz	NR16-375_sample_CAGTGTGT.lib.Hmel2_5.sorted.rmdup.R2.fastq.gz
Intraspecific (H. elevatus)	F1	Recombination rate	PRJNA1074694	SAMN39956024	NR16-485_ACACGACA	NR16-309A_x_NR16-375	NR16-309A_ACACTGAC	NR16-375_CAGTGTGT	female	F1		NR16-485_sample_ACACGACA.lib.Hmel2_5.sorted.rmdup.R1.fastq.gz	NR16-485_sample_ACACGACA.lib.Hmel2_5.sorted.rmdup.R2.fastq.gz
Intraspecific (H. elevatus)	F1	Recombination rate	PRJNA1074694	SAMN39956025	NR16-468_ACGTAGCA	NR16-63_x_NR16-468	0	0	female	elevatus		NR16-468_sample_ACGTAGCA.lib.Hmel2_5.sorted.rmdup.R1.fastq.gz	NR16-468_sample_ACGTAGCA.lib.Hmel2_5.sorted.rmdup.R2.fastq.gz
Intraspecific (H. elevatus)	F1	Recombination rate	PRJNA1074694	SAMN39956026	NR16-63_GTCAGTGT	NR16-63_x_NR16-468	0	0	male	elevatus		NR16-63_sample_GTCAGTGT.lib.Hmel2_5.sorted.rmdup.R1.fastq.gz	NR16-63_sample_GTCAGTGT.lib.Hmel2_5.sorted.rmdup.R2.fastq.gz
Intraspecific (H. elevatus)	F1	Recombination rate	PRJNA1074694	SAMN39956027	NR16-124_TGTGTGAC	NR16-63_x_NR16-468	NR16-63_GTCAGTGT	NR16-468_ACGTAGCA	female	F1		NR16-124_sample_TGTGTGAC.lib.Hmel2_5.sorted.rmdup.R1.fastq.gz	NR16-124_sample_TGTGTGAC.lib.Hmel2_5.sorted.rmdup.R2.fastq.gz
Intraspecific (H. elevatus)	F1	Recombination rate	PRJNA1074694	SAMN39956028	NR16-125_GTACTCGT	NR16-63_x_NR16-468	NR16-63_GTCAGTGT	NR16-468_ACGTAGCA	female	F1		NR16-125_sample_GTACTCGT.lib.Hmel2_5.sorted.rmdup.R1.fastq.gz	NR16-125_sample_GTACTCGT.lib.Hmel2_5.sorted.rmdup.R2.fastq.gz
Intraspecific (H. elevatus)	F1	Recombination rate	PRJNA1074694	SAMN39956029	NR16-129_ACACTGAC	NR16-63_x_NR16-468	NR16-63_GTCAGTGT	NR16-468_ACGTAGCA	male	F1		NR16-129_sample_ACACTGAC.lib.Hmel2_5.sorted.rmdup.R1.fastq.gz	NR16-129_sample_ACACTGAC.lib.Hmel2_5.sorted.rmdup.R2.fastq.gz
Intraspecific (H. elevatus)	F1	Recombination rate	PRJNA1074694	SAMN39956030	NR16-133_TGCATCGT	NR16-63_x_NR16-468	NR16-63_GTCAGTGT	NR16-468_ACGTAGCA	male	F1		NR16-133_sample_TGCATCGT.lib.Hmel2_5.sorted.rmdup.R1.fastq.gz	NR16-133_sample_TGCATCGT.lib.Hmel2_5.sorted.rmdup.R2.fastq.gz
Intraspecific (H. elevatus)	F1	Recombination rate	PRJNA1074694	SAMN39956031	NR16-134_TGTGACTG	NR16-63_x_NR16-468	NR16-63_GTCAGTGT	NR16-468_ACGTAGCA	male	F1		NR16-134_sample_TGTGACTG.lib.Hmel2_5.sorted.rmdup.R1.fastq.gz	NR16-134_sample_TGTGACTG.lib.Hmel2_5.sorted.rmdup.R2.fastq.gz
Intraspecific (H. elevatus)	F1	Recombination rate	PRJNA1074694	SAMN39956032	NR16-135_ACACGACA	NR16-63_x_NR16-468	NR16-63_GTCAGTGT	NR16-468_ACGTAGCA	female	F1		NR16-135_sample_ACACGACA.lib.Hmel2_5.sorted.rmdup.R1.fastq.gz	NR16-135_sample_ACACGACA.lib.Hmel2_5.sorted.rmdup.R2.fastq.gz
Intraspecific (H. elevatus)	F1	Recombination rate	PRJNA1074694	SAMN39956033	NR16-136_ACGTCTAC	NR16-63_x_NR16-468	NR16-63_GTCAGTGT	NR16-468_ACGTAGCA	male	F1		NR16-136_sample_ACGTCTAC.lib.Hmel2_5.sorted.rmdup.R1.fastq.gz	NR16-136_sample_ACGTCTAC.lib.Hmel2_5.sorted.rmdup.R2.fastq.gz
Intraspecific (H. elevatus)	F1	Recombination rate	PRJNA1074694	SAMN39956034	NR16-162_CACACAGT	NR16-63_x_NR16-468	NR16-63_GTCAGTGT	NR16-468_ACGTAGCA	female	F1		NR16-162_sample_CACACAGT.lib.Hmel2_5.sorted.rmdup.R1.fastq.gz	NR16-162_sample_CACACAGT.lib.Hmel2_5.sorted.rmdup.R2.fastq.gz
Intraspecific (H. elevatus)	F1	Recombination rate	PRJNA1074694	SAMN39956035	NR16-175_GTCAGTGT	NR16-63_x_NR16-468	NR16-63_GTCAGTGT	NR16-468_ACGTAGCA	male	F1		NR16-175_sample_GTCAGTGT.lib.Hmel2_5.sorted.rmdup.R1.fastq.gz	NR16-175_sample_GTCAGTGT.lib.Hmel2_5.sorted.rmdup.R2.fastq.gz
Intraspecific (H. elevatus)	F1	Recombination rate	PRJNA1074694	SAMN39956036	NR16-183_CACACAGT	NR16-63_x_NR16-468	NR16-63_GTCAGTGT	NR16-468_ACGTAGCA	male	F1		NR16-183_sample_CACACAGT.lib.Hmel2_5.sorted.rmdup.R1.fastq.gz	NR16-183_sample_CACACAGT.lib.Hmel2_5.sorted.rmdup.R2.fastq.gz
Intraspecific (H. elevatus)	F1	Recombination rate	PRJNA1074694	SAMN39956037	NR16-187_TGCATCGT	NR16-63_x_NR16-468	NR16-63_GTCAGTGT	NR16-468_ACGTAGCA	male	F1		NR16-187_sample_TGCATCGT.lib.Hmel2_5.sorted.rmdup.R1.fastq.gz	NR16-187_sample_TGCATCGT.lib.Hmel2_5.sorted.rmdup.R2.fastq.gz
Intraspecific (H. elevatus)	F1	Recombination rate	PRJNA1074694	SAMN39956038	NR16-189_CAGTCTCA	NR16-63_x_NR16-468	NR16-63_GTCAGTGT	NR16-468_ACGTAGCA	female	F1		NR16-189_sample_CAGTCTCA.lib.Hmel2_5.sorted.rmdup.R1.fastq.gz	NR16-189_sample_CAGTCTCA.lib.Hmel2_5.sorted.rmdup.R2.fastq.gz
Intraspecific (H. elevatus)	F1	Recombination rate	PRJNA1074694	SAMN39956039	NR16-190_GTACTCGT	NR16-63_x_NR16-468	NR16-63_GTCAGTGT	NR16-468_ACGTAGCA	female	F1		NR16-190_sample_GTACTCGT.lib.Hmel2_5.sorted.rmdup.R1.fastq.gz	NR16-190_sample_GTACTCGT.lib.Hmel2_5.sorted.rmdup.R2.fastq.gz
Intraspecific (H. elevatus)	F1	Recombination rate	PRJNA1074694	SAMN39956040	NR16-192_GTCATGTG	NR16-63_x_NR16-468	NR16-63_GTCAGTGT	NR16-468_ACGTAGCA	male	F1		NR16-192_sample_GTCATGTG.lib.Hmel2_5.sorted.rmdup.R1.fastq.gz	NR16-192_sample_GTCATGTG.lib.Hmel2_5.sorted.rmdup.R2.fastq.gz
Intraspecific (H. elevatus)	F1	Recombination rate	PRJNA1074694	SAMN39956041	NR16-193_TGCATCGT	NR16-63_x_NR16-468	NR16-63_GTCAGTGT	NR16-468_ACGTAGCA	male	F1		NR16-193_sample_TGCATCGT.lib.Hmel2_5.sorted.rmdup.R1.fastq.gz	NR16-193_sample_TGCATCGT.lib.Hmel2_5.sorted.rmdup.R2.fastq.gz
Intraspecific (H. elevatus)	F1	Recombination rate	PRJNA1074694	SAMN39956042	NR16-194_TGTGACTG	NR16-63_x_NR16-468	NR16-63_GTCAGTGT	NR16-468_ACGTAGCA	male	F1		NR16-194_sample_TGTGACTG.lib.Hmel2_5.sorted.rmdup.R1.fastq.gz	NR16-194_sample_TGTGACTG.lib.Hmel2_5.sorted.rmdup.R2.fastq.gz
Intraspecific (H. elevatus)	F1	Recombination rate	PRJNA1074694	SAMN39956043	NR16-197_ACGTCTAC	NR16-63_x_NR16-468	NR16-63_GTCAGTGT	NR16-468_ACGTAGCA	male	F1		NR16-197_sample_ACGTCTAC.lib.Hmel2_5.sorted.rmdup.R1.fastq.gz	NR16-197_sample_ACGTCTAC.lib.Hmel2_5.sorted.rmdup.R2.fastq.gz
Intraspecific (H. elevatus)	F1	Recombination rate	PRJNA1074694	SAMN39956044	NR16-198_CAGTGTGT	NR16-63_x_NR16-468	NR16-63_GTCAGTGT	NR16-468_ACGTAGCA	female	F1		NR16-198_sample_CAGTGTGT.lib.Hmel2_5.sorted.rmdup.R1.fastq.gz	NR16-198_sample_CAGTGTGT.lib.Hmel2_5.sorted.rmdup.R2.fastq.gz
Intraspecific (H. elevatus)	F1	Recombination rate	PRJNA1074694	SAMN39956045	NR16-206_TGTGCAGT	NR16-63_x_NR16-468	NR16-63_GTCAGTGT	NR16-468_ACGTAGCA	female	F1		NR16-206_sample_TGTGCAGT.lib.Hmel2_5.sorted.rmdup.R1.fastq.gz	NR16-206_sample_TGTGCAGT.lib.Hmel2_5.sorted.rmdup.R2.fastq.gz
Intraspecific (H. elevatus)	F1	Recombination rate	PRJNA1074694	SAMN39956046	NR16-207_CACACAGT	NR16-63_x_NR16-468	NR16-63_GTCAGTGT	NR16-468_ACGTAGCA	female	F1		NR16-207_sample_CACACAGT.lib.Hmel2_5.sorted.rmdup.R1.fastq.gz	NR16-207_sample_CACACAGT.lib.Hmel2_5.sorted.rmdup.R2.fastq.gz
Intraspecific (H. elevatus)	F1	Recombination rate	PRJNA1074694	SAMN39956047	NR16-208_ACGTCTAC	NR16-63_x_NR16-468	NR16-63_GTCAGTGT	NR16-468_ACGTAGCA	male	F1		NR16-208_sample_ACGTCTAC.lib.Hmel2_5.sorted.rmdup.R1.fastq.gz	NR16-208_sample_ACGTCTAC.lib.Hmel2_5.sorted.rmdup.R2.fastq.gz
Intraspecific (H. elevatus)	F1	Recombination rate	PRJNA1074694	SAMN39956048	NR16-211_CATGATCA	NR16-63_x_NR16-468	NR16-63_GTCAGTGT	NR16-468_ACGTAGCA	male	F1		NR16-211_sample_CATGATCA.lib.Hmel2_5.sorted.rmdup.R1.fastq.gz	NR16-211_sample_CATGATCA.lib.Hmel2_5.sorted.rmdup.R2.fastq.gz
Intraspecific (H. elevatus)	F1	Recombination rate	PRJNA1074694	SAMN39956049	NR16-212_CAGTCTCA	NR16-63_x_NR16-468	NR16-63_GTCAGTGT	NR16-468_ACGTAGCA	male	F1		NR16-212_sample_CAGTCTCA.lib.Hmel2_5.sorted.rmdup.R1.fastq.gz	NR16-212_sample_CAGTCTCA.lib.Hmel2_5.sorted.rmdup.R2.fastq.gz
Intraspecific (H. elevatus)	F1	Recombination rate	PRJNA1074694	SAMN39956050	NR16-214_GTACGCTG	NR16-63_x_NR16-468	NR16-63_GTCAGTGT	NR16-468_ACGTAGCA	female	F1		NR16-214_sample_GTACGCTG.lib.Hmel2_5.sorted.rmdup.R1.fastq.gz	NR16-214_sample_GTACGCTG.lib.Hmel2_5.sorted.rmdup.R2.fastq.gz
Intraspecific (H. elevatus)	F1	Recombination rate	PRJNA1074694	SAMN39956051	NR16-237_ACACTGAC	NR16-63_x_NR16-468	NR16-63_GTCAGTGT	NR16-468_ACGTAGCA	male	F1		NR16-237_sample_ACACTGAC.lib.Hmel2_5.sorted.rmdup.R1.fastq.gz	NR16-237_sample_ACACTGAC.lib.Hmel2_5.sorted.rmdup.R2.fastq.gz
Intraspecific (H. elevatus)	F1	Recombination rate	PRJNA1074694	SAMN39956052	NR16-251_GTCATGTG	NR16-63_x_NR16-468	NR16-63_GTCAGTGT	NR16-468_ACGTAGCA	male	F1		NR16-251_sample_GTCATGTG.lib.Hmel2_5.sorted.rmdup.R1.fastq.gz	NR16-251_sample_GTCATGTG.lib.Hmel2_5.sorted.rmdup.R2.fastq.gz
Intraspecific (H. elevatus)	F1	Recombination rate	PRJNA1074694	SAMN39956053	NR16-252_CAGTCTCA	NR16-63_x_NR16-468	NR16-63_GTCAGTGT	NR16-468_ACGTAGCA	female	F1		NR16-252_sample_CAGTCTCA.lib.Hmel2_5.sorted.rmdup.R1.fastq.gz	NR16-252_sample_CAGTCTCA.lib.Hmel2_5.sorted.rmdup.R2.fastq.gz
Intraspecific (H. elevatus)	F1	Recombination rate	PRJNA1074694	SAMN39956054	NR16-254_TGCATCGT	NR16-63_x_NR16-468	NR16-63_GTCAGTGT	NR16-468_ACGTAGCA	female	F1		NR16-254_sample_TGCATCGT.lib.Hmel2_5.sorted.rmdup.R1.fastq.gz	NR16-254_sample_TGCATCGT.lib.Hmel2_5.sorted.rmdup.R2.fastq.gz
Intraspecific (H. elevatus)	F1	Recombination rate	PRJNA1074694	SAMN39956055	NR16-276_ACACGACA	NR16-63_x_NR16-468	NR16-63_GTCAGTGT	NR16-468_ACGTAGCA	female	F1		NR16-276_sample_ACACGACA.lib.Hmel2_5.sorted.rmdup.R1.fastq.gz	NR16-276_sample_ACACGACA.lib.Hmel2_5.sorted.rmdup.R2.fastq.gz
Intraspecific (H. elevatus)	F1	Recombination rate	PRJNA1074694	SAMN39956056	NR16-339_CACACAGT	NR16-63_x_NR16-468	NR16-63_GTCAGTGT	NR16-468_ACGTAGCA	female	F1		NR16-339_sample_CACACAGT.lib.Hmel2_5.sorted.rmdup.R1.fastq.gz	NR16-339_sample_CACACAGT.lib.Hmel2_5.sorted.rmdup.R2.fastq.gz
Intraspecific (H. elevatus)	F1	Recombination rate	PRJNA1074694	SAMN39956057	NR16-380_CACACAGT	NR16-63_x_NR16-468	NR16-63_GTCAGTGT	NR16-468_ACGTAGCA	male	F1		NR16-380_sample_CACACAGT.lib.Hmel2_5.sorted.rmdup.R1.fastq.gz	NR16-380_sample_CACACAGT.lib.Hmel2_5.sorted.rmdup.R2.fastq.gz
Intraspecific (H. elevatus)	F1	Recombination rate	PRJNA1074694	SAMN39956058	NR16-147_TGTGTGAC	NR16-64_x_NR16-147	0	0	female	elevatus		NR16-147_sample_TGTGTGAC.lib.Hmel2_5.sorted.rmdup.R1.fastq.gz	NR16-147_sample_TGTGTGAC.lib.Hmel2_5.sorted.rmdup.R2.fastq.gz
Intraspecific (H. elevatus)	F1	Recombination rate	PRJNA1074694	SAMN39956059	NR16-64_CATGATCA	NR16-64_x_NR16-147	0	0	male	elevatus		NR16-64_sample_CATGATCA.lib.Hmel2_5.sorted.rmdup.R1.fastq.gz	NR16-64_sample_CATGATCA.lib.Hmel2_5.sorted.rmdup.R2.fastq.gz
Intraspecific (H. elevatus)	F1	Recombination rate	PRJNA1074694	SAMN39956060	NR16-128_TGTGCAGT	NR16-64_x_NR16-147	NR16-64_CATGATCA	NR16-147_TGTGTGAC	male	F1		NR16-128_sample_TGTGCAGT.lib.Hmel2_5.sorted.rmdup.R1.fastq.gz	NR16-128_sample_TGTGCAGT.lib.Hmel2_5.sorted.rmdup.R2.fastq.gz
Intraspecific (H. elevatus)	F1	Recombination rate	PRJNA1074694	SAMN39956061	NR16-137_ACGTAGCA	NR16-64_x_NR16-147	NR16-64_CATGATCA	NR16-147_TGTGTGAC	female	F1		NR16-137_sample_ACGTAGCA.lib.Hmel2_5.sorted.rmdup.R1.fastq.gz	NR16-137_sample_ACGTAGCA.lib.Hmel2_5.sorted.rmdup.R2.fastq.gz
Intraspecific (H. elevatus)	F1	Recombination rate	PRJNA1074694	SAMN39956062	NR16-213_GTACTCGT	NR16-64_x_NR16-147	NR16-64_CATGATCA	NR16-147_TGTGTGAC	female	F1		NR16-213_sample_GTACTCGT.lib.Hmel2_5.sorted.rmdup.R1.fastq.gz	NR16-213_sample_GTACTCGT.lib.Hmel2_5.sorted.rmdup.R2.fastq.gz
Intraspecific (H. elevatus)	F1	Recombination rate	PRJNA1074694	SAMN39956063	NR16-215_GTCAGTGT	NR16-64_x_NR16-147	NR16-64_CATGATCA	NR16-147_TGTGTGAC	male	F1		NR16-215_sample_GTCAGTGT.lib.Hmel2_5.sorted.rmdup.R1.fastq.gz	NR16-215_sample_GTCAGTGT.lib.Hmel2_5.sorted.rmdup.R2.fastq.gz
Intraspecific (H. elevatus)	F1	Recombination rate	PRJNA1074694	SAMN39956064	NR16-253_GTCATGTG	NR16-64_x_NR16-147	NR16-64_CATGATCA	NR16-147_TGTGTGAC	male	F1		NR16-253_sample_GTCATGTG.lib.Hmel2_5.sorted.rmdup.R1.fastq.gz	NR16-253_sample_GTCATGTG.lib.Hmel2_5.sorted.rmdup.R2.fastq.gz
Intraspecific (H. elevatus)	F1	Recombination rate	PRJNA1074694	SAMN39956065	NR16-704	NR16-704_merged_x_unknown	0	0	male	elevatus		NR16-704.Hmel2_5.merge.lib.sorted.rmdup.R1.fastq.gz	NR16-704.Hmel2_5.merge.lib.sorted.rmdup.R2.fastq.gz
Intraspecific (H. elevatus)	F1	Recombination rate	PRJNA1074694	SAMN39956066	NR16-717_GTCATGTG	NR16-704_merged_x_unknown	NR16-704	NR16-704_merged_x_unknown_mother	female	F1		NR16-717_sample_GTCATGTG.lib.Hmel2_5.sorted.rmdup.R1.fastq.gz	NR16-717_sample_GTCATGTG.lib.Hmel2_5.sorted.rmdup.R2.fastq.gz
Intraspecific (H. elevatus)	F1	Recombination rate	PRJNA1074694	SAMN39956067	NR16-726_GTCAGTGT	NR16-704_merged_x_unknown	NR16-704	NR16-704_merged_x_unknown_mother	female	F1		NR16-726_sample_GTCAGTGT.lib.Hmel2_5.sorted.rmdup.R1.fastq.gz	NR16-726_sample_GTCAGTGT.lib.Hmel2_5.sorted.rmdup.R2.fastq.gz
Intraspecific (H. elevatus)	F1	Recombination rate	PRJNA1074694	SAMN39956068	NR16-729_TGTGTGAC	NR16-704_merged_x_unknown	NR16-704	NR16-704_merged_x_unknown_mother	male	F1		NR16-729_sample_TGTGTGAC.lib.Hmel2_5.sorted.rmdup.R1.fastq.gz	NR16-729_sample_TGTGTGAC.lib.Hmel2_5.sorted.rmdup.R2.fastq.gz
Intraspecific (H. elevatus)	F1	Recombination rate	PRJNA1074694	SAMN39956069	NR16-738_TGTGTGAC	NR16-704_merged_x_unknown	NR16-704	NR16-704_merged_x_unknown_mother	male	F1		NR16-738_sample_TGTGTGAC.lib.Hmel2_5.sorted.rmdup.R1.fastq.gz	NR16-738_sample_TGTGTGAC.lib.Hmel2_5.sorted.rmdup.R2.fastq.gz
Intraspecific (H. elevatus)	F1	Recombination rate	PRJNA1074694	SAMN39956070	NR16-749_CACACAGT	NR16-704_merged_x_unknown	NR16-704	NR16-704_merged_x_unknown_mother	male	F1		NR16-749_sample_CACACAGT.lib.Hmel2_5.sorted.rmdup.R1.fastq.gz	NR16-749_sample_CACACAGT.lib.Hmel2_5.sorted.rmdup.R2.fastq.gz
Intraspecific (H. elevatus)	F1	Recombination rate	PRJNA1074694	SAMN39956071	NR16-751_ACACTGAC	NR16-704_merged_x_unknown	NR16-704	NR16-704_merged_x_unknown_mother	male	F1		NR16-751_sample_ACACTGAC.lib.Hmel2_5.sorted.rmdup.R1.fastq.gz	NR16-751_sample_ACACTGAC.lib.Hmel2_5.sorted.rmdup.R2.fastq.gz
Intraspecific (H. elevatus)	F1	Recombination rate	PRJNA1074694	SAMN39956072	NR16-757_GTCATGTG	NR16-704_merged_x_unknown	NR16-704	NR16-704_merged_x_unknown_mother	male	F1		NR16-757_sample_GTCATGTG.lib.Hmel2_5.sorted.rmdup.R1.fastq.gz	NR16-757_sample_GTCATGTG.lib.Hmel2_5.sorted.rmdup.R2.fastq.gz
Intraspecific (H. elevatus)	F1	Recombination rate	PRJNA1074694	SAMN39956073	NR16-764_ACGTCTAC	NR16-704_merged_x_unknown	NR16-704	NR16-704_merged_x_unknown_mother	male	F1		NR16-764_sample_ACGTCTAC.lib.Hmel2_5.sorted.rmdup.R1.fastq.gz	NR16-764_sample_ACGTCTAC.lib.Hmel2_5.sorted.rmdup.R2.fastq.gz
Intraspecific (H. elevatus)	F1	Recombination rate	PRJNA1074694	SAMN39956074	NR16-768	NR16-704_merged_x_unknown	NR16-704	NR16-704_merged_x_unknown_mother	male	F1		NR16-768.Hmel2_5.merge.lib.sorted.rmdup.R1.fastq.gz	NR16-768.Hmel2_5.merge.lib.sorted.rmdup.R2.fastq.gz
Intraspecific (H. elevatus)	F1	Recombination rate	PRJNA1074694	SAMN39956075	NR16-772_TGTGACTG	NR16-704_merged_x_unknown	NR16-704	NR16-704_merged_x_unknown_mother	male	F1		NR16-772_sample_TGTGACTG.lib.Hmel2_5.sorted.rmdup.R1.fastq.gz	NR16-772_sample_TGTGACTG.lib.Hmel2_5.sorted.rmdup.R2.fastq.gz
Intraspecific (H. elevatus)	F1	Recombination rate	PRJNA1074694	SAMN39956076	NR16-775_GTCAGTGT	NR16-704_merged_x_unknown	NR16-704	NR16-704_merged_x_unknown_mother	male	F1		NR16-775_sample_GTCAGTGT.lib.Hmel2_5.sorted.rmdup.R1.fastq.gz	NR16-775_sample_GTCAGTGT.lib.Hmel2_5.sorted.rmdup.R2.fastq.gz
Intraspecific (H. elevatus)	F1	Recombination rate	PRJNA1074694	SAMN39956077	NR16-777_GTCATGTG	NR16-704_merged_x_unknown	NR16-704	NR16-704_merged_x_unknown_mother	male	F1		NR16-777_sample_GTCATGTG.lib.Hmel2_5.sorted.rmdup.R1.fastq.gz	NR16-777_sample_GTCATGTG.lib.Hmel2_5.sorted.rmdup.R2.fastq.gz
Intraspecific (H. elevatus)	F1	Recombination rate	PRJNA1074694	SAMN39956078	NR16-784_CAGTCTCA	NR16-704_merged_x_unknown	NR16-704	NR16-704_merged_x_unknown_mother	male	F1		NR16-784_sample_CAGTCTCA.lib.Hmel2_5.sorted.rmdup.R1.fastq.gz	NR16-784_sample_CAGTCTCA.lib.Hmel2_5.sorted.rmdup.R2.fastq.gz
Intraspecific (H. elevatus)	F1	Recombination rate	PRJNA1074694	SAMN39956079	NR16-787_GTCAGTGT	NR16-704_merged_x_unknown	NR16-704	NR16-704_merged_x_unknown_mother	male	F1		NR16-787_sample_GTCAGTGT.lib.Hmel2_5.sorted.rmdup.R1.fastq.gz	NR16-787_sample_GTCAGTGT.lib.Hmel2_5.sorted.rmdup.R2.fastq.gz
Intraspecific (H. elevatus)	F1	Recombination rate	PRJNA1074694	SAMN39956080	NR16-794_ACGTAGCA	NR16-704_merged_x_unknown	NR16-704	NR16-704_merged_x_unknown_mother	female	F1		NR16-794_sample_ACGTAGCA.lib.Hmel2_5.sorted.rmdup.R1.fastq.gz	NR16-794_sample_ACGTAGCA.lib.Hmel2_5.sorted.rmdup.R2.fastq.gz
Intraspecific (H. elevatus)	F1	Recombination rate	PRJNA1074694	SAMN39956081	NR16-803_ACACGACA	NR16-704_merged_x_unknown	NR16-704	NR16-704_merged_x_unknown_mother	male	F1		NR16-803_sample_ACACGACA.lib.Hmel2_5.sorted.rmdup.R1.fastq.gz	NR16-803_sample_ACACGACA.lib.Hmel2_5.sorted.rmdup.R2.fastq.gz
Intraspecific (H. elevatus)	F1	Recombination rate	PRJNA1074694	SAMN39956082	NR16-805_TGTGACTG	NR16-704_merged_x_unknown	NR16-704	NR16-704_merged_x_unknown_mother	male	F1		NR16-805_sample_TGTGACTG.lib.Hmel2_5.sorted.rmdup.R1.fastq.gz	NR16-805_sample_TGTGACTG.lib.Hmel2_5.sorted.rmdup.R2.fastq.gz
Intraspecific (H. elevatus)	F1	Recombination rate	PRJNA1074694	SAMN39956083	NR16-814_TGTGACTG	NR16-704_merged_x_unknown	NR16-704	NR16-704_merged_x_unknown_mother	male	F1		NR16-814_sample_TGTGACTG.lib.Hmel2_5.sorted.rmdup.R1.fastq.gz	NR16-814_sample_TGTGACTG.lib.Hmel2_5.sorted.rmdup.R2.fastq.gz
Intraspecific (H. elevatus)	F1	Recombination rate	PRJNA1074694	SAMN39956084	NR16-815_GTACGCTG	NR16-704_merged_x_unknown	NR16-704	NR16-704_merged_x_unknown_mother	male	F1		NR16-815_sample_GTACGCTG.lib.Hmel2_5.sorted.rmdup.R1.fastq.gz	NR16-815_sample_GTACGCTG.lib.Hmel2_5.sorted.rmdup.R2.fastq.gz
Intraspecific (H. elevatus)	F1	Recombination rate	PRJNA1074694	SAMN39956085	NR16-820_TGTGACTG	NR16-704_merged_x_unknown	NR16-704	NR16-704_merged_x_unknown_mother	male	F1		NR16-820_sample_TGTGACTG.lib.Hmel2_5.sorted.rmdup.R1.fastq.gz	NR16-820_sample_TGTGACTG.lib.Hmel2_5.sorted.rmdup.R2.fastq.gz
Intraspecific (H. elevatus)	F1	Recombination rate	PRJNA1074694	SAMN39956086	NR16-821_TGTGCAGT	NR16-704_merged_x_unknown	NR16-704	NR16-704_merged_x_unknown_mother	male	F1		NR16-821_sample_TGTGCAGT.lib.Hmel2_5.sorted.rmdup.R1.fastq.gz	NR16-821_sample_TGTGCAGT.lib.Hmel2_5.sorted.rmdup.R2.fastq.gz
Intraspecific (H. elevatus)	F1	Recombination rate	PRJNA1074694	SAMN39956087	NR16-822_TGCATCGT	NR16-704_merged_x_unknown	NR16-704	NR16-704_merged_x_unknown_mother	male	F1		NR16-822_sample_TGCATCGT.lib.Hmel2_5.sorted.rmdup.R1.fastq.gz	NR16-822_sample_TGCATCGT.lib.Hmel2_5.sorted.rmdup.R2.fastq.gz
Intraspecific (H. elevatus)	F1	Recombination rate	PRJNA1074694	SAMN39956088	NR16-823_ACGTCTAC	NR16-704_merged_x_unknown	NR16-704	NR16-704_merged_x_unknown_mother	male	F1		NR16-823_sample_ACGTCTAC.lib.Hmel2_5.sorted.rmdup.R1.fastq.gz	NR16-823_sample_ACGTCTAC.lib.Hmel2_5.sorted.rmdup.R2.fastq.gz
Intraspecific (H. elevatus)	F1	Recombination rate	PRJNA1074694	SAMN39956089	NR16-824_ACGTCTAC	NR16-704_merged_x_unknown	NR16-704	NR16-704_merged_x_unknown_mother	male	F1		NR16-824_sample_ACGTCTAC.lib.Hmel2_5.sorted.rmdup.R1.fastq.gz	NR16-824_sample_ACGTCTAC.lib.Hmel2_5.sorted.rmdup.R2.fastq.gz
Intraspecific (H. elevatus)	F1	Recombination rate	PRJNA1074694	SAMN39956090	NR16-826_ACACGACA	NR16-704_merged_x_unknown	NR16-704	NR16-704_merged_x_unknown_mother	male	F1		NR16-826_sample_ACACGACA.lib.Hmel2_5.sorted.rmdup.R1.fastq.gz	NR16-826_sample_ACACGACA.lib.Hmel2_5.sorted.rmdup.R2.fastq.gz
Intraspecific (H. elevatus)	F1	Recombination rate	PRJNA1074694	SAMN39956091	NR16-827_GTCATGTG	NR16-704_merged_x_unknown	NR16-704	NR16-704_merged_x_unknown_mother	male	F1		NR16-827_sample_GTCATGTG.lib.Hmel2_5.sorted.rmdup.R1.fastq.gz	NR16-827_sample_GTCATGTG.lib.Hmel2_5.sorted.rmdup.R2.fastq.gz
Intraspecific (H. elevatus)	F1	Recombination rate	PRJNA1074694	SAMN39956092	NR16-828_CAGTGTGT	NR16-704_merged_x_unknown	NR16-704	NR16-704_merged_x_unknown_mother	male	F1		NR16-828_sample_CAGTGTGT.lib.Hmel2_5.sorted.rmdup.R1.fastq.gz	NR16-828_sample_CAGTGTGT.lib.Hmel2_5.sorted.rmdup.R2.fastq.gz
Intraspecific (H. elevatus)	F1	Recombination rate	PRJNA1074694	SAMN39956093	NR16-709	NR16-709_merged_x_unknown	0	0	male	elevatus		NR16-709.Hmel2_5.merge.lib.sorted.rmdup.R1.fastq.gz	NR16-709.Hmel2_5.merge.lib.sorted.rmdup.R2.fastq.gz
Intraspecific (H. elevatus)	F1	Recombination rate	PRJNA1074694	SAMN39956094	NR15-748B_CATGATCA	NR16-709_merged_x_unknown	NR16-709	NR16-709_merged_x_unknown_mother	female	F1		NR15-748B_sample_CATGATCA.lib.Hmel2_5.sorted.rmdup.R1.fastq.gz	NR15-748B_sample_CATGATCA.lib.Hmel2_5.sorted.rmdup.R2.fastq.gz
Intraspecific (H. elevatus)	F1	Recombination rate	PRJNA1074694	SAMN39956095	NR16-716_GTACGCTG	NR16-709_merged_x_unknown	NR16-709	NR16-709_merged_x_unknown_mother	female	F1		NR16-716_sample_GTACGCTG.lib.Hmel2_5.sorted.rmdup.R1.fastq.gz	NR16-716_sample_GTACGCTG.lib.Hmel2_5.sorted.rmdup.R2.fastq.gz
Intraspecific (H. elevatus)	F1	Recombination rate	PRJNA1074694	SAMN39956096	NR16-718_ACACGACA	NR16-709_merged_x_unknown	NR16-709	NR16-709_merged_x_unknown_mother	female	F1		NR16-718_sample_ACACGACA.lib.Hmel2_5.sorted.rmdup.R1.fastq.gz	NR16-718_sample_ACACGACA.lib.Hmel2_5.sorted.rmdup.R2.fastq.gz
Intraspecific (H. elevatus)	F1	Recombination rate	PRJNA1074694	SAMN39956097	NR16-719_CATGATCA	NR16-709_merged_x_unknown	NR16-709	NR16-709_merged_x_unknown_mother	female	F1		NR16-719_sample_CATGATCA.lib.Hmel2_5.sorted.rmdup.R1.fastq.gz	NR16-719_sample_CATGATCA.lib.Hmel2_5.sorted.rmdup.R2.fastq.gz
Intraspecific (H. elevatus)	F1	Recombination rate	PRJNA1074694	SAMN39956098	NR16-720_TGTGCAGT	NR16-709_merged_x_unknown	NR16-709	NR16-709_merged_x_unknown_mother	male	F1		NR16-720_sample_TGTGCAGT.lib.Hmel2_5.sorted.rmdup.R1.fastq.gz	NR16-720_sample_TGTGCAGT.lib.Hmel2_5.sorted.rmdup.R2.fastq.gz
Intraspecific (H. elevatus)	F1	Recombination rate	PRJNA1074694	SAMN39956099	NR16-721_CAGTCTCA	NR16-709_merged_x_unknown	NR16-709	NR16-709_merged_x_unknown_mother	male	F1		NR16-721_sample_CAGTCTCA.lib.Hmel2_5.sorted.rmdup.R1.fastq.gz	NR16-721_sample_CAGTCTCA.lib.Hmel2_5.sorted.rmdup.R2.fastq.gz
Intraspecific (H. elevatus)	F1	Recombination rate	PRJNA1074694	SAMN39956100	NR16-722_CATGATCA	NR16-709_merged_x_unknown	NR16-709	NR16-709_merged_x_unknown_mother	female	F1		NR16-722_sample_CATGATCA.lib.Hmel2_5.sorted.rmdup.R1.fastq.gz	NR16-722_sample_CATGATCA.lib.Hmel2_5.sorted.rmdup.R2.fastq.gz
Intraspecific (H. elevatus)	F1	Recombination rate	PRJNA1074694	SAMN39956101	NR16-727_GTACGCTG	NR16-709_merged_x_unknown	NR16-709	NR16-709_merged_x_unknown_mother	female	F1		NR16-727_sample_GTACGCTG.lib.Hmel2_5.sorted.rmdup.R1.fastq.gz	NR16-727_sample_GTACGCTG.lib.Hmel2_5.sorted.rmdup.R2.fastq.gz
Intraspecific (H. elevatus)	F1	Recombination rate	PRJNA1074694	SAMN39956102	NR16-728_GTCAGTGT	NR16-709_merged_x_unknown	NR16-709	NR16-709_merged_x_unknown_mother	male	F1		NR16-728_sample_GTCAGTGT.lib.Hmel2_5.sorted.rmdup.R1.fastq.gz	NR16-728_sample_GTCAGTGT.lib.Hmel2_5.sorted.rmdup.R2.fastq.gz
Intraspecific (H. elevatus)	F1	Recombination rate	PRJNA1074694	SAMN39956103	NR16-730_TGTGCAGT	NR16-709_merged_x_unknown	NR16-709	NR16-709_merged_x_unknown_mother	female	F1		NR16-730_sample_TGTGCAGT.lib.Hmel2_5.sorted.rmdup.R1.fastq.gz	NR16-730_sample_TGTGCAGT.lib.Hmel2_5.sorted.rmdup.R2.fastq.gz
Intraspecific (H. elevatus)	F1	Recombination rate	PRJNA1074694	SAMN39956104	NR16-732_CATGATCA	NR16-709_merged_x_unknown	NR16-709	NR16-709_merged_x_unknown_mother	male	F1		NR16-732_sample_CATGATCA.lib.Hmel2_5.sorted.rmdup.R1.fastq.gz	NR16-732_sample_CATGATCA.lib.Hmel2_5.sorted.rmdup.R2.fastq.gz
Intraspecific (H. elevatus)	F1	Recombination rate	PRJNA1074694	SAMN39956105	NR16-733_CAGTGTGT	NR16-709_merged_x_unknown	NR16-709	NR16-709_merged_x_unknown_mother	male	F1		NR16-733_sample_CAGTGTGT.lib.Hmel2_5.sorted.rmdup.R1.fastq.gz	NR16-733_sample_CAGTGTGT.lib.Hmel2_5.sorted.rmdup.R2.fastq.gz
Intraspecific (H. elevatus)	F1	Recombination rate	PRJNA1074694	SAMN39956106	NR16-734_TGTGACTG	NR16-709_merged_x_unknown	NR16-709	NR16-709_merged_x_unknown_mother	male	F1		NR16-734_sample_TGTGACTG.lib.Hmel2_5.sorted.rmdup.R1.fastq.gz	NR16-734_sample_TGTGACTG.lib.Hmel2_5.sorted.rmdup.R2.fastq.gz
Intraspecific (H. elevatus)	F1	Recombination rate	PRJNA1074694	SAMN39956107	NR16-735	NR16-709_merged_x_unknown	NR16-709	NR16-709_merged_x_unknown_mother	male	F1		NR16-735.Hmel2_5.merge.lib.sorted.rmdup.R1.fastq.gz	NR16-735.Hmel2_5.merge.lib.sorted.rmdup.R2.fastq.gz
Intraspecific (H. elevatus)	F1	Recombination rate	PRJNA1074694	SAMN39956108	NR16-736	NR16-709_merged_x_unknown	NR16-709	NR16-709_merged_x_unknown_mother	female	F1		NR16-736.Hmel2_5.merge.lib.sorted.rmdup.R1.fastq.gz	NR16-736.Hmel2_5.merge.lib.sorted.rmdup.R2.fastq.gz
Intraspecific (H. elevatus)	F1	Recombination rate	PRJNA1074694	SAMN39956109	NR16-737_TGCATCGT	NR16-709_merged_x_unknown	NR16-709	NR16-709_merged_x_unknown_mother	male	F1		NR16-737_sample_TGCATCGT.lib.Hmel2_5.sorted.rmdup.R1.fastq.gz	NR16-737_sample_TGCATCGT.lib.Hmel2_5.sorted.rmdup.R2.fastq.gz
Intraspecific (H. elevatus)	F1	Recombination rate	PRJNA1074694	SAMN39956110	NR16-739_TGTGTGAC	NR16-709_merged_x_unknown	NR16-709	NR16-709_merged_x_unknown_mother	female	F1		NR16-739_sample_TGTGTGAC.lib.Hmel2_5.sorted.rmdup.R1.fastq.gz	NR16-739_sample_TGTGTGAC.lib.Hmel2_5.sorted.rmdup.R2.fastq.gz
Intraspecific (H. elevatus)	F1	Recombination rate	PRJNA1074694	SAMN39956111	NR16-743_CAGTCTCA	NR16-709_merged_x_unknown	NR16-709	NR16-709_merged_x_unknown_mother	male	F1		NR16-743_sample_CAGTCTCA.lib.Hmel2_5.sorted.rmdup.R1.fastq.gz	NR16-743_sample_CAGTCTCA.lib.Hmel2_5.sorted.rmdup.R2.fastq.gz
Intraspecific (H. elevatus)	F1	Recombination rate	PRJNA1074694	SAMN39956112	NR16-746_CACACAGT	NR16-709_merged_x_unknown	NR16-709	NR16-709_merged_x_unknown_mother	female	F1		NR16-746_sample_CACACAGT.lib.Hmel2_5.sorted.rmdup.R1.fastq.gz	NR16-746_sample_CACACAGT.lib.Hmel2_5.sorted.rmdup.R2.fastq.gz
Intraspecific (H. elevatus)	F1	Recombination rate	PRJNA1074694	SAMN39956113	NR16-753_TGTGTGAC	NR16-709_merged_x_unknown	NR16-709	NR16-709_merged_x_unknown_mother	female	F1		NR16-753_sample_TGTGTGAC.lib.Hmel2_5.sorted.rmdup.R1.fastq.gz	NR16-753_sample_TGTGTGAC.lib.Hmel2_5.sorted.rmdup.R2.fastq.gz
Intraspecific (H. elevatus)	F1	Recombination rate	PRJNA1074694	SAMN39956114	NR16-754_CATGATCA	NR16-709_merged_x_unknown	NR16-709	NR16-709_merged_x_unknown_mother	male	F1		NR16-754_sample_CATGATCA.lib.Hmel2_5.sorted.rmdup.R1.fastq.gz	NR16-754_sample_CATGATCA.lib.Hmel2_5.sorted.rmdup.R2.fastq.gz
Intraspecific (H. elevatus)	F1	Recombination rate	PRJNA1074694	SAMN39956115	NR16-755_ACACTGAC	NR16-709_merged_x_unknown	NR16-709	NR16-709_merged_x_unknown_mother	male	F1		NR16-755_sample_ACACTGAC.lib.Hmel2_5.sorted.rmdup.R1.fastq.gz	NR16-755_sample_ACACTGAC.lib.Hmel2_5.sorted.rmdup.R2.fastq.gz
Intraspecific (H. elevatus)	F1	Recombination rate	PRJNA1074694	SAMN39956116	NR16-756_CACACAGT	NR16-709_merged_x_unknown	NR16-709	NR16-709_merged_x_unknown_mother	female	F1		NR16-756_sample_CACACAGT.lib.Hmel2_5.sorted.rmdup.R1.fastq.gz	NR16-756_sample_CACACAGT.lib.Hmel2_5.sorted.rmdup.R2.fastq.gz
Intraspecific (H. elevatus)	F1	Recombination rate	PRJNA1074694	SAMN39956117	NR16-758_ACACGACA	NR16-709_merged_x_unknown	NR16-709	NR16-709_merged_x_unknown_mother	male	F1		NR16-758_sample_ACACGACA.lib.Hmel2_5.sorted.rmdup.R1.fastq.gz	NR16-758_sample_ACACGACA.lib.Hmel2_5.sorted.rmdup.R2.fastq.gz
Intraspecific (H. elevatus)	F1	Recombination rate	PRJNA1074694	SAMN39956118	NR16-766_GTACGCTG	NR16-709_merged_x_unknown	NR16-709	NR16-709_merged_x_unknown_mother	male	F1		NR16-766_sample_GTACGCTG.lib.Hmel2_5.sorted.rmdup.R1.fastq.gz	NR16-766_sample_GTACGCTG.lib.Hmel2_5.sorted.rmdup.R2.fastq.gz
Intraspecific (H. elevatus)	F1	Recombination rate	PRJNA1074694	SAMN39956119	NR16-767_GTCAGTGT	NR16-709_merged_x_unknown	NR16-709	NR16-709_merged_x_unknown_mother	male	F1		NR16-767_sample_GTCAGTGT.lib.Hmel2_5.sorted.rmdup.R1.fastq.gz	NR16-767_sample_GTCAGTGT.lib.Hmel2_5.sorted.rmdup.R2.fastq.gz
Intraspecific (H. elevatus)	F1	Recombination rate	PRJNA1074694	SAMN39956120	NR16-774_CAGTGTGT	NR16-709_merged_x_unknown	NR16-709	NR16-709_merged_x_unknown_mother	male	F1		NR16-774_sample_CAGTGTGT.lib.Hmel2_5.sorted.rmdup.R1.fastq.gz	NR16-774_sample_CAGTGTGT.lib.Hmel2_5.sorted.rmdup.R2.fastq.gz
Intraspecific (H. elevatus)	F1	Recombination rate	PRJNA1074694	SAMN39956121	NR16-782_GTCATGTG	NR16-709_merged_x_unknown	NR16-709	NR16-709_merged_x_unknown_mother	female	F1		NR16-782_sample_GTCATGTG.lib.Hmel2_5.sorted.rmdup.R1.fastq.gz	NR16-782_sample_GTCATGTG.lib.Hmel2_5.sorted.rmdup.R2.fastq.gz
Intraspecific (H. elevatus)	F1	Recombination rate	PRJNA1074694	SAMN39956122	NR16-783_CAGTGTGT	NR16-709_merged_x_unknown	NR16-709	NR16-709_merged_x_unknown_mother	male	F1		NR16-783_sample_CAGTGTGT.lib.Hmel2_5.sorted.rmdup.R1.fastq.gz	NR16-783_sample_CAGTGTGT.lib.Hmel2_5.sorted.rmdup.R2.fastq.gz
Intraspecific (H. elevatus)	F1	Recombination rate	PRJNA1074694	SAMN39956123	NR16-785_GTACTCGT	NR16-709_merged_x_unknown	NR16-709	NR16-709_merged_x_unknown_mother	male	F1		NR16-785_sample_GTACTCGT.lib.Hmel2_5.sorted.rmdup.R1.fastq.gz	NR16-785_sample_GTACTCGT.lib.Hmel2_5.sorted.rmdup.R2.fastq.gz
Intraspecific (H. elevatus)	F1	Recombination rate	PRJNA1074694	SAMN39956124	NR16-788_TGTGTGAC	NR16-709_merged_x_unknown	NR16-709	NR16-709_merged_x_unknown_mother	male	F1		NR16-788_sample_TGTGTGAC.lib.Hmel2_5.sorted.rmdup.R1.fastq.gz	NR16-788_sample_TGTGTGAC.lib.Hmel2_5.sorted.rmdup.R2.fastq.gz
Intraspecific (H. elevatus)	F1	Recombination rate	PRJNA1074694	SAMN39956125	NR16-790_ACGTAGCA	NR16-709_merged_x_unknown	NR16-709	NR16-709_merged_x_unknown_mother	male	F1		NR16-790_sample_ACGTAGCA.lib.Hmel2_5.sorted.rmdup.R1.fastq.gz	NR16-790_sample_ACGTAGCA.lib.Hmel2_5.sorted.rmdup.R2.fastq.gz
Intraspecific (H. elevatus)	F1	Recombination rate	PRJNA1074694	SAMN39956126	NR16-806_GTACTCGT	NR16-709_merged_x_unknown	NR16-709	NR16-709_merged_x_unknown_mother	male	F1		NR16-806_sample_GTACTCGT.lib.Hmel2_5.sorted.rmdup.R1.fastq.gz	NR16-806_sample_GTACTCGT.lib.Hmel2_5.sorted.rmdup.R2.fastq.gz
Intraspecific (H. elevatus)	F1	Recombination rate	PRJNA1074694	SAMN39956127	NR16-807_GTACTCGT	NR16-709_merged_x_unknown	NR16-709	NR16-709_merged_x_unknown_mother	female	F1		NR16-807_sample_GTACTCGT.lib.Hmel2_5.sorted.rmdup.R1.fastq.gz	NR16-807_sample_GTACTCGT.lib.Hmel2_5.sorted.rmdup.R2.fastq.gz
Intraspecific (H. elevatus)	F1	Recombination rate	PRJNA1074694	SAMN39956128	NR16-808_TGTGCAGT	NR16-709_merged_x_unknown	NR16-709	NR16-709_merged_x_unknown_mother	female	F1		NR16-808_sample_TGTGCAGT.lib.Hmel2_5.sorted.rmdup.R1.fastq.gz	NR16-808_sample_TGTGCAGT.lib.Hmel2_5.sorted.rmdup.R2.fastq.gz
Intraspecific (H. elevatus)	F1	Recombination rate	PRJNA1074694	SAMN39956129	NR16-809_TGCATCGT	NR16-709_merged_x_unknown	NR16-709	NR16-709_merged_x_unknown_mother	female	F1		NR16-809_sample_TGCATCGT.lib.Hmel2_5.sorted.rmdup.R1.fastq.gz	NR16-809_sample_TGCATCGT.lib.Hmel2_5.sorted.rmdup.R2.fastq.gz
Intraspecific (H. elevatus)	F1	Recombination rate	PRJNA1074694	SAMN39956130	NR16-810_CACACAGT	NR16-709_merged_x_unknown	NR16-709	NR16-709_merged_x_unknown_mother	female	F1		NR16-810_sample_CACACAGT.lib.Hmel2_5.sorted.rmdup.R1.fastq.gz	NR16-810_sample_CACACAGT.lib.Hmel2_5.sorted.rmdup.R2.fastq.gz
Intraspecific (H. elevatus)	F1	Recombination rate	PRJNA1074694	SAMN39956131	NR16-813_TGTGCAGT	NR16-709_merged_x_unknown	NR16-709	NR16-709_merged_x_unknown_mother	male	F1		NR16-813_sample_TGTGCAGT.lib.Hmel2_5.sorted.rmdup.R1.fastq.gz	NR16-813_sample_TGTGCAGT.lib.Hmel2_5.sorted.rmdup.R2.fastq.gz
Intraspecific (H. elevatus)	F1	Recombination rate	PRJNA1074694	SAMN39956132	NR16-817_GTACGCTG	NR16-709_merged_x_unknown	NR16-709	NR16-709_merged_x_unknown_mother	female	F1		NR16-817_sample_GTACGCTG.lib.Hmel2_5.sorted.rmdup.R1.fastq.gz	NR16-817_sample_GTACGCTG.lib.Hmel2_5.sorted.rmdup.R2.fastq.gz
Intraspecific (H. elevatus)	F1	Recombination rate	PRJNA1074694	SAMN39956133	NR16-825_GTACTCGT	NR16-709_merged_x_unknown	NR16-709	NR16-709_merged_x_unknown_mother	male	F1		NR16-825_sample_GTACTCGT.lib.Hmel2_5.sorted.rmdup.R1.fastq.gz	NR16-825_sample_GTACTCGT.lib.Hmel2_5.sorted.rmdup.R2.fastq.gz
Intraspecific (H. elevatus)	F1	Recombination rate	PRJNA1074694	SAMN39956134	NR16-701	unknown_x_NR16-701_merged	0	0	female	elevatus		NR16-701.Hmel2_5.merge.lib.sorted.rmdup.R1.fastq.gz	NR16-701.Hmel2_5.merge.lib.sorted.rmdup.R2.fastq.gz
Intraspecific (H. elevatus)	F1	Recombination rate	PRJNA1074694	SAMN39956135	NR16-680_CAGTGTGT	unknown_x_NR16-701_merged	unknown_father_x_NR16-701_merged	NR16-701	female	F1		NR16-680_sample_CAGTGTGT.lib.Hmel2_5.sorted.rmdup.R1.fastq.gz	NR16-680_sample_CAGTGTGT.lib.Hmel2_5.sorted.rmdup.R2.fastq.gz
Intraspecific (H. elevatus)	F1	Recombination rate	PRJNA1074694	SAMN39956136	NR16-681_TGCATCGT	unknown_x_NR16-701_merged	unknown_father_x_NR16-701_merged	NR16-701	female	F1		NR16-681_sample_TGCATCGT.lib.Hmel2_5.sorted.rmdup.R1.fastq.gz	NR16-681_sample_TGCATCGT.lib.Hmel2_5.sorted.rmdup.R2.fastq.gz
Intraspecific (H. elevatus)	F1	Recombination rate	PRJNA1074694	SAMN39956137	NR16-683_TGTGCAGT	unknown_x_NR16-701_merged	unknown_father_x_NR16-701_merged	NR16-701	male	F1		NR16-683_sample_TGTGCAGT.lib.Hmel2_5.sorted.rmdup.R1.fastq.gz	NR16-683_sample_TGTGCAGT.lib.Hmel2_5.sorted.rmdup.R2.fastq.gz
Intraspecific (H. elevatus)	F1	Recombination rate	PRJNA1074694	SAMN39956138	NR16-684_ACACTGAC	unknown_x_NR16-701_merged	unknown_father_x_NR16-701_merged	NR16-701	female	F1		NR16-684_sample_ACACTGAC.lib.Hmel2_5.sorted.rmdup.R1.fastq.gz	NR16-684_sample_ACACTGAC.lib.Hmel2_5.sorted.rmdup.R2.fastq.gz
Intraspecific (H. elevatus)	F1	Recombination rate	PRJNA1074694	SAMN39956139	NR16-686	unknown_x_NR16-701_merged	unknown_father_x_NR16-701_merged	NR16-701	male	F1		NR16-686.Hmel2_5.merge.lib.sorted.rmdup.R1.fastq.gz	NR16-686.Hmel2_5.merge.lib.sorted.rmdup.R2.fastq.gz
Intraspecific (H. elevatus)	F1	Recombination rate	PRJNA1074694	SAMN39956140	NR16-693_GTACTCGT	unknown_x_NR16-701_merged	unknown_father_x_NR16-701_merged	NR16-701	male	F1		NR16-693_sample_GTACTCGT.lib.Hmel2_5.sorted.rmdup.R1.fastq.gz	NR16-693_sample_GTACTCGT.lib.Hmel2_5.sorted.rmdup.R2.fastq.gz
Intraspecific (H. elevatus)	F1	Recombination rate	PRJNA1074694	SAMN39956141	NR16-694_TGTGTGAC	unknown_x_NR16-701_merged	unknown_father_x_NR16-701_merged	NR16-701	female	F1		NR16-694_sample_TGTGTGAC.lib.Hmel2_5.sorted.rmdup.R1.fastq.gz	NR16-694_sample_TGTGTGAC.lib.Hmel2_5.sorted.rmdup.R2.fastq.gz
Intraspecific (H. elevatus)	F1	Recombination rate	PRJNA1074694	SAMN39956142	NR16-695_CATGATCA	unknown_x_NR16-701_merged	unknown_father_x_NR16-701_merged	NR16-701	female	F1		NR16-695_sample_CATGATCA.lib.Hmel2_5.sorted.rmdup.R1.fastq.gz	NR16-695_sample_CATGATCA.lib.Hmel2_5.sorted.rmdup.R2.fastq.gz
Intraspecific (H. elevatus)	F1	Recombination rate	PRJNA1074694	SAMN39956143	NR16-696_TGTGCAGT	unknown_x_NR16-701_merged	unknown_father_x_NR16-701_merged	NR16-701	female	F1		NR16-696_sample_TGTGCAGT.lib.Hmel2_5.sorted.rmdup.R1.fastq.gz	NR16-696_sample_TGTGCAGT.lib.Hmel2_5.sorted.rmdup.R2.fastq.gz
Intraspecific (H. elevatus)	F1	Recombination rate	PRJNA1074694	SAMN39956144	NR16-925_CAGTCTCA	unknown_x_NR16-925	0	0	female	elevatus		NR16-925_sample_CAGTCTCA.lib.Hmel2_5.sorted.rmdup.R1.fastq.gz	NR16-925_sample_CAGTCTCA.lib.Hmel2_5.sorted.rmdup.R2.fastq.gz
Intraspecific (H. elevatus)	F1	Recombination rate	PRJNA1074694	SAMN39956145	12.12M_GTACGCTG	unknown_x_NR16-925	unknown_father_x_NR16-925	NR16-925_CAGTCTCA	male	F1		12.12M_sample_GTACGCTG.lib.Hmel2_5.sorted.rmdup.R1.fastq.gz	12.12M_sample_GTACGCTG.lib.Hmel2_5.sorted.rmdup.R2.fastq.gz
Intraspecific (H. elevatus)	F1	Recombination rate	PRJNA1074694	SAMN39956146	15.12M_TGTGCAGT	unknown_x_NR16-925	unknown_father_x_NR16-925	NR16-925_CAGTCTCA	male	F1		15.12M_sample_TGTGCAGT.lib.Hmel2_5.sorted.rmdup.R1.fastq.gz	15.12M_sample_TGTGCAGT.lib.Hmel2_5.sorted.rmdup.R2.fastq.gz
Intraspecific (H. elevatus)	F1	Recombination rate	PRJNA1074694	SAMN39956147	1F_ACGTCTAC	unknown_x_NR16-925	unknown_father_x_NR16-925	NR16-925_CAGTCTCA	female	F1		1F_sample_ACGTCTAC.lib.Hmel2_5.sorted.rmdup.R1.fastq.gz	1F_sample_ACGTCTAC.lib.Hmel2_5.sorted.rmdup.R2.fastq.gz
Intraspecific (H. elevatus)	F1	Recombination rate	PRJNA1074694	SAMN39956148	2F_TGTGCAGT	unknown_x_NR16-925	unknown_father_x_NR16-925	NR16-925_CAGTCTCA	female	F1		2F_sample_TGTGCAGT.lib.Hmel2_5.sorted.rmdup.R1.fastq.gz	2F_sample_TGTGCAGT.lib.Hmel2_5.sorted.rmdup.R2.fastq.gz
Intraspecific (H. elevatus)	F1	Recombination rate	PRJNA1074694	SAMN39956149	3F_CAGTGTGT	unknown_x_NR16-925	unknown_father_x_NR16-925	NR16-925_CAGTCTCA	female	F1		3F_sample_CAGTGTGT.lib.Hmel2_5.sorted.rmdup.R1.fastq.gz	3F_sample_CAGTGTGT.lib.Hmel2_5.sorted.rmdup.R2.fastq.gz
Intraspecific (H. elevatus)	F1	Recombination rate	PRJNA1074694	SAMN39956150	3M_ACACGACA	unknown_x_NR16-925	unknown_father_x_NR16-925	NR16-925_CAGTCTCA	male	F1		3M_sample_ACACGACA.lib.Hmel2_5.sorted.rmdup.R1.fastq.gz	3M_sample_ACACGACA.lib.Hmel2_5.sorted.rmdup.R2.fastq.gz
Intraspecific (H. elevatus)	F1	Recombination rate	PRJNA1074694	SAMN39956151	4F_ACACTGAC	unknown_x_NR16-925	unknown_father_x_NR16-925	NR16-925_CAGTCTCA	female	F1		4F_sample_ACACTGAC.lib.Hmel2_5.sorted.rmdup.R1.fastq.gz	4F_sample_ACACTGAC.lib.Hmel2_5.sorted.rmdup.R2.fastq.gz
Intraspecific (H. elevatus)	F1	Recombination rate	PRJNA1074694	SAMN39956152	4M_ACACTGAC	unknown_x_NR16-925	unknown_father_x_NR16-925	NR16-925_CAGTCTCA	male	F1		4M_sample_ACACTGAC.lib.Hmel2_5.sorted.rmdup.R1.fastq.gz	4M_sample_ACACTGAC.lib.Hmel2_5.sorted.rmdup.R2.fastq.gz
Intraspecific (H. elevatus)	F1	Recombination rate	PRJNA1074694	SAMN39956153	5F_ACGTCTAC	unknown_x_NR16-925	unknown_father_x_NR16-925	NR16-925_CAGTCTCA	female	F1		5F_sample_ACGTCTAC.lib.Hmel2_5.sorted.rmdup.R1.fastq.gz	5F_sample_ACGTCTAC.lib.Hmel2_5.sorted.rmdup.R2.fastq.gz
Intraspecific (H. elevatus)	F1	Recombination rate	PRJNA1074694	SAMN39956154	5M_CATGATCA	unknown_x_NR16-925	unknown_father_x_NR16-925	NR16-925_CAGTCTCA	male	F1		5M_sample_CATGATCA.lib.Hmel2_5.sorted.rmdup.R1.fastq.gz	5M_sample_CATGATCA.lib.Hmel2_5.sorted.rmdup.R2.fastq.gz
Intraspecific (H. elevatus)	F1	Recombination rate	PRJNA1074694	SAMN39956155	6M_CACACAGT	unknown_x_NR16-925	unknown_father_x_NR16-925	NR16-925_CAGTCTCA	male	F1		6M_sample_CACACAGT.lib.Hmel2_5.sorted.rmdup.R1.fastq.gz	6M_sample_CACACAGT.lib.Hmel2_5.sorted.rmdup.R2.fastq.gz
Intraspecific (H. elevatus)	F1	Recombination rate	PRJNA1074694	SAMN39956156	7M_ACGTAGCA	unknown_x_NR16-925	unknown_father_x_NR16-925	NR16-925_CAGTCTCA	male	F1		7M_sample_ACGTAGCA.lib.Hmel2_5.sorted.rmdup.R1.fastq.gz	7M_sample_ACGTAGCA.lib.Hmel2_5.sorted.rmdup.R2.fastq.gz
Intraspecific (H. elevatus)	F1	Recombination rate	PRJNA1074694	SAMN39956157	NR16-685_CATGATCA	unknown_x_NR16-925	unknown_father_x_NR16-925	NR16-925_CAGTCTCA	female	F1		NR16-685_sample_CATGATCA.lib.Hmel2_5.sorted.rmdup.R1.fastq.gz	NR16-685_sample_CATGATCA.lib.Hmel2_5.sorted.rmdup.R2.fastq.gz
Intraspecific (H. elevatus)	F1	Recombination rate	PRJNA1074694	SAMN39956158	NR16-888_TGTGACTG	unknown_x_NR16-925	unknown_father_x_NR16-925	NR16-925_CAGTCTCA	female	F1		NR16-888_sample_TGTGACTG.lib.Hmel2_5.sorted.rmdup.R1.fastq.gz	NR16-888_sample_TGTGACTG.lib.Hmel2_5.sorted.rmdup.R2.fastq.gz
Intraspecific (H. elevatus)	F1	Recombination rate	PRJNA1074694	SAMN39956159	NR16-923_TGTGCAGT	unknown_x_NR16-925	unknown_father_x_NR16-925	NR16-925_CAGTCTCA	male	F1		NR16-923_sample_TGTGCAGT.lib.Hmel2_5.sorted.rmdup.R1.fastq.gz	NR16-923_sample_TGTGCAGT.lib.Hmel2_5.sorted.rmdup.R2.fastq.gz
Intraspecific (H. elevatus)	F1	Recombination rate	PRJNA1074694	SAMN39956160	NR16-924_ACACGACA	unknown_x_NR16-925	unknown_father_x_NR16-925	NR16-925_CAGTCTCA	male	F1		NR16-924_sample_ACACGACA.lib.Hmel2_5.sorted.rmdup.R1.fastq.gz	NR16-924_sample_ACACGACA.lib.Hmel2_5.sorted.rmdup.R2.fastq.gz
Intraspecific (H. elevatus)	backcross	Recombination rate	PRJNA1074694	SAMN39977134	NR16-31	NR16-31_merged_x_NR16-245_merged	0	0	male	elevatus		NR16-31_merged.Hmel.sorted.rmdup.R1.fastq.gz	NR16-31_merged.Hmel.sorted.rmdup.R2.fastq.gz
Intraspecific (H. elevatus)	backcross	Recombination rate	PRJNA1074694	SAMN39977135	NR16-245	NR16-31_merged_x_NR16-245_merged	0	0	female	F1	EP	NR16-245_merged.Hmel.sorted.rmdup.R1.fastq.gz	NR16-245_merged.Hmel.sorted.rmdup.R2.fastq.gz
Intraspecific (H. elevatus)	backcross	Recombination rate	PRJNA1074694	SAMN39977136	NR16-273_ACGTAGCA	NR16-31_merged_x_NR16-245_merged	NR16-31	NR16-245	female	backcross		NR16-273_sample_ACGTAGCA.lib.Hmel2_5.sorted.rmdup.R1.fastq.gz	NR16-273_sample_ACGTAGCA.lib.Hmel2_5.sorted.rmdup.R2.fastq.gz
Intraspecific (H. elevatus)	backcross	Recombination rate	PRJNA1074694	SAMN39977137	NR16-303_CAGTGTGT	NR16-31_merged_x_NR16-245_merged	NR16-31	NR16-245	female	backcross		NR16-303_sample_CAGTGTGT.lib.Hmel2_5.sorted.rmdup.R1.fastq.gz	NR16-303_sample_CAGTGTGT.lib.Hmel2_5.sorted.rmdup.R2.fastq.gz
Intraspecific (H. elevatus)	backcross	Recombination rate	PRJNA1074694	SAMN39977138	NR16-334_GTCAGTGT	NR16-31_merged_x_NR16-245_merged	NR16-31	NR16-245	female	backcross		NR16-334_sample_GTCAGTGT.lib.Hmel2_5.sorted.rmdup.R1.fastq.gz	NR16-334_sample_GTCAGTGT.lib.Hmel2_5.sorted.rmdup.R2.fastq.gz
Intraspecific (H. elevatus)	backcross	Recombination rate	PRJNA1074694	SAMN39977139	NR16-412_TGTGTGAC	NR16-31_merged_x_NR16-245_merged	NR16-31	NR16-245	female	backcross		NR16-412_sample_TGTGTGAC.lib.Hmel2_5.sorted.rmdup.R1.fastq.gz	NR16-412_sample_TGTGTGAC.lib.Hmel2_5.sorted.rmdup.R2.fastq.gz
Intraspecific (H. elevatus)	backcross	Recombination rate	PRJNA1074694	SAMN39977140	NR16-418_CAGTCTCA	NR16-31_merged_x_NR16-245_merged	NR16-31	NR16-245	female	backcross		NR16-418_sample_CAGTCTCA.lib.Hmel2_5.sorted.rmdup.R1.fastq.gz	NR16-418_sample_CAGTCTCA.lib.Hmel2_5.sorted.rmdup.R2.fastq.gz
Intraspecific (H. elevatus)	backcross	Recombination rate	PRJNA1074694	SAMN39977141	NR16-419_CATGATCA	NR16-31_merged_x_NR16-245_merged	NR16-31	NR16-245	female	backcross		NR16-419_sample_CATGATCA.lib.Hmel2_5.sorted.rmdup.R1.fastq.gz	NR16-419_sample_CATGATCA.lib.Hmel2_5.sorted.rmdup.R2.fastq.gz
Intraspecific (H. elevatus)	backcross	Recombination rate	PRJNA1074694	SAMN39977142	NR16-420_GTACGCTG	NR16-31_merged_x_NR16-245_merged	NR16-31	NR16-245	female	backcross		NR16-420_sample_GTACGCTG.lib.Hmel2_5.sorted.rmdup.R1.fastq.gz	NR16-420_sample_GTACGCTG.lib.Hmel2_5.sorted.rmdup.R2.fastq.gz
Intraspecific (H. elevatus)	backcross	Recombination rate	PRJNA1074694	SAMN39977143	NR16-447_TGTGTGAC	NR16-31_merged_x_NR16-245_merged	NR16-31	NR16-245	male	backcross		NR16-447_sample_TGTGTGAC.lib.Hmel2_5.sorted.rmdup.R1.fastq.gz	NR16-447_sample_TGTGTGAC.lib.Hmel2_5.sorted.rmdup.R2.fastq.gz
Intraspecific (H. elevatus)	backcross	Recombination rate	PRJNA1074694	SAMN39977144	NR16-467_CAGTCTCA	NR16-31_merged_x_NR16-245_merged	NR16-31	NR16-245	male	backcross		NR16-467_sample_CAGTCTCA.lib.Hmel2_5.sorted.rmdup.R1.fastq.gz	NR16-467_sample_CAGTCTCA.lib.Hmel2_5.sorted.rmdup.R2.fastq.gz
Intraspecific (H. elevatus)	backcross	Recombination rate	PRJNA1074694	SAMN39977145	NR16-152	NR16-31_merged_x_NR16-245_merged	NR16-31	NR16-245	female	backcross		NR16-152_merged.Hmel.sorted.rmdup.R1.fastq.gz	NR16-152_merged.Hmel.sorted.rmdup.R2.fastq.gz
Intraspecific (H. elevatus)	backcross	Recombination rate	PRJNA1074694	SAMN39977146	NR16-234	NR16-31_merged_x_NR16-245_merged	NR16-31	NR16-245	female	backcross		NR16-234_merged.Hmel.sorted.rmdup.R1.fastq.gz	NR16-234_merged.Hmel.sorted.rmdup.R2.fastq.gz
Intraspecific (H. elevatus)	backcross	Recombination rate	PRJNA1074694	SAMN39977147	NR16-255	NR16-31_merged_x_NR16-245_merged	NR16-31	NR16-245	female	backcross		NR16-255_merged.Hmel.sorted.rmdup.R1.fastq.gz	NR16-255_merged.Hmel.sorted.rmdup.R2.fastq.gz
Intraspecific (H. elevatus)	backcross	Recombination rate	PRJNA1074694	SAMN39977148	NR16-316	NR16-31_merged_x_NR16-245_merged	NR16-31	NR16-245	male	backcross		NR16-316_merged.Hmel.sorted.rmdup.R1.fastq.gz	NR16-316_merged.Hmel.sorted.rmdup.R2.fastq.gz
Intraspecific (H. elevatus)	backcross	Recombination rate	PRJNA1074694	SAMN39977149	NR16-346	NR16-31_merged_x_NR16-245_merged	NR16-31	NR16-245	male	backcross		NR16-346_merged.Hmel.sorted.rmdup.R1.fastq.gz	NR16-346_merged.Hmel.sorted.rmdup.R2.fastq.gz
Intraspecific (H. elevatus)	backcross	Recombination rate	PRJNA1074694	SAMN39977150	NR16-347	NR16-31_merged_x_NR16-245_merged	NR16-31	NR16-245	female	backcross		NR16-347_merged.Hmel.sorted.rmdup.R1.fastq.gz	NR16-347_merged.Hmel.sorted.rmdup.R2.fastq.gz
Intraspecific (H. elevatus)	backcross	Recombination rate	PRJNA1074694	SAMN39977151	NR16-413	NR16-31_merged_x_NR16-245_merged	NR16-31	NR16-245	female	backcross		NR16-413_merged.Hmel.sorted.rmdup.R1.fastq.gz	NR16-413_merged.Hmel.sorted.rmdup.R2.fastq.gz
Intraspecific (H. elevatus)	backcross	Recombination rate	PRJNA1074694	SAMN39977152	NR16-446	NR16-31_merged_x_NR16-245_merged	NR16-31	NR16-245	male	backcross		NR16-446_merged.Hmel.sorted.rmdup.R1.fastq.gz	NR16-446_merged.Hmel.sorted.rmdup.R2.fastq.gz
Intraspecific (H. elevatus)	backcross	Recombination rate	PRJNA1074694	SAMN39977153	NR16-459	NR16-31_merged_x_NR16-245_merged	NR16-31	NR16-245	male	backcross		NR16-459_merged.Hmel.sorted.rmdup.R1.fastq.gz	NR16-459_merged.Hmel.sorted.rmdup.R2.fastq.gz
Intraspecific (H. elevatus)	backcross	Recombination rate	PRJNA1074694	SAMN39977154	NR16-460	NR16-31_merged_x_NR16-245_merged	NR16-31	NR16-245	male	backcross		NR16-460_merged.Hmel.sorted.rmdup.R1.fastq.gz	NR16-460_merged.Hmel.sorted.rmdup.R2.fastq.gz
Intraspecific (H. elevatus)	backcross	Recombination rate	PRJNA1074694	SAMN39977155	NR16-482	NR16-31_merged_x_NR16-245_merged	NR16-31	NR16-245	male	backcross		NR16-482_merged.Hmel.sorted.rmdup.R1.fastq.gz	NR16-482_merged.Hmel.sorted.rmdup.R2.fastq.gz
Intraspecific (H. elevatus)	backcross	Recombination rate	PRJNA1074694	SAMN39977156	NR16-483	NR16-31_merged_x_NR16-245_merged	NR16-31	NR16-245	male	backcross		NR16-483_merged.Hmel.sorted.rmdup.R1.fastq.gz	NR16-483_merged.Hmel.sorted.rmdup.R2.fastq.gz
Intraspecific (H. elevatus)	backcross	Recombination rate	PRJNA1074694	SAMN39977157	NR16-484	NR16-31_merged_x_NR16-245_merged	NR16-31	NR16-245	male	backcross		NR16-484_merged.Hmel.sorted.rmdup.R1.fastq.gz	NR16-484_merged.Hmel.sorted.rmdup.R2.fastq.gz
Intraspecific (H. elevatus)	backcross	Recombination rate	PRJNA1074694	SAMN39977158	NR16-523	NR16-31_merged_x_NR16-245_merged	NR16-31	NR16-245	male	backcross		NR16-523_merged.Hmel.sorted.rmdup.R1.fastq.gz	NR16-523_merged.Hmel.sorted.rmdup.R2.fastq.gz
Intraspecific (H. pardalinus)	F1	Recombination rate	PRJNA1074694	SAMN39976753	NR15-670_TGTGTGAC	NR15-670_x_NR15-783	0	0	male	pardalinus		NR15-670_sample_TGTGTGAC.lib.Hmel2_5.sorted.rmdup.R1.fastq.gz	NR15-670_sample_TGTGTGAC.lib.Hmel2_5.sorted.rmdup.R2.fastq.gz
Intraspecific (H. pardalinus)	F1	Recombination rate	PRJNA1074694	SAMN39976754	NR15-783_TGTGTGAC	NR15-670_x_NR15-783	0	0	female	pardalinus		NR15-783_sample_TGTGTGAC.lib.Hmel2_5.sorted.rmdup.R1.fastq.gz	NR15-783_sample_TGTGTGAC.lib.Hmel2_5.sorted.rmdup.R2.fastq.gz
Intraspecific (H. pardalinus)	F1	Recombination rate	PRJNA1074694	SAMN39976755	NR15-707_CACACAGT	NR15-670_x_NR15-783	NR15-670_TGTGTGAC	NR15-783_TGTGTGAC	male	F1		NR15-707_sample_CACACAGT.lib.Hmel2_5.sorted.rmdup.R1.fastq.gz	NR15-707_sample_CACACAGT.lib.Hmel2_5.sorted.rmdup.R2.fastq.gz
Intraspecific (H. pardalinus)	F1	Recombination rate	PRJNA1074694	SAMN39976756	NR15-729_GTACTCGT	NR15-670_x_NR15-783	NR15-670_TGTGTGAC	NR15-783_TGTGTGAC	male	F1		NR15-729_sample_GTACTCGT.lib.Hmel2_5.sorted.rmdup.R1.fastq.gz	NR15-729_sample_GTACTCGT.lib.Hmel2_5.sorted.rmdup.R2.fastq.gz
Intraspecific (H. pardalinus)	F1	Recombination rate	PRJNA1074694	SAMN39976757	NR15-730_GTACTCGT	NR15-670_x_NR15-783	NR15-670_TGTGTGAC	NR15-783_TGTGTGAC	male	F1		NR15-730_sample_GTACTCGT.lib.Hmel2_5.sorted.rmdup.R1.fastq.gz	NR15-730_sample_GTACTCGT.lib.Hmel2_5.sorted.rmdup.R2.fastq.gz
Intraspecific (H. pardalinus)	F1	Recombination rate	PRJNA1074694	SAMN39976758	NR15-740_GTCATGTG	NR15-670_x_NR15-783	NR15-670_TGTGTGAC	NR15-783_TGTGTGAC	female	F1		NR15-740_sample_GTCATGTG.lib.Hmel2_5.sorted.rmdup.R1.fastq.gz	NR15-740_sample_GTCATGTG.lib.Hmel2_5.sorted.rmdup.R2.fastq.gz
Intraspecific (H. pardalinus)	F1	Recombination rate	PRJNA1074694	SAMN39976759	NR15-741_TGCATCGT	NR15-670_x_NR15-783	NR15-670_TGTGTGAC	NR15-783_TGTGTGAC	female	F1		NR15-741_sample_TGCATCGT.lib.Hmel2_5.sorted.rmdup.R1.fastq.gz	NR15-741_sample_TGCATCGT.lib.Hmel2_5.sorted.rmdup.R2.fastq.gz
Intraspecific (H. pardalinus)	F1	Recombination rate	PRJNA1074694	SAMN39976760	NR15-749_TGCATCGT	NR15-670_x_NR15-783	NR15-670_TGTGTGAC	NR15-783_TGTGTGAC	female	F1		NR15-749_sample_TGCATCGT.lib.Hmel2_5.sorted.rmdup.R1.fastq.gz	NR15-749_sample_TGCATCGT.lib.Hmel2_5.sorted.rmdup.R2.fastq.gz
Intraspecific (H. pardalinus)	F1	Recombination rate	PRJNA1074694	SAMN39976761	NR15-781_TGTGACTG	NR15-670_x_NR15-783	NR15-670_TGTGTGAC	NR15-783_TGTGTGAC	male	F1		NR15-781_sample_TGTGACTG.lib.Hmel2_5.sorted.rmdup.R1.fastq.gz	NR15-781_sample_TGTGACTG.lib.Hmel2_5.sorted.rmdup.R2.fastq.gz
Intraspecific (H. pardalinus)	F1	Recombination rate	PRJNA1074694	SAMN39976762	NR15-782_ACACGACA	NR15-670_x_NR15-783	NR15-670_TGTGTGAC	NR15-783_TGTGTGAC	male	F1		NR15-782_sample_ACACGACA.lib.Hmel2_5.sorted.rmdup.R1.fastq.gz	NR15-782_sample_ACACGACA.lib.Hmel2_5.sorted.rmdup.R2.fastq.gz
Intraspecific (H. pardalinus)	F1	Recombination rate	PRJNA1074694	SAMN39976763	NR15-690_TGTGCAGT	NR15-690_x_unknown	0	0	male	pardalinus		NR15-690_sample_TGTGCAGT.lib.Hmel2_5.sorted.rmdup.R1.fastq.gz	NR15-690_sample_TGTGCAGT.lib.Hmel2_5.sorted.rmdup.R2.fastq.gz
Intraspecific (H. pardalinus)	F1	Recombination rate	PRJNA1074694	SAMN39976764	NR15-718_CAGTCTCA	NR15-690_x_unknown	NR15-690_TGTGCAGT	NR15-690_x_unknown_mother	female	F1		NR15-718_sample_CAGTCTCA.lib.Hmel2_5.sorted.rmdup.R1.fastq.gz	NR15-718_sample_CAGTCTCA.lib.Hmel2_5.sorted.rmdup.R2.fastq.gz
Intraspecific (H. pardalinus)	F1	Recombination rate	PRJNA1074694	SAMN39976765	NR16-229_TGTGACTG	NR16-229_x_NR16-546	0	0	male	pardalinus		NR16-229_sample_TGTGACTG.lib.Hmel2_5.sorted.rmdup.R1.fastq.gz	NR16-229_sample_TGTGACTG.lib.Hmel2_5.sorted.rmdup.R2.fastq.gz
Intraspecific (H. pardalinus)	F1	Recombination rate	PRJNA1074694	SAMN39976766	NR16-546_CAGTGTGT	NR16-229_x_NR16-546	0	0	female	pardalinus		NR16-546_sample_CAGTGTGT.lib.Hmel2_5.sorted.rmdup.R1.fastq.gz	NR16-546_sample_CAGTGTGT.lib.Hmel2_5.sorted.rmdup.R2.fastq.gz
Intraspecific (H. pardalinus)	F1	Recombination rate	PRJNA1074694	SAMN39976767	NR16-385_TGTGTGAC	NR16-229_x_NR16-546	NR16-229_TGTGACTG	NR16-546_CAGTGTGT	female	F1		NR16-385_sample_TGTGTGAC.lib.Hmel2_5.sorted.rmdup.R1.fastq.gz	NR16-385_sample_TGTGTGAC.lib.Hmel2_5.sorted.rmdup.R2.fastq.gz
Intraspecific (H. pardalinus)	F1	Recombination rate	PRJNA1074694	SAMN39976768	NR16-406_ACACGACA	NR16-229_x_NR16-546	NR16-229_TGTGACTG	NR16-546_CAGTGTGT	male	F1		NR16-406_sample_ACACGACA.lib.Hmel2_5.sorted.rmdup.R1.fastq.gz	NR16-406_sample_ACACGACA.lib.Hmel2_5.sorted.rmdup.R2.fastq.gz
Intraspecific (H. pardalinus)	F1	Recombination rate	PRJNA1074694	SAMN39976769	NR16-432_GTACTCGT	NR16-229_x_NR16-546	NR16-229_TGTGACTG	NR16-546_CAGTGTGT	male	F1		NR16-432_sample_GTACTCGT.lib.Hmel2_5.sorted.rmdup.R1.fastq.gz	NR16-432_sample_GTACTCGT.lib.Hmel2_5.sorted.rmdup.R2.fastq.gz
Intraspecific (H. pardalinus)	F1	Recombination rate	PRJNA1074694	SAMN39976770	NR16-434_TGCATCGT	NR16-229_x_NR16-546	NR16-229_TGTGACTG	NR16-546_CAGTGTGT	female	F1		NR16-434_sample_TGCATCGT.lib.Hmel2_5.sorted.rmdup.R1.fastq.gz	NR16-434_sample_TGCATCGT.lib.Hmel2_5.sorted.rmdup.R2.fastq.gz
Intraspecific (H. pardalinus)	F1	Recombination rate	PRJNA1074694	SAMN39976771	NR16-435_CATGATCA	NR16-229_x_NR16-546	NR16-229_TGTGACTG	NR16-546_CAGTGTGT	female	F1		NR16-435_sample_CATGATCA.lib.Hmel2_5.sorted.rmdup.R1.fastq.gz	NR16-435_sample_CATGATCA.lib.Hmel2_5.sorted.rmdup.R2.fastq.gz
Intraspecific (H. pardalinus)	F1	Recombination rate	PRJNA1074694	SAMN39976772	NR16-266_GTACTCGT	NR16-266_x_NR16-425	0	0	male	pardalinus		NR16-266_sample_GTACTCGT.lib.Hmel2_5.sorted.rmdup.R1.fastq.gz	NR16-266_sample_GTACTCGT.lib.Hmel2_5.sorted.rmdup.R2.fastq.gz
Intraspecific (H. pardalinus)	F1	Recombination rate	PRJNA1074694	SAMN39976773	NR16-425_TGTGCAGT	NR16-266_x_NR16-425	0	0	female	pardalinus		NR16-425_sample_TGTGCAGT.lib.Hmel2_5.sorted.rmdup.R1.fastq.gz	NR16-425_sample_TGTGCAGT.lib.Hmel2_5.sorted.rmdup.R2.fastq.gz
Intraspecific (H. pardalinus)	F1	Recombination rate	PRJNA1074694	SAMN39976774	NR16-391_ACGTCTAC	NR16-266_x_NR16-425	NR16-266_GTACTCGT	NR16-425_TGTGCAGT	female	F1		NR16-391_sample_ACGTCTAC.lib.Hmel2_5.sorted.rmdup.R1.fastq.gz	NR16-391_sample_ACGTCTAC.lib.Hmel2_5.sorted.rmdup.R2.fastq.gz
Intraspecific (H. pardalinus)	F1	Recombination rate	PRJNA1074694	SAMN39976775	NR16-431_CAGTGTGT	NR16-266_x_NR16-425	NR16-266_GTACTCGT	NR16-425_TGTGCAGT	female	F1		NR16-431_sample_CAGTGTGT.lib.Hmel2_5.sorted.rmdup.R1.fastq.gz	NR16-431_sample_CAGTGTGT.lib.Hmel2_5.sorted.rmdup.R2.fastq.gz
Intraspecific (H. pardalinus)	F1	Recombination rate	PRJNA1074694	SAMN39976776	NR16-438_GTCAGTGT	NR16-266_x_NR16-425	NR16-266_GTACTCGT	NR16-425_TGTGCAGT	female	F1		NR16-438_sample_GTCAGTGT.lib.Hmel2_5.sorted.rmdup.R1.fastq.gz	NR16-438_sample_GTCAGTGT.lib.Hmel2_5.sorted.rmdup.R2.fastq.gz
Intraspecific (H. pardalinus)	F1	Recombination rate	PRJNA1074694	SAMN39976777	NR16-443_CATGATCA	NR16-266_x_NR16-425	NR16-266_GTACTCGT	NR16-425_TGTGCAGT	female	F1		NR16-443_sample_CATGATCA.lib.Hmel2_5.sorted.rmdup.R1.fastq.gz	NR16-443_sample_CATGATCA.lib.Hmel2_5.sorted.rmdup.R2.fastq.gz
Intraspecific (H. pardalinus)	F1	Recombination rate	PRJNA1074694	SAMN39976778	NR16-268_CACACAGT	NR16-268_x_NR16-548	0	0	male	pardalinus		NR16-268_sample_CACACAGT.lib.Hmel2_5.sorted.rmdup.R1.fastq.gz	NR16-268_sample_CACACAGT.lib.Hmel2_5.sorted.rmdup.R2.fastq.gz
Intraspecific (H. pardalinus)	F1	Recombination rate	PRJNA1074694	SAMN39976779	NR16-548_GTACGCTG	NR16-268_x_NR16-548	0	0	female	pardalinus		NR16-548_sample_GTACGCTG.lib.Hmel2_5.sorted.rmdup.R1.fastq.gz	NR16-548_sample_GTACGCTG.lib.Hmel2_5.sorted.rmdup.R2.fastq.gz
Intraspecific (H. pardalinus)	F1	Recombination rate	PRJNA1074694	SAMN39976780	NR16-358_GTACGCTG	NR16-268_x_NR16-548	NR16-268_CACACAGT	NR16-548_GTACGCTG	female	F1		NR16-358_sample_GTACGCTG.lib.Hmel2_5.sorted.rmdup.R1.fastq.gz	NR16-358_sample_GTACGCTG.lib.Hmel2_5.sorted.rmdup.R2.fastq.gz
Intraspecific (H. pardalinus)	F1	Recombination rate	PRJNA1074694	SAMN39976781	NR16-359_GTCAGTGT	NR16-268_x_NR16-548	NR16-268_CACACAGT	NR16-548_GTACGCTG	male	F1		NR16-359_sample_GTCAGTGT.lib.Hmel2_5.sorted.rmdup.R1.fastq.gz	NR16-359_sample_GTCAGTGT.lib.Hmel2_5.sorted.rmdup.R2.fastq.gz
Intraspecific (H. pardalinus)	F1	Recombination rate	PRJNA1074694	SAMN39976782	NR16-381_CAGTCTCA	NR16-268_x_NR16-548	NR16-268_CACACAGT	NR16-548_GTACGCTG	male	F1		NR16-381_sample_CAGTCTCA.lib.Hmel2_5.sorted.rmdup.R1.fastq.gz	NR16-381_sample_CAGTCTCA.lib.Hmel2_5.sorted.rmdup.R2.fastq.gz
Intraspecific (H. pardalinus)	F1	Recombination rate	PRJNA1074694	SAMN39976783	NR16-383_GTACGCTG	NR16-268_x_NR16-548	NR16-268_CACACAGT	NR16-548_GTACGCTG	male	F1		NR16-383_sample_GTACGCTG.lib.Hmel2_5.sorted.rmdup.R1.fastq.gz	NR16-383_sample_GTACGCTG.lib.Hmel2_5.sorted.rmdup.R2.fastq.gz
Intraspecific (H. pardalinus)	F1	Recombination rate	PRJNA1074694	SAMN39976784	NR16-384_GTCAGTGT	NR16-268_x_NR16-548	NR16-268_CACACAGT	NR16-548_GTACGCTG	male	F1		NR16-384_sample_GTCAGTGT.lib.Hmel2_5.sorted.rmdup.R1.fastq.gz	NR16-384_sample_GTCAGTGT.lib.Hmel2_5.sorted.rmdup.R2.fastq.gz
Intraspecific (H. pardalinus)	F1	Recombination rate	PRJNA1074694	SAMN39976785	NR16-386_TGTGCAGT	NR16-268_x_NR16-548	NR16-268_CACACAGT	NR16-548_GTACGCTG	female	F1		NR16-386_sample_TGTGCAGT.lib.Hmel2_5.sorted.rmdup.R1.fastq.gz	NR16-386_sample_TGTGCAGT.lib.Hmel2_5.sorted.rmdup.R2.fastq.gz
Intraspecific (H. pardalinus)	F1	Recombination rate	PRJNA1074694	SAMN39976786	NR16-387_GTACTCGT	NR16-268_x_NR16-548	NR16-268_CACACAGT	NR16-548_GTACGCTG	female	F1		NR16-387_sample_GTACTCGT.lib.Hmel2_5.sorted.rmdup.R1.fastq.gz	NR16-387_sample_GTACTCGT.lib.Hmel2_5.sorted.rmdup.R2.fastq.gz
Intraspecific (H. pardalinus)	F1	Recombination rate	PRJNA1074694	SAMN39976787	NR16-389_GTCATGTG	NR16-268_x_NR16-548	NR16-268_CACACAGT	NR16-548_GTACGCTG	female	F1		NR16-389_sample_GTCATGTG.lib.Hmel2_5.sorted.rmdup.R1.fastq.gz	NR16-389_sample_GTCATGTG.lib.Hmel2_5.sorted.rmdup.R2.fastq.gz
Intraspecific (H. pardalinus)	F1	Recombination rate	PRJNA1074694	SAMN39976788	NR16-390_ACACGACA	NR16-268_x_NR16-548	NR16-268_CACACAGT	NR16-548_GTACGCTG	male	F1		NR16-390_sample_ACACGACA.lib.Hmel2_5.sorted.rmdup.R1.fastq.gz	NR16-390_sample_ACACGACA.lib.Hmel2_5.sorted.rmdup.R2.fastq.gz
Intraspecific (H. pardalinus)	F1	Recombination rate	PRJNA1074694	SAMN39976789	NR16-396_TGTGTGAC	NR16-268_x_NR16-548	NR16-268_CACACAGT	NR16-548_GTACGCTG	female	F1		NR16-396_sample_TGTGTGAC.lib.Hmel2_5.sorted.rmdup.R1.fastq.gz	NR16-396_sample_TGTGTGAC.lib.Hmel2_5.sorted.rmdup.R2.fastq.gz
Intraspecific (H. pardalinus)	F1	Recombination rate	PRJNA1074694	SAMN39976790	NR16-404_GTACTCGT	NR16-268_x_NR16-548	NR16-268_CACACAGT	NR16-548_GTACGCTG	male	F1		NR16-404_sample_GTACTCGT.lib.Hmel2_5.sorted.rmdup.R1.fastq.gz	NR16-404_sample_GTACTCGT.lib.Hmel2_5.sorted.rmdup.R2.fastq.gz
Intraspecific (H. pardalinus)	F1	Recombination rate	PRJNA1074694	SAMN39976791	NR16-407_ACGTCTAC	NR16-268_x_NR16-548	NR16-268_CACACAGT	NR16-548_GTACGCTG	male	F1		NR16-407_sample_ACGTCTAC.lib.Hmel2_5.sorted.rmdup.R1.fastq.gz	NR16-407_sample_ACGTCTAC.lib.Hmel2_5.sorted.rmdup.R2.fastq.gz
Intraspecific (H. pardalinus)	F1	Recombination rate	PRJNA1074694	SAMN39976792	NR16-427_ACACTGAC	NR16-268_x_NR16-548	NR16-268_CACACAGT	NR16-548_GTACGCTG	male	F1		NR16-427_sample_ACACTGAC.lib.Hmel2_5.sorted.rmdup.R1.fastq.gz	NR16-427_sample_ACACTGAC.lib.Hmel2_5.sorted.rmdup.R2.fastq.gz
Intraspecific (H. pardalinus)	F1	Recombination rate	PRJNA1074694	SAMN39976793	NR16-433_GTCATGTG	NR16-268_x_NR16-548	NR16-268_CACACAGT	NR16-548_GTACGCTG	male	F1		NR16-433_sample_GTCATGTG.lib.Hmel2_5.sorted.rmdup.R1.fastq.gz	NR16-433_sample_GTCATGTG.lib.Hmel2_5.sorted.rmdup.R2.fastq.gz
Intraspecific (H. pardalinus)	F1	Recombination rate	PRJNA1074694	SAMN39976794	NR16-437_TGTGACTG	NR16-268_x_NR16-548	NR16-268_CACACAGT	NR16-548_GTACGCTG	male	F1		NR16-437_sample_TGTGACTG.lib.Hmel2_5.sorted.rmdup.R1.fastq.gz	NR16-437_sample_TGTGACTG.lib.Hmel2_5.sorted.rmdup.R2.fastq.gz
Intraspecific (H. pardalinus)	F1	Recombination rate	PRJNA1074694	SAMN39976795	NR16-440_ACGTCTAC	NR16-268_x_NR16-548	NR16-268_CACACAGT	NR16-548_GTACGCTG	male	F1		NR16-440_sample_ACGTCTAC.lib.Hmel2_5.sorted.rmdup.R1.fastq.gz	NR16-440_sample_ACGTCTAC.lib.Hmel2_5.sorted.rmdup.R2.fastq.gz
Intraspecific (H. pardalinus)	F1	Recombination rate	PRJNA1074694	SAMN39976796	NR16-441_TGTGTGAC	NR16-268_x_NR16-548	NR16-268_CACACAGT	NR16-548_GTACGCTG	male	F1		NR16-441_sample_TGTGTGAC.lib.Hmel2_5.sorted.rmdup.R1.fastq.gz	NR16-441_sample_TGTGTGAC.lib.Hmel2_5.sorted.rmdup.R2.fastq.gz
Intraspecific (H. pardalinus)	F1	Recombination rate	PRJNA1074694	SAMN39976778	NR16-268_CACACAGT	NR16-268_x_NR16-550	0	0	male	pardalinus		NR16-268_sample_CACACAGT.lib.Hmel2_5.sorted.rmdup.R1.fastq.gz	NR16-268_sample_CACACAGT.lib.Hmel2_5.sorted.rmdup.R2.fastq.gz
Intraspecific (H. pardalinus)	F1	Recombination rate	PRJNA1074694	SAMN39976797	NR16-550_GTACGCTG	NR16-268_x_NR16-550	0	0	female	pardalinus		NR16-550_sample_GTACGCTG.lib.Hmel2_5.sorted.rmdup.R1.fastq.gz	NR16-550_sample_GTACGCTG.lib.Hmel2_5.sorted.rmdup.R2.fastq.gz
Intraspecific (H. pardalinus)	F1	Recombination rate	PRJNA1074694	SAMN39976798	NR16-392_CAGTGTGT	NR16-268_x_NR16-550	NR16-268_CACACAGT	NR16-550_GTACGCTG	male	F1		NR16-392_sample_CAGTGTGT.lib.Hmel2_5.sorted.rmdup.R1.fastq.gz	NR16-392_sample_CAGTGTGT.lib.Hmel2_5.sorted.rmdup.R2.fastq.gz
Intraspecific (H. pardalinus)	F1	Recombination rate	PRJNA1074694	SAMN39976799	NR16-429_CACACAGT	NR16-268_x_NR16-550	NR16-268_CACACAGT	NR16-550_GTACGCTG	female	F1		NR16-429_sample_CACACAGT.lib.Hmel2_5.sorted.rmdup.R1.fastq.gz	NR16-429_sample_CACACAGT.lib.Hmel2_5.sorted.rmdup.R2.fastq.gz
Intraspecific (H. pardalinus)	F1	Recombination rate	PRJNA1074694	SAMN39976800	NR16-243_ACGTCTAC	NR16-30_x_NR16-243	0	0	female	pardalinus		NR16-243_sample_ACGTCTAC.lib.Hmel2_5.sorted.rmdup.R1.fastq.gz	NR16-243_sample_ACGTCTAC.lib.Hmel2_5.sorted.rmdup.R2.fastq.gz
Intraspecific (H. pardalinus)	F1	Recombination rate	PRJNA1074694	SAMN39976801	NR16-30_TGTGACTG	NR16-30_x_NR16-243	0	0	male	pardalinus		NR16-30_sample_TGTGACTG.lib.Hmel2_5.sorted.rmdup.R1.fastq.gz	NR16-30_sample_TGTGACTG.lib.Hmel2_5.sorted.rmdup.R2.fastq.gz
Intraspecific (H. pardalinus)	F1	Recombination rate	PRJNA1074694	SAMN39976802	NR16-121_CACACAGT	NR16-30_x_NR16-243	NR16-30_TGTGACTG	NR16-243_ACGTCTAC	male	F1		NR16-121_sample_CACACAGT.lib.Hmel2_5.sorted.rmdup.R1.fastq.gz	NR16-121_sample_CACACAGT.lib.Hmel2_5.sorted.rmdup.R2.fastq.gz
Intraspecific (H. pardalinus)	F1	Recombination rate	PRJNA1074694	SAMN39976803	NR16-122_GTCAGTGT	NR16-30_x_NR16-243	NR16-30_TGTGACTG	NR16-243_ACGTCTAC	female	F1		NR16-122_sample_GTCAGTGT.lib.Hmel2_5.sorted.rmdup.R1.fastq.gz	NR16-122_sample_GTCAGTGT.lib.Hmel2_5.sorted.rmdup.R2.fastq.gz
Intraspecific (H. pardalinus)	F1	Recombination rate	PRJNA1074694	SAMN39976804	NR16-131_GTCATGTG	NR16-30_x_NR16-243	NR16-30_TGTGACTG	NR16-243_ACGTCTAC	female	F1		NR16-131_sample_GTCATGTG.lib.Hmel2_5.sorted.rmdup.R1.fastq.gz	NR16-131_sample_GTCATGTG.lib.Hmel2_5.sorted.rmdup.R2.fastq.gz
Intraspecific (H. pardalinus)	F1	Recombination rate	PRJNA1074694	SAMN39976805	NR16-168_CAGTGTGT	NR16-30_x_NR16-243	NR16-30_TGTGACTG	NR16-243_ACGTCTAC	male	F1		NR16-168_sample_CAGTGTGT.lib.Hmel2_5.sorted.rmdup.R1.fastq.gz	NR16-168_sample_CAGTGTGT.lib.Hmel2_5.sorted.rmdup.R2.fastq.gz
Intraspecific (H. pardalinus)	F1	Recombination rate	PRJNA1074694	SAMN39976806	NR16-174_GTACGCTG	NR16-30_x_NR16-243	NR16-30_TGTGACTG	NR16-243_ACGTCTAC	male	F1		NR16-174_sample_GTACGCTG.lib.Hmel2_5.sorted.rmdup.R1.fastq.gz	NR16-174_sample_GTACGCTG.lib.Hmel2_5.sorted.rmdup.R2.fastq.gz
Intraspecific (H. pardalinus)	F1	Recombination rate	PRJNA1074694	SAMN39976807	NR16-176_TGTGTGAC	NR16-30_x_NR16-243	NR16-30_TGTGACTG	NR16-243_ACGTCTAC	male	F1		NR16-176_sample_TGTGTGAC.lib.Hmel2_5.sorted.rmdup.R1.fastq.gz	NR16-176_sample_TGTGTGAC.lib.Hmel2_5.sorted.rmdup.R2.fastq.gz
Intraspecific (H. pardalinus)	F1	Recombination rate	PRJNA1074694	SAMN39976808	NR16-177_TGTGCAGT	NR16-30_x_NR16-243	NR16-30_TGTGACTG	NR16-243_ACGTCTAC	female	F1		NR16-177_sample_TGTGCAGT.lib.Hmel2_5.sorted.rmdup.R1.fastq.gz	NR16-177_sample_TGTGCAGT.lib.Hmel2_5.sorted.rmdup.R2.fastq.gz
Intraspecific (H. pardalinus)	F1	Recombination rate	PRJNA1074694	SAMN39976809	NR16-178_CAGTCTCA	NR16-30_x_NR16-243	NR16-30_TGTGACTG	NR16-243_ACGTCTAC	female	F1		NR16-178_sample_CAGTCTCA.lib.Hmel2_5.sorted.rmdup.R1.fastq.gz	NR16-178_sample_CAGTCTCA.lib.Hmel2_5.sorted.rmdup.R2.fastq.gz
Intraspecific (H. pardalinus)	F1	Recombination rate	PRJNA1074694	SAMN39976810	NR16-179_ACACTGAC	NR16-30_x_NR16-243	NR16-30_TGTGACTG	NR16-243_ACGTCTAC	male	F1		NR16-179_sample_ACACTGAC.lib.Hmel2_5.sorted.rmdup.R1.fastq.gz	NR16-179_sample_ACACTGAC.lib.Hmel2_5.sorted.rmdup.R2.fastq.gz
Intraspecific (H. pardalinus)	F1	Recombination rate	PRJNA1074694	SAMN39976811	NR16-180_GTACTCGT	NR16-30_x_NR16-243	NR16-30_TGTGACTG	NR16-243_ACGTCTAC	female	F1		NR16-180_sample_GTACTCGT.lib.Hmel2_5.sorted.rmdup.R1.fastq.gz	NR16-180_sample_GTACTCGT.lib.Hmel2_5.sorted.rmdup.R2.fastq.gz
Intraspecific (H. pardalinus)	F1	Recombination rate	PRJNA1074694	SAMN39976812	NR16-181_TGTGTGAC	NR16-30_x_NR16-243	NR16-30_TGTGACTG	NR16-243_ACGTCTAC	male	F1		NR16-181_sample_TGTGTGAC.lib.Hmel2_5.sorted.rmdup.R1.fastq.gz	NR16-181_sample_TGTGTGAC.lib.Hmel2_5.sorted.rmdup.R2.fastq.gz
Intraspecific (H. pardalinus)	F1	Recombination rate	PRJNA1074694	SAMN39976813	NR16-182_ACGTAGCA	NR16-30_x_NR16-243	NR16-30_TGTGACTG	NR16-243_ACGTCTAC	male	F1		NR16-182_sample_ACGTAGCA.lib.Hmel2_5.sorted.rmdup.R1.fastq.gz	NR16-182_sample_ACGTAGCA.lib.Hmel2_5.sorted.rmdup.R2.fastq.gz
Intraspecific (H. pardalinus)	F1	Recombination rate	PRJNA1074694	SAMN39976814	NR16-186_GTCATGTG	NR16-30_x_NR16-243	NR16-30_TGTGACTG	NR16-243_ACGTCTAC	female	F1		NR16-186_sample_GTCATGTG.lib.Hmel2_5.sorted.rmdup.R1.fastq.gz	NR16-186_sample_GTCATGTG.lib.Hmel2_5.sorted.rmdup.R2.fastq.gz
Intraspecific (H. pardalinus)	F1	Recombination rate	PRJNA1074694	SAMN39976815	NR16-191_TGTGACTG	NR16-30_x_NR16-243	NR16-30_TGTGACTG	NR16-243_ACGTCTAC	male	F1		NR16-191_sample_TGTGACTG.lib.Hmel2_5.sorted.rmdup.R1.fastq.gz	NR16-191_sample_TGTGACTG.lib.Hmel2_5.sorted.rmdup.R2.fastq.gz
Intraspecific (H. pardalinus)	F1	Recombination rate	PRJNA1074694	SAMN39976816	NR16-196_ACACGACA	NR16-30_x_NR16-243	NR16-30_TGTGACTG	NR16-243_ACGTCTAC	female	F1		NR16-196_sample_ACACGACA.lib.Hmel2_5.sorted.rmdup.R1.fastq.gz	NR16-196_sample_ACACGACA.lib.Hmel2_5.sorted.rmdup.R2.fastq.gz
Intraspecific (H. pardalinus)	F1	Recombination rate	PRJNA1074694	SAMN39976817	NR16-209_CATGATCA	NR16-30_x_NR16-243	NR16-30_TGTGACTG	NR16-243_ACGTCTAC	female	F1		NR16-209_sample_CATGATCA.lib.Hmel2_5.sorted.rmdup.R1.fastq.gz	NR16-209_sample_CATGATCA.lib.Hmel2_5.sorted.rmdup.R2.fastq.gz
Intraspecific (H. pardalinus)	F1	Recombination rate	PRJNA1074694	SAMN39976818	NR16-238_TGTGCAGT	NR16-30_x_NR16-243	NR16-30_TGTGACTG	NR16-243_ACGTCTAC	male	F1		NR16-238_sample_TGTGCAGT.lib.Hmel2_5.sorted.rmdup.R1.fastq.gz	NR16-238_sample_TGTGCAGT.lib.Hmel2_5.sorted.rmdup.R2.fastq.gz
Intraspecific (H. pardalinus)	F1	Recombination rate	PRJNA1074694	SAMN39976819	NR16-246_CAGTCTCA	NR16-30_x_NR16-243	NR16-30_TGTGACTG	NR16-243_ACGTCTAC	male	F1		NR16-246_sample_CAGTCTCA.lib.Hmel2_5.sorted.rmdup.R1.fastq.gz	NR16-246_sample_CAGTCTCA.lib.Hmel2_5.sorted.rmdup.R2.fastq.gz
Intraspecific (H. pardalinus)	F1	Recombination rate	PRJNA1074694	SAMN39976820	NR16-247_ACGTAGCA	NR16-30_x_NR16-243	NR16-30_TGTGACTG	NR16-243_ACGTCTAC	male	F1		NR16-247_sample_ACGTAGCA.lib.Hmel2_5.sorted.rmdup.R1.fastq.gz	NR16-247_sample_ACGTAGCA.lib.Hmel2_5.sorted.rmdup.R2.fastq.gz
Intraspecific (H. pardalinus)	F1	Recombination rate	PRJNA1074694	SAMN39976821	NR16-248_GTACTCGT	NR16-30_x_NR16-243	NR16-30_TGTGACTG	NR16-243_ACGTCTAC	male	F1		NR16-248_sample_GTACTCGT.lib.Hmel2_5.sorted.rmdup.R1.fastq.gz	NR16-248_sample_GTACTCGT.lib.Hmel2_5.sorted.rmdup.R2.fastq.gz
Intraspecific (H. pardalinus)	F1	Recombination rate	PRJNA1074694	SAMN39976822	NR16-250_CACACAGT	NR16-30_x_NR16-243	NR16-30_TGTGACTG	NR16-243_ACGTCTAC	female	F1		NR16-250_sample_CACACAGT.lib.Hmel2_5.sorted.rmdup.R1.fastq.gz	NR16-250_sample_CACACAGT.lib.Hmel2_5.sorted.rmdup.R2.fastq.gz
Intraspecific (H. pardalinus)	F1	Recombination rate	PRJNA1074694	SAMN39976823	NR16-279_GTACTCGT	NR16-30_x_NR16-243	NR16-30_TGTGACTG	NR16-243_ACGTCTAC	male	F1		NR16-279_sample_GTACTCGT.lib.Hmel2_5.sorted.rmdup.R1.fastq.gz	NR16-279_sample_GTACTCGT.lib.Hmel2_5.sorted.rmdup.R2.fastq.gz
Intraspecific (H. pardalinus)	F1	Recombination rate	PRJNA1074694	SAMN39976824	NR16-280_ACGTCTAC	NR16-30_x_NR16-243	NR16-30_TGTGACTG	NR16-243_ACGTCTAC	male	F1		NR16-280_sample_ACGTCTAC.lib.Hmel2_5.sorted.rmdup.R1.fastq.gz	NR16-280_sample_ACGTCTAC.lib.Hmel2_5.sorted.rmdup.R2.fastq.gz
Intraspecific (H. pardalinus)	F1	Recombination rate	PRJNA1074694	SAMN39976825	NR16-281_GTCATGTG	NR16-30_x_NR16-243	NR16-30_TGTGACTG	NR16-243_ACGTCTAC	female	F1		NR16-281_sample_GTCATGTG.lib.Hmel2_5.sorted.rmdup.R1.fastq.gz	NR16-281_sample_GTCATGTG.lib.Hmel2_5.sorted.rmdup.R2.fastq.gz
Intraspecific (H. pardalinus)	F1	Recombination rate	PRJNA1074694	SAMN39976826	NR16-283_TGCATCGT	NR16-30_x_NR16-243	NR16-30_TGTGACTG	NR16-243_ACGTCTAC	male	F1		NR16-283_sample_TGCATCGT.lib.Hmel2_5.sorted.rmdup.R1.fastq.gz	NR16-283_sample_TGCATCGT.lib.Hmel2_5.sorted.rmdup.R2.fastq.gz
Intraspecific (H. pardalinus)	F1	Recombination rate	PRJNA1074694	SAMN39976827	NR16-284_TGTGACTG	NR16-30_x_NR16-243	NR16-30_TGTGACTG	NR16-243_ACGTCTAC	male	F1		NR16-284_sample_TGTGACTG.lib.Hmel2_5.sorted.rmdup.R1.fastq.gz	NR16-284_sample_TGTGACTG.lib.Hmel2_5.sorted.rmdup.R2.fastq.gz
Intraspecific (H. pardalinus)	F1	Recombination rate	PRJNA1074694	SAMN39976828	NR16-308_ACACGACA	NR16-30_x_NR16-243	NR16-30_TGTGACTG	NR16-243_ACGTCTAC	female	F1		NR16-308_sample_ACACGACA.lib.Hmel2_5.sorted.rmdup.R1.fastq.gz	NR16-308_sample_ACACGACA.lib.Hmel2_5.sorted.rmdup.R2.fastq.gz
Intraspecific (H. pardalinus)	F1	Recombination rate	PRJNA1074694	SAMN39976829	NR16-336_ACGTCTAC	NR16-30_x_NR16-243	NR16-30_TGTGACTG	NR16-243_ACGTCTAC	male	F1		NR16-336_sample_ACGTCTAC.lib.Hmel2_5.sorted.rmdup.R1.fastq.gz	NR16-336_sample_ACGTCTAC.lib.Hmel2_5.sorted.rmdup.R2.fastq.gz
Intraspecific (H. pardalinus)	F1	Recombination rate	PRJNA1074694	SAMN39976830	NR16-337_CAGTGTGT	NR16-30_x_NR16-243	NR16-30_TGTGACTG	NR16-243_ACGTCTAC	female	F1		NR16-337_sample_CAGTGTGT.lib.Hmel2_5.sorted.rmdup.R1.fastq.gz	NR16-337_sample_CAGTGTGT.lib.Hmel2_5.sorted.rmdup.R2.fastq.gz
Intraspecific (H. pardalinus)	F1	Recombination rate	PRJNA1074694	SAMN39976831	NR16-351_TGCATCGT	NR16-30_x_NR16-243	NR16-30_TGTGACTG	NR16-243_ACGTCTAC	female	F1		NR16-351_sample_TGCATCGT.lib.Hmel2_5.sorted.rmdup.R1.fastq.gz	NR16-351_sample_TGCATCGT.lib.Hmel2_5.sorted.rmdup.R2.fastq.gz
Intraspecific (H. pardalinus)	F1	Recombination rate	PRJNA1074694	SAMN39976832	NR16-325_TGTGCAGT	NR16-325_x_NR16-549	0	0	male	pardalinus		NR16-325_sample_TGTGCAGT.lib.Hmel2_5.sorted.rmdup.R1.fastq.gz	NR16-325_sample_TGTGCAGT.lib.Hmel2_5.sorted.rmdup.R2.fastq.gz
Intraspecific (H. pardalinus)	F1	Recombination rate	PRJNA1074694	SAMN39976833	NR16-549_GTCAGTGT	NR16-325_x_NR16-549	0	0	female	pardalinus		NR16-549_sample_GTCAGTGT.lib.Hmel2_5.sorted.rmdup.R1.fastq.gz	NR16-549_sample_GTCAGTGT.lib.Hmel2_5.sorted.rmdup.R2.fastq.gz
Intraspecific (H. pardalinus)	F1	Recombination rate	PRJNA1074694	SAMN39976834	NR16-397_TGTGCAGT	NR16-325_x_NR16-549	NR16-325_TGTGCAGT	NR16-549_GTCAGTGT	female	F1		NR16-397_sample_TGTGCAGT.lib.Hmel2_5.sorted.rmdup.R1.fastq.gz	NR16-397_sample_TGTGCAGT.lib.Hmel2_5.sorted.rmdup.R2.fastq.gz
Intraspecific (H. pardalinus)	F1	Recombination rate	PRJNA1074694	SAMN39976835	NR16-402_CAGTCTCA	NR16-325_x_NR16-549	NR16-325_TGTGCAGT	NR16-549_GTCAGTGT	male	F1		NR16-402_sample_CAGTCTCA.lib.Hmel2_5.sorted.rmdup.R1.fastq.gz	NR16-402_sample_CAGTCTCA.lib.Hmel2_5.sorted.rmdup.R2.fastq.gz
Intraspecific (H. pardalinus)	F1	Recombination rate	PRJNA1074694	SAMN39976836	NR16-409_GTCATGTG	NR16-325_x_NR16-549	NR16-325_TGTGCAGT	NR16-549_GTCAGTGT	male	F1		NR16-409_sample_GTCATGTG.lib.Hmel2_5.sorted.rmdup.R1.fastq.gz	NR16-409_sample_GTCATGTG.lib.Hmel2_5.sorted.rmdup.R2.fastq.gz
Intraspecific (H. pardalinus)	F1	Recombination rate	PRJNA1074694	SAMN39976837	NR16-421_ACACTGAC	NR16-421_x_NR16-547	0	0	male	pardalinus		NR16-421_sample_ACACTGAC.lib.Hmel2_5.sorted.rmdup.R1.fastq.gz	NR16-421_sample_ACACTGAC.lib.Hmel2_5.sorted.rmdup.R2.fastq.gz
Intraspecific (H. pardalinus)	F1	Recombination rate	PRJNA1074694	SAMN39976838	NR16-547_CATGATCA	NR16-421_x_NR16-547	0	0	female	pardalinus		NR16-547_sample_CATGATCA.lib.Hmel2_5.sorted.rmdup.R1.fastq.gz	NR16-547_sample_CATGATCA.lib.Hmel2_5.sorted.rmdup.R2.fastq.gz
Intraspecific (H. pardalinus)	F1	Recombination rate	PRJNA1074694	SAMN39976839	NR16-360_TGTGTGAC	NR16-421_x_NR16-547	NR16-421_ACACTGAC	NR16-547_CATGATCA	male	F1		NR16-360_sample_TGTGTGAC.lib.Hmel2_5.sorted.rmdup.R1.fastq.gz	NR16-360_sample_TGTGTGAC.lib.Hmel2_5.sorted.rmdup.R2.fastq.gz
Intraspecific (H. pardalinus)	F1	Recombination rate	PRJNA1074694	SAMN39976840	NR16-361_CAGTGTGT	NR16-421_x_NR16-547	NR16-421_ACACTGAC	NR16-547_CATGATCA	female	F1		NR16-361_sample_CAGTGTGT.lib.Hmel2_5.sorted.rmdup.R1.fastq.gz	NR16-361_sample_CAGTGTGT.lib.Hmel2_5.sorted.rmdup.R2.fastq.gz
Intraspecific (H. pardalinus)	F1	Recombination rate	PRJNA1074694	SAMN39976841	NR16-362_TGTGCAGT	NR16-421_x_NR16-547	NR16-421_ACACTGAC	NR16-547_CATGATCA	female	F1		NR16-362_sample_TGTGCAGT.lib.Hmel2_5.sorted.rmdup.R1.fastq.gz	NR16-362_sample_TGTGCAGT.lib.Hmel2_5.sorted.rmdup.R2.fastq.gz
Intraspecific (H. pardalinus)	F1	Recombination rate	PRJNA1074694	SAMN39976842	NR16-388_TGTGACTG	NR16-421_x_NR16-547	NR16-421_ACACTGAC	NR16-547_CATGATCA	male	F1		NR16-388_sample_TGTGACTG.lib.Hmel2_5.sorted.rmdup.R1.fastq.gz	NR16-388_sample_TGTGACTG.lib.Hmel2_5.sorted.rmdup.R2.fastq.gz
Intraspecific (H. pardalinus)	F1	Recombination rate	PRJNA1074694	SAMN39976843	NR16-393_CATGATCA	NR16-421_x_NR16-547	NR16-421_ACACTGAC	NR16-547_CATGATCA	male	F1		NR16-393_sample_CATGATCA.lib.Hmel2_5.sorted.rmdup.R1.fastq.gz	NR16-393_sample_CATGATCA.lib.Hmel2_5.sorted.rmdup.R2.fastq.gz
Intraspecific (H. pardalinus)	F1	Recombination rate	PRJNA1074694	SAMN39976844	NR16-394_GTACGCTG	NR16-421_x_NR16-547	NR16-421_ACACTGAC	NR16-547_CATGATCA	male	F1		NR16-394_sample_GTACGCTG.lib.Hmel2_5.sorted.rmdup.R1.fastq.gz	NR16-394_sample_GTACGCTG.lib.Hmel2_5.sorted.rmdup.R2.fastq.gz
Intraspecific (H. pardalinus)	F1	Recombination rate	PRJNA1074694	SAMN39976845	NR16-395_GTCAGTGT	NR16-421_x_NR16-547	NR16-421_ACACTGAC	NR16-547_CATGATCA	male	F1		NR16-395_sample_GTCAGTGT.lib.Hmel2_5.sorted.rmdup.R1.fastq.gz	NR16-395_sample_GTCAGTGT.lib.Hmel2_5.sorted.rmdup.R2.fastq.gz
Intraspecific (H. pardalinus)	F1	Recombination rate	PRJNA1074694	SAMN39976846	NR16-398_ACACTGAC	NR16-421_x_NR16-547	NR16-421_ACACTGAC	NR16-547_CATGATCA	male	F1		NR16-398_sample_ACACTGAC.lib.Hmel2_5.sorted.rmdup.R1.fastq.gz	NR16-398_sample_ACACTGAC.lib.Hmel2_5.sorted.rmdup.R2.fastq.gz
Intraspecific (H. pardalinus)	F1	Recombination rate	PRJNA1074694	SAMN39976847	NR16-400_ACGTAGCA	NR16-421_x_NR16-547	NR16-421_ACACTGAC	NR16-547_CATGATCA	male	F1		NR16-400_sample_ACGTAGCA.lib.Hmel2_5.sorted.rmdup.R1.fastq.gz	NR16-400_sample_ACGTAGCA.lib.Hmel2_5.sorted.rmdup.R2.fastq.gz
Intraspecific (H. pardalinus)	F1	Recombination rate	PRJNA1074694	SAMN39976848	NR16-401_CACACAGT	NR16-421_x_NR16-547	NR16-421_ACACTGAC	NR16-547_CATGATCA	male	F1		NR16-401_sample_CACACAGT.lib.Hmel2_5.sorted.rmdup.R1.fastq.gz	NR16-401_sample_CACACAGT.lib.Hmel2_5.sorted.rmdup.R2.fastq.gz
Intraspecific (H. pardalinus)	F1	Recombination rate	PRJNA1074694	SAMN39976849	NR16-403_TGCATCGT	NR16-421_x_NR16-547	NR16-421_ACACTGAC	NR16-547_CATGATCA	female	F1		NR16-403_sample_TGCATCGT.lib.Hmel2_5.sorted.rmdup.R1.fastq.gz	NR16-403_sample_TGCATCGT.lib.Hmel2_5.sorted.rmdup.R2.fastq.gz
Intraspecific (H. pardalinus)	F1	Recombination rate	PRJNA1074694	SAMN39976850	NR16-405_TGTGACTG	NR16-421_x_NR16-547	NR16-421_ACACTGAC	NR16-547_CATGATCA	male	F1		NR16-405_sample_TGTGACTG.lib.Hmel2_5.sorted.rmdup.R1.fastq.gz	NR16-405_sample_TGTGACTG.lib.Hmel2_5.sorted.rmdup.R2.fastq.gz
Intraspecific (H. pardalinus)	F1	Recombination rate	PRJNA1074694	SAMN39976851	NR16-428_ACGTAGCA	NR16-421_x_NR16-547	NR16-421_ACACTGAC	NR16-547_CATGATCA	male	F1		NR16-428_sample_ACGTAGCA.lib.Hmel2_5.sorted.rmdup.R1.fastq.gz	NR16-428_sample_ACGTAGCA.lib.Hmel2_5.sorted.rmdup.R2.fastq.gz
Intraspecific (H. pardalinus)	F1	Recombination rate	PRJNA1074694	SAMN39976852	NR16-430_CAGTCTCA	NR16-421_x_NR16-547	NR16-421_ACACTGAC	NR16-547_CATGATCA	male	F1		NR16-430_sample_CAGTCTCA.lib.Hmel2_5.sorted.rmdup.R1.fastq.gz	NR16-430_sample_CAGTCTCA.lib.Hmel2_5.sorted.rmdup.R2.fastq.gz
Intraspecific (H. pardalinus)	F1	Recombination rate	PRJNA1074694	SAMN39976853	NR16-436_GTACGCTG	NR16-421_x_NR16-547	NR16-421_ACACTGAC	NR16-547_CATGATCA	male	F1		NR16-436_sample_GTACGCTG.lib.Hmel2_5.sorted.rmdup.R1.fastq.gz	NR16-436_sample_GTACGCTG.lib.Hmel2_5.sorted.rmdup.R2.fastq.gz
Intraspecific (H. pardalinus)	F1	Recombination rate	PRJNA1074694	SAMN39976854	NR16-439_ACACGACA	NR16-421_x_NR16-547	NR16-421_ACACTGAC	NR16-547_CATGATCA	male	F1		NR16-439_sample_ACACGACA.lib.Hmel2_5.sorted.rmdup.R1.fastq.gz	NR16-439_sample_ACACGACA.lib.Hmel2_5.sorted.rmdup.R2.fastq.gz
Intraspecific (H. pardalinus)	F1	Recombination rate	PRJNA1074694	SAMN39976855	NR16-442_CAGTGTGT	NR16-421_x_NR16-547	NR16-421_ACACTGAC	NR16-547_CATGATCA	male	F1		NR16-442_sample_CAGTGTGT.lib.Hmel2_5.sorted.rmdup.R1.fastq.gz	NR16-442_sample_CAGTGTGT.lib.Hmel2_5.sorted.rmdup.R2.fastq.gz
Intraspecific (H. pardalinus)	F1	Recombination rate	PRJNA1074694	SAMN39976856	NR16-444_GTACGCTG	NR16-421_x_NR16-547	NR16-421_ACACTGAC	NR16-547_CATGATCA	male	F1		NR16-444_sample_GTACGCTG.lib.Hmel2_5.sorted.rmdup.R1.fastq.gz	NR16-444_sample_GTACGCTG.lib.Hmel2_5.sorted.rmdup.R2.fastq.gz
Intraspecific (H. pardalinus)	F1	Recombination rate	PRJNA1074694	SAMN39976837	NR16-421_ACACTGAC	NR16-421_x_unknown	0	0	male	pardalinus		NR16-421_sample_ACACTGAC.lib.Hmel2_5.sorted.rmdup.R1.fastq.gz	NR16-421_sample_ACACTGAC.lib.Hmel2_5.sorted.rmdup.R2.fastq.gz
Intraspecific (H. pardalinus)	F1	Recombination rate	PRJNA1074694	SAMN39976857	NR16-338_CATGATCA	NR16-421_x_unknown	NR16-421_ACACTGAC	NR16-421_x_unknown_mother	male	F1		NR16-338_sample_CATGATCA.lib.Hmel2_5.sorted.rmdup.R1.fastq.gz	NR16-338_sample_CATGATCA.lib.Hmel2_5.sorted.rmdup.R2.fastq.gz
Intraspecific (H. pardalinus)	F1	Recombination rate	PRJNA1074694	SAMN39976858	NR16-340_CAGTCTCA	NR16-421_x_unknown	NR16-421_ACACTGAC	NR16-421_x_unknown_mother	female	F1		NR16-340_sample_CAGTCTCA.lib.Hmel2_5.sorted.rmdup.R1.fastq.gz	NR16-340_sample_CAGTCTCA.lib.Hmel2_5.sorted.rmdup.R2.fastq.gz
Intraspecific (H. pardalinus)	F1	Recombination rate	PRJNA1074694	SAMN39976859	NR16-341_ACACTGAC	NR16-421_x_unknown	NR16-421_ACACTGAC	NR16-421_x_unknown_mother	female	F1		NR16-341_sample_ACACTGAC.lib.Hmel2_5.sorted.rmdup.R1.fastq.gz	NR16-341_sample_ACACTGAC.lib.Hmel2_5.sorted.rmdup.R2.fastq.gz
Intraspecific (H. pardalinus)	F1	Recombination rate	PRJNA1074694	SAMN39976860	NR16-363_ACACTGAC	NR16-421_x_unknown	NR16-421_ACACTGAC	NR16-421_x_unknown_mother	female	F1		NR16-363_sample_ACACTGAC.lib.Hmel2_5.sorted.rmdup.R1.fastq.gz	NR16-363_sample_ACACTGAC.lib.Hmel2_5.sorted.rmdup.R2.fastq.gz
Intraspecific (H. pardalinus)	F1	Recombination rate	PRJNA1074694	SAMN39976861	NR16-364_ACGTAGCA	NR16-421_x_unknown	NR16-421_ACACTGAC	NR16-421_x_unknown_mother	male	F1		NR16-364_sample_ACGTAGCA.lib.Hmel2_5.sorted.rmdup.R1.fastq.gz	NR16-364_sample_ACGTAGCA.lib.Hmel2_5.sorted.rmdup.R2.fastq.gz
Intraspecific (H. pardalinus)	F1	Recombination rate	PRJNA1074694	SAMN39976862	REL14_TGTGACTG	REL8_x_REL14	0	0	female	pardalinus		REL14_sample_TGTGACTG.lib.Hmel2_5.sorted.rmdup.R1.fastq.gz	REL14_sample_TGTGACTG.lib.Hmel2_5.sorted.rmdup.R2.fastq.gz
Intraspecific (H. pardalinus)	F1	Recombination rate	PRJNA1074694	SAMN39976863	REL8_GTACTCGT	REL8_x_REL14	0	0	male	pardalinus		REL8_sample_GTACTCGT.lib.Hmel2_5.sorted.rmdup.R1.fastq.gz	REL8_sample_GTACTCGT.lib.Hmel2_5.sorted.rmdup.R2.fastq.gz
Intraspecific (H. pardalinus)	F1	Recombination rate	PRJNA1074694	SAMN39976864	REL100_GTACTCGT	REL8_x_REL14	REL8_GTACTCGT	REL14_TGTGACTG	female	F1		REL100_sample_GTACTCGT.lib.Hmel2_5.sorted.rmdup.R1.fastq.gz	REL100_sample_GTACTCGT.lib.Hmel2_5.sorted.rmdup.R2.fastq.gz
Intraspecific (H. pardalinus)	F1	Recombination rate	PRJNA1074694	SAMN39976865	REL101_CACACAGT	REL8_x_REL14	REL8_GTACTCGT	REL14_TGTGACTG	female	F1		REL101_sample_CACACAGT.lib.Hmel2_5.sorted.rmdup.R1.fastq.gz	REL101_sample_CACACAGT.lib.Hmel2_5.sorted.rmdup.R2.fastq.gz
Intraspecific (H. pardalinus)	F1	Recombination rate	PRJNA1074694	SAMN39976866	REL113_CAGTGTGT	REL8_x_REL14	REL8_GTACTCGT	REL14_TGTGACTG	male	F1		REL113_sample_CAGTGTGT.lib.Hmel2_5.sorted.rmdup.R1.fastq.gz	REL113_sample_CAGTGTGT.lib.Hmel2_5.sorted.rmdup.R2.fastq.gz
Intraspecific (H. pardalinus)	F1	Recombination rate	PRJNA1074694	SAMN39976867	REL17_ACGTCTAC	REL8_x_REL14	REL8_GTACTCGT	REL14_TGTGACTG	female	F1		REL17_sample_ACGTCTAC.lib.Hmel2_5.sorted.rmdup.R1.fastq.gz	REL17_sample_ACGTCTAC.lib.Hmel2_5.sorted.rmdup.R2.fastq.gz
Intraspecific (H. pardalinus)	F1	Recombination rate	PRJNA1074694	SAMN39976868	REL21_GTACGCTG	REL8_x_REL14	REL8_GTACTCGT	REL14_TGTGACTG	male	F1		REL21_sample_GTACGCTG.lib.Hmel2_5.sorted.rmdup.R1.fastq.gz	REL21_sample_GTACGCTG.lib.Hmel2_5.sorted.rmdup.R2.fastq.gz
Intraspecific (H. pardalinus)	F1	Recombination rate	PRJNA1074694	SAMN39976869	REL22_GTCAGTGT	REL8_x_REL14	REL8_GTACTCGT	REL14_TGTGACTG	male	F1		REL22_sample_GTCAGTGT.lib.Hmel2_5.sorted.rmdup.R1.fastq.gz	REL22_sample_GTCAGTGT.lib.Hmel2_5.sorted.rmdup.R2.fastq.gz
Intraspecific (H. pardalinus)	F1	Recombination rate	PRJNA1074694	SAMN39976870	REL23_TGCATCGT	REL8_x_REL14	REL8_GTACTCGT	REL14_TGTGACTG	female	F1		REL23_sample_TGCATCGT.lib.Hmel2_5.sorted.rmdup.R1.fastq.gz	REL23_sample_TGCATCGT.lib.Hmel2_5.sorted.rmdup.R2.fastq.gz
Intraspecific (H. pardalinus)	F1	Recombination rate	PRJNA1074694	SAMN39976871	REL25_TGTGACTG	REL8_x_REL14	REL8_GTACTCGT	REL14_TGTGACTG	female	F1		REL25_sample_TGTGACTG.lib.Hmel2_5.sorted.rmdup.R1.fastq.gz	REL25_sample_TGTGACTG.lib.Hmel2_5.sorted.rmdup.R2.fastq.gz
Intraspecific (H. pardalinus)	F1	Recombination rate	PRJNA1074694	SAMN39976872	REL34_CAGTCTCA	REL8_x_REL14	REL8_GTACTCGT	REL14_TGTGACTG	male	F1		REL34_sample_CAGTCTCA.lib.Hmel2_5.sorted.rmdup.R1.fastq.gz	REL34_sample_CAGTCTCA.lib.Hmel2_5.sorted.rmdup.R2.fastq.gz
Intraspecific (H. pardalinus)	F1	Recombination rate	PRJNA1074694	SAMN39976873	REL35_GTACTCGT	REL8_x_REL14	REL8_GTACTCGT	REL14_TGTGACTG	male	F1		REL35_sample_GTACTCGT.lib.Hmel2_5.sorted.rmdup.R1.fastq.gz	REL35_sample_GTACTCGT.lib.Hmel2_5.sorted.rmdup.R2.fastq.gz
Intraspecific (H. pardalinus)	F1	Recombination rate	PRJNA1074694	SAMN39976874	REL36_GTCATGTG	REL8_x_REL14	REL8_GTACTCGT	REL14_TGTGACTG	female	F1		REL36_sample_GTCATGTG.lib.Hmel2_5.sorted.rmdup.R1.fastq.gz	REL36_sample_GTCATGTG.lib.Hmel2_5.sorted.rmdup.R2.fastq.gz
Intraspecific (H. pardalinus)	F1	Recombination rate	PRJNA1074694	SAMN39976875	REL37_TGCATCGT	REL8_x_REL14	REL8_GTACTCGT	REL14_TGTGACTG	female	F1		REL37_sample_TGCATCGT.lib.Hmel2_5.sorted.rmdup.R1.fastq.gz	REL37_sample_TGCATCGT.lib.Hmel2_5.sorted.rmdup.R2.fastq.gz
Intraspecific (H. pardalinus)	F1	Recombination rate	PRJNA1074694	SAMN39976876	REL41_CATGATCA	REL8_x_REL14	REL8_GTACTCGT	REL14_TGTGACTG	male	F1		REL41_sample_CATGATCA.lib.Hmel2_5.sorted.rmdup.R1.fastq.gz	REL41_sample_CATGATCA.lib.Hmel2_5.sorted.rmdup.R2.fastq.gz
Intraspecific (H. pardalinus)	F1	Recombination rate	PRJNA1074694	SAMN39976877	REL45_ACGTCTAC	REL8_x_REL14	REL8_GTACTCGT	REL14_TGTGACTG	male	F1		REL45_sample_ACGTCTAC.lib.Hmel2_5.sorted.rmdup.R1.fastq.gz	REL45_sample_ACGTCTAC.lib.Hmel2_5.sorted.rmdup.R2.fastq.gz
Intraspecific (H. pardalinus)	F1	Recombination rate	PRJNA1074694	SAMN39976878	REL48_CATGATCA	REL8_x_REL14	REL8_GTACTCGT	REL14_TGTGACTG	male	F1		REL48_sample_CATGATCA.lib.Hmel2_5.sorted.rmdup.R1.fastq.gz	REL48_sample_CATGATCA.lib.Hmel2_5.sorted.rmdup.R2.fastq.gz
Intraspecific (H. pardalinus)	F1	Recombination rate	PRJNA1074694	SAMN39976879	REL50_TGTGTGAC	REL8_x_REL14	REL8_GTACTCGT	REL14_TGTGACTG	male	F1		REL50_sample_TGTGTGAC.lib.Hmel2_5.sorted.rmdup.R1.fastq.gz	REL50_sample_TGTGTGAC.lib.Hmel2_5.sorted.rmdup.R2.fastq.gz
Intraspecific (H. pardalinus)	F1	Recombination rate	PRJNA1074694	SAMN39976880	REL51_TGTGCAGT	REL8_x_REL14	REL8_GTACTCGT	REL14_TGTGACTG	male	F1		REL51_sample_TGTGCAGT.lib.Hmel2_5.sorted.rmdup.R1.fastq.gz	REL51_sample_TGTGCAGT.lib.Hmel2_5.sorted.rmdup.R2.fastq.gz
Intraspecific (H. pardalinus)	F1	Recombination rate	PRJNA1074694	SAMN39976881	REL58_TGTGCAGT	REL8_x_REL14	REL8_GTACTCGT	REL14_TGTGACTG	male	F1		REL58_sample_TGTGCAGT.lib.Hmel2_5.sorted.rmdup.R1.fastq.gz	REL58_sample_TGTGCAGT.lib.Hmel2_5.sorted.rmdup.R2.fastq.gz
Intraspecific (H. pardalinus)	F1	Recombination rate	PRJNA1074694	SAMN39976882	REL60_ACGTAGCA	REL8_x_REL14	REL8_GTACTCGT	REL14_TGTGACTG	male	F1		REL60_sample_ACGTAGCA.lib.Hmel2_5.sorted.rmdup.R1.fastq.gz	REL60_sample_ACGTAGCA.lib.Hmel2_5.sorted.rmdup.R2.fastq.gz
Intraspecific (H. pardalinus)	F1	Recombination rate	PRJNA1074694	SAMN39976883	REL61_CAGTCTCA	REL8_x_REL14	REL8_GTACTCGT	REL14_TGTGACTG	male	F1		REL61_sample_CAGTCTCA.lib.Hmel2_5.sorted.rmdup.R1.fastq.gz	REL61_sample_CAGTCTCA.lib.Hmel2_5.sorted.rmdup.R2.fastq.gz
Intraspecific (H. pardalinus)	F1	Recombination rate	PRJNA1074694	SAMN39976884	REL64_CAGTCTCA	REL8_x_REL14	REL8_GTACTCGT	REL14_TGTGACTG	female	F1		REL64_sample_CAGTCTCA.lib.Hmel2_5.sorted.rmdup.R1.fastq.gz	REL64_sample_CAGTCTCA.lib.Hmel2_5.sorted.rmdup.R2.fastq.gz
Intraspecific (H. pardalinus)	F1	Recombination rate	PRJNA1074694	SAMN39976885	REL65_GTACTCGT	REL8_x_REL14	REL8_GTACTCGT	REL14_TGTGACTG	male	F1		REL65_sample_GTACTCGT.lib.Hmel2_5.sorted.rmdup.R1.fastq.gz	REL65_sample_GTACTCGT.lib.Hmel2_5.sorted.rmdup.R2.fastq.gz
Intraspecific (H. pardalinus)	F1	Recombination rate	PRJNA1074694	SAMN39976886	REL75_TGTGACTG	REL8_x_REL14	REL8_GTACTCGT	REL14_TGTGACTG	male	F1		REL75_sample_TGTGACTG.lib.Hmel2_5.sorted.rmdup.R1.fastq.gz	REL75_sample_TGTGACTG.lib.Hmel2_5.sorted.rmdup.R2.fastq.gz
Intraspecific (H. pardalinus)	F1	Recombination rate	PRJNA1074694	SAMN39976887	REL76_ACGTCTAC	REL8_x_REL14	REL8_GTACTCGT	REL14_TGTGACTG	female	F1		REL76_sample_ACGTCTAC.lib.Hmel2_5.sorted.rmdup.R1.fastq.gz	REL76_sample_ACGTCTAC.lib.Hmel2_5.sorted.rmdup.R2.fastq.gz
Intraspecific (H. pardalinus)	F1	Recombination rate	PRJNA1074694	SAMN39976888	REL78_GTACGCTG	REL8_x_REL14	REL8_GTACTCGT	REL14_TGTGACTG	male	F1		REL78_sample_GTACGCTG.lib.Hmel2_5.sorted.rmdup.R1.fastq.gz	REL78_sample_GTACGCTG.lib.Hmel2_5.sorted.rmdup.R2.fastq.gz
Intraspecific (H. pardalinus)	F1	Recombination rate	PRJNA1074694	SAMN39976889	REL79_ACACGACA	REL8_x_REL14	REL8_GTACTCGT	REL14_TGTGACTG	female	F1		REL79_sample_ACACGACA.lib.Hmel2_5.sorted.rmdup.R1.fastq.gz	REL79_sample_ACACGACA.lib.Hmel2_5.sorted.rmdup.R2.fastq.gz
Intraspecific (H. pardalinus)	F1	Recombination rate	PRJNA1074694	SAMN39976890	REL81_ACGTCTAC	REL8_x_REL14	REL8_GTACTCGT	REL14_TGTGACTG	male	F1		REL81_sample_ACGTCTAC.lib.Hmel2_5.sorted.rmdup.R1.fastq.gz	REL81_sample_ACGTCTAC.lib.Hmel2_5.sorted.rmdup.R2.fastq.gz
Intraspecific (H. pardalinus)	F1	Recombination rate	PRJNA1074694	SAMN39976891	REL83_CATGATCA	REL8_x_REL14	REL8_GTACTCGT	REL14_TGTGACTG	female	F1		REL83_sample_CATGATCA.lib.Hmel2_5.sorted.rmdup.R1.fastq.gz	REL83_sample_CATGATCA.lib.Hmel2_5.sorted.rmdup.R2.fastq.gz
Intraspecific (H. pardalinus)	F1	Recombination rate	PRJNA1074694	SAMN39976892	REL84_CATGATCA	REL8_x_REL14	REL8_GTACTCGT	REL14_TGTGACTG	female	F1		REL84_sample_CATGATCA.lib.Hmel2_5.sorted.rmdup.R1.fastq.gz	REL84_sample_CATGATCA.lib.Hmel2_5.sorted.rmdup.R2.fastq.gz
Intraspecific (H. pardalinus)	F1	Recombination rate	PRJNA1074694	SAMN39976893	REL89_GTACTCGT	REL8_x_REL14	REL8_GTACTCGT	REL14_TGTGACTG	female	F1		REL89_sample_GTACTCGT.lib.Hmel2_5.sorted.rmdup.R1.fastq.gz	REL89_sample_GTACTCGT.lib.Hmel2_5.sorted.rmdup.R2.fastq.gz
Intraspecific (H. pardalinus)	F1	Recombination rate	PRJNA1074694	SAMN39976894	REL91_TGTGTGAC	REL8_x_REL14	REL8_GTACTCGT	REL14_TGTGACTG	female	F1		REL91_sample_TGTGTGAC.lib.Hmel2_5.sorted.rmdup.R1.fastq.gz	REL91_sample_TGTGTGAC.lib.Hmel2_5.sorted.rmdup.R2.fastq.gz
Intraspecific (H. pardalinus)	F1	Recombination rate	PRJNA1074694	SAMN39976895	REL94_ACGTAGCA	REL8_x_REL14	REL8_GTACTCGT	REL14_TGTGACTG	male	F1		REL94_sample_ACGTAGCA.lib.Hmel2_5.sorted.rmdup.R1.fastq.gz	REL94_sample_ACGTAGCA.lib.Hmel2_5.sorted.rmdup.R2.fastq.gz
Intraspecific (H. pardalinus)	F1	Recombination rate	PRJNA1074694	SAMN39976863	REL8_GTACTCGT	REL8_x_REL149_merged	0	0	male	pardalinus		REL8_sample_GTACTCGT.lib.Hmel2_5.sorted.rmdup.R1.fastq.gz	REL8_sample_GTACTCGT.lib.Hmel2_5.sorted.rmdup.R2.fastq.gz
Intraspecific (H. pardalinus)	F1	Recombination rate	PRJNA1074694	SAMN39976896	REL149	REL8_x_REL149_merged	0	0	female	pardalinus		REL149.Hmel2_5.merge.lib.sorted.rmdup.R1.fastq.gz	REL149.Hmel2_5.merge.lib.sorted.rmdup.R2.fastq.gz
Intraspecific (H. pardalinus)	F1	Recombination rate	PRJNA1074694	SAMN39976897	REL103_TGCATCGT	REL8_x_REL149_merged	REL8_GTACTCGT	REL149	male	F1		REL103_sample_TGCATCGT.lib.Hmel2_5.sorted.rmdup.R1.fastq.gz	REL103_sample_TGCATCGT.lib.Hmel2_5.sorted.rmdup.R2.fastq.gz
Intraspecific (H. pardalinus)	F1	Recombination rate	PRJNA1074694	SAMN39976898	REL105_CAGTCTCA	REL8_x_REL149_merged	REL8_GTACTCGT	REL149	male	F1		REL105_sample_CAGTCTCA.lib.Hmel2_5.sorted.rmdup.R1.fastq.gz	REL105_sample_CAGTCTCA.lib.Hmel2_5.sorted.rmdup.R2.fastq.gz
Intraspecific (H. pardalinus)	F1	Recombination rate	PRJNA1074694	SAMN39976899	REL116_ACGTCTAC	REL8_x_REL149_merged	REL8_GTACTCGT	REL149	male	F1		REL116_sample_ACGTCTAC.lib.Hmel2_5.sorted.rmdup.R1.fastq.gz	REL116_sample_ACGTCTAC.lib.Hmel2_5.sorted.rmdup.R2.fastq.gz
Intraspecific (H. pardalinus)	F1	Recombination rate	PRJNA1074694	SAMN39976900	REL11_ACGTAGCA	REL8_x_REL149_merged	REL8_GTACTCGT	REL149	male	F1		REL11_sample_ACGTAGCA.lib.Hmel2_5.sorted.rmdup.R1.fastq.gz	REL11_sample_ACGTAGCA.lib.Hmel2_5.sorted.rmdup.R2.fastq.gz
Intraspecific (H. pardalinus)	F1	Recombination rate	PRJNA1074694	SAMN39976901	REL128_CAGTCTCA	REL8_x_REL149_merged	REL8_GTACTCGT	REL149	male	F1		REL128_sample_CAGTCTCA.lib.Hmel2_5.sorted.rmdup.R1.fastq.gz	REL128_sample_CAGTCTCA.lib.Hmel2_5.sorted.rmdup.R2.fastq.gz
Intraspecific (H. pardalinus)	F1	Recombination rate	PRJNA1074694	SAMN39976902	REL129_CAGTCTCA	REL8_x_REL149_merged	REL8_GTACTCGT	REL149	male	F1		REL129_sample_CAGTCTCA.lib.Hmel2_5.sorted.rmdup.R1.fastq.gz	REL129_sample_CAGTCTCA.lib.Hmel2_5.sorted.rmdup.R2.fastq.gz
Intraspecific (H. pardalinus)	F1	Recombination rate	PRJNA1074694	SAMN39976903	REL12_CACACAGT	REL8_x_REL149_merged	REL8_GTACTCGT	REL149	female	F1		REL12_sample_CACACAGT.lib.Hmel2_5.sorted.rmdup.R1.fastq.gz	REL12_sample_CACACAGT.lib.Hmel2_5.sorted.rmdup.R2.fastq.gz
Intraspecific (H. pardalinus)	F1	Recombination rate	PRJNA1074694	SAMN39976904	REL133_TGCATCGT	REL8_x_REL149_merged	REL8_GTACTCGT	REL149	male	F1		REL133_sample_TGCATCGT.lib.Hmel2_5.sorted.rmdup.R1.fastq.gz	REL133_sample_TGCATCGT.lib.Hmel2_5.sorted.rmdup.R2.fastq.gz
Intraspecific (H. pardalinus)	F1	Recombination rate	PRJNA1074694	SAMN39976905	REL134_TGTGACTG	REL8_x_REL149_merged	REL8_GTACTCGT	REL149	female	F1		REL134_sample_TGTGACTG.lib.Hmel2_5.sorted.rmdup.R1.fastq.gz	REL134_sample_TGTGACTG.lib.Hmel2_5.sorted.rmdup.R2.fastq.gz
Intraspecific (H. pardalinus)	F1	Recombination rate	PRJNA1074694	SAMN39976906	REL135_CATGATCA	REL8_x_REL149_merged	REL8_GTACTCGT	REL149	female	F1		REL135_sample_CATGATCA.lib.Hmel2_5.sorted.rmdup.R1.fastq.gz	REL135_sample_CATGATCA.lib.Hmel2_5.sorted.rmdup.R2.fastq.gz
Intraspecific (H. pardalinus)	F1	Recombination rate	PRJNA1074694	SAMN39976907	REL138_GTACGCTG	REL8_x_REL149_merged	REL8_GTACTCGT	REL149	male	F1		REL138_sample_GTACGCTG.lib.Hmel2_5.sorted.rmdup.R1.fastq.gz	REL138_sample_GTACGCTG.lib.Hmel2_5.sorted.rmdup.R2.fastq.gz
Intraspecific (H. pardalinus)	F1	Recombination rate	PRJNA1074694	SAMN39976908	REL13_CAGTCTCA	REL8_x_REL149_merged	REL8_GTACTCGT	REL149	female	F1		REL13_sample_CAGTCTCA.lib.Hmel2_5.sorted.rmdup.R1.fastq.gz	REL13_sample_CAGTCTCA.lib.Hmel2_5.sorted.rmdup.R2.fastq.gz
Intraspecific (H. pardalinus)	F1	Recombination rate	PRJNA1074694	SAMN39976909	REL141_GTCATGTG	REL8_x_REL149_merged	REL8_GTACTCGT	REL149	female	F1		REL141_sample_GTCATGTG.lib.Hmel2_5.sorted.rmdup.R1.fastq.gz	REL141_sample_GTCATGTG.lib.Hmel2_5.sorted.rmdup.R2.fastq.gz
Intraspecific (H. pardalinus)	F1	Recombination rate	PRJNA1074694	SAMN39976910	REL142_TGTGTGAC	REL8_x_REL149_merged	REL8_GTACTCGT	REL149	male	F1		REL142_sample_TGTGTGAC.lib.Hmel2_5.sorted.rmdup.R1.fastq.gz	REL142_sample_TGTGTGAC.lib.Hmel2_5.sorted.rmdup.R2.fastq.gz
Intraspecific (H. pardalinus)	F1	Recombination rate	PRJNA1074694	SAMN39976911	REL143_CATGATCA	REL8_x_REL149_merged	REL8_GTACTCGT	REL149	female	F1		REL143_sample_CATGATCA.lib.Hmel2_5.sorted.rmdup.R1.fastq.gz	REL143_sample_CATGATCA.lib.Hmel2_5.sorted.rmdup.R2.fastq.gz
Intraspecific (H. pardalinus)	F1	Recombination rate	PRJNA1074694	SAMN39976912	REL144_TGCATCGT	REL8_x_REL149_merged	REL8_GTACTCGT	REL149	male	F1		REL144_sample_TGCATCGT.lib.Hmel2_5.sorted.rmdup.R1.fastq.gz	REL144_sample_TGCATCGT.lib.Hmel2_5.sorted.rmdup.R2.fastq.gz
Intraspecific (H. pardalinus)	F1	Recombination rate	PRJNA1074694	SAMN39976913	REL147_TGTGACTG	REL8_x_REL149_merged	REL8_GTACTCGT	REL149	male	F1		REL147_sample_TGTGACTG.lib.Hmel2_5.sorted.rmdup.R1.fastq.gz	REL147_sample_TGTGACTG.lib.Hmel2_5.sorted.rmdup.R2.fastq.gz
Intraspecific (H. pardalinus)	F1	Recombination rate	PRJNA1074694	SAMN39976914	REL15_ACACGACA	REL8_x_REL149_merged	REL8_GTACTCGT	REL149	female	F1		REL15_sample_ACACGACA.lib.Hmel2_5.sorted.rmdup.R1.fastq.gz	REL15_sample_ACACGACA.lib.Hmel2_5.sorted.rmdup.R2.fastq.gz
Intraspecific (H. pardalinus)	F1	Recombination rate	PRJNA1074694	SAMN39976915	REL16_GTACTCGT	REL8_x_REL149_merged	REL8_GTACTCGT	REL149	male	F1		REL16_sample_GTACTCGT.lib.Hmel2_5.sorted.rmdup.R1.fastq.gz	REL16_sample_GTACTCGT.lib.Hmel2_5.sorted.rmdup.R2.fastq.gz
Intraspecific (H. pardalinus)	F1	Recombination rate	PRJNA1074694	SAMN39976916	REL18_CAGTGTGT	REL8_x_REL149_merged	REL8_GTACTCGT	REL149	male	F1		REL18_sample_CAGTGTGT.lib.Hmel2_5.sorted.rmdup.R1.fastq.gz	REL18_sample_CAGTGTGT.lib.Hmel2_5.sorted.rmdup.R2.fastq.gz
Intraspecific (H. pardalinus)	F1	Recombination rate	PRJNA1074694	SAMN39976917	REL19_CATGATCA	REL8_x_REL149_merged	REL8_GTACTCGT	REL149	female	F1		REL19_sample_CATGATCA.lib.Hmel2_5.sorted.rmdup.R1.fastq.gz	REL19_sample_CATGATCA.lib.Hmel2_5.sorted.rmdup.R2.fastq.gz
Intraspecific (H. pardalinus)	F1	Recombination rate	PRJNA1074694	SAMN39976918	REL20_GTCATGTG	REL8_x_REL149_merged	REL8_GTACTCGT	REL149	female	F1		REL20_sample_GTCATGTG.lib.Hmel2_5.sorted.rmdup.R1.fastq.gz	REL20_sample_GTCATGTG.lib.Hmel2_5.sorted.rmdup.R2.fastq.gz
Intraspecific (H. pardalinus)	F1	Recombination rate	PRJNA1074694	SAMN39976919	REL24_TGTGTGAC	REL8_x_REL149_merged	REL8_GTACTCGT	REL149	female	F1		REL24_sample_TGTGTGAC.lib.Hmel2_5.sorted.rmdup.R1.fastq.gz	REL24_sample_TGTGTGAC.lib.Hmel2_5.sorted.rmdup.R2.fastq.gz
Intraspecific (H. pardalinus)	F1	Recombination rate	PRJNA1074694	SAMN39976920	REL29_TGTGACTG	REL8_x_REL149_merged	REL8_GTACTCGT	REL149	female	F1		REL29_sample_TGTGACTG.lib.Hmel2_5.sorted.rmdup.R1.fastq.gz	REL29_sample_TGTGACTG.lib.Hmel2_5.sorted.rmdup.R2.fastq.gz
Intraspecific (H. pardalinus)	F1	Recombination rate	PRJNA1074694	SAMN39976921	REL30_ACGTAGCA	REL8_x_REL149_merged	REL8_GTACTCGT	REL149	male	F1		REL30_sample_ACGTAGCA.lib.Hmel2_5.sorted.rmdup.R1.fastq.gz	REL30_sample_ACGTAGCA.lib.Hmel2_5.sorted.rmdup.R2.fastq.gz
Intraspecific (H. pardalinus)	F1	Recombination rate	PRJNA1074694	SAMN39976922	REL32_ACGTAGCA	REL8_x_REL149_merged	REL8_GTACTCGT	REL149	female	F1		REL32_sample_ACGTAGCA.lib.Hmel2_5.sorted.rmdup.R1.fastq.gz	REL32_sample_ACGTAGCA.lib.Hmel2_5.sorted.rmdup.R2.fastq.gz
Intraspecific (H. pardalinus)	F1	Recombination rate	PRJNA1074694	SAMN39976923	REL33_CACACAGT	REL8_x_REL149_merged	REL8_GTACTCGT	REL149	female	F1		REL33_sample_CACACAGT.lib.Hmel2_5.sorted.rmdup.R1.fastq.gz	REL33_sample_CACACAGT.lib.Hmel2_5.sorted.rmdup.R2.fastq.gz
Intraspecific (H. pardalinus)	F1	Recombination rate	PRJNA1074694	SAMN39976924	REL49_GTACGCTG	REL8_x_REL149_merged	REL8_GTACTCGT	REL149	male	F1		REL49_sample_GTACGCTG.lib.Hmel2_5.sorted.rmdup.R1.fastq.gz	REL49_sample_GTACGCTG.lib.Hmel2_5.sorted.rmdup.R2.fastq.gz
Intraspecific (H. pardalinus)	F1	Recombination rate	PRJNA1074694	SAMN39976925	REL55_GTCATGTG	REL8_x_REL149_merged	REL8_GTACTCGT	REL149	male	F1		REL55_sample_GTCATGTG.lib.Hmel2_5.sorted.rmdup.R1.fastq.gz	REL55_sample_GTCATGTG.lib.Hmel2_5.sorted.rmdup.R2.fastq.gz
Intraspecific (H. pardalinus)	F1	Recombination rate	PRJNA1074694	SAMN39976926	REL62_GTACTCGT	REL8_x_REL149_merged	REL8_GTACTCGT	REL149	female	F1		REL62_sample_GTACTCGT.lib.Hmel2_5.sorted.rmdup.R1.fastq.gz	REL62_sample_GTACTCGT.lib.Hmel2_5.sorted.rmdup.R2.fastq.gz
Intraspecific (H. pardalinus)	F1	Recombination rate	PRJNA1074694	SAMN39976927	REL68_GTCATGTG	REL8_x_REL149_merged	REL8_GTACTCGT	REL149	female	F1		REL68_sample_GTCATGTG.lib.Hmel2_5.sorted.rmdup.R1.fastq.gz	REL68_sample_GTCATGTG.lib.Hmel2_5.sorted.rmdup.R2.fastq.gz
Intraspecific (H. pardalinus)	F1	Recombination rate	PRJNA1074694	SAMN39976928	REL73_CATGATCA	REL8_x_REL149_merged	REL8_GTACTCGT	REL149	male	F1		REL73_sample_CATGATCA.lib.Hmel2_5.sorted.rmdup.R1.fastq.gz	REL73_sample_CATGATCA.lib.Hmel2_5.sorted.rmdup.R2.fastq.gz
Intraspecific (H. pardalinus)	F1	Recombination rate	PRJNA1074694	SAMN39976929	REL77_CAGTGTGT	REL8_x_REL149_merged	REL8_GTACTCGT	REL149	female	F1		REL77_sample_CAGTGTGT.lib.Hmel2_5.sorted.rmdup.R1.fastq.gz	REL77_sample_CAGTGTGT.lib.Hmel2_5.sorted.rmdup.R2.fastq.gz
Intraspecific (H. pardalinus)	F1	Recombination rate	PRJNA1074694	SAMN39976930	REL88_GTCAGTGT	REL8_x_REL149_merged	REL8_GTACTCGT	REL149	male	F1		REL88_sample_GTCAGTGT.lib.Hmel2_5.sorted.rmdup.R1.fastq.gz	REL88_sample_GTCAGTGT.lib.Hmel2_5.sorted.rmdup.R2.fastq.gz
Intraspecific (H. pardalinus)	F1	Recombination rate	PRJNA1074694	SAMN39976931	REL90_TGTGTGAC	REL8_x_REL149_merged	REL8_GTACTCGT	REL149	male	F1		REL90_sample_TGTGTGAC.lib.Hmel2_5.sorted.rmdup.R1.fastq.gz	REL90_sample_TGTGTGAC.lib.Hmel2_5.sorted.rmdup.R2.fastq.gz
Intraspecific (H. pardalinus)	F1	Recombination rate	PRJNA1074694	SAMN39976932	REL99_ACGTAGCA	REL8_x_REL149_merged	REL8_GTACTCGT	REL149	male	F1		REL99_sample_ACGTAGCA.lib.Hmel2_5.sorted.rmdup.R1.fastq.gz	REL99_sample_ACGTAGCA.lib.Hmel2_5.sorted.rmdup.R2.fastq.gz
Intraspecific (H. pardalinus)	F1	Recombination rate	PRJNA1074694	SAMN39976863	REL8_GTACTCGT	REL8_x_REL150_merged	0	0	male	pardalinus		REL8_sample_GTACTCGT.lib.Hmel2_5.sorted.rmdup.R1.fastq.gz	REL8_sample_GTACTCGT.lib.Hmel2_5.sorted.rmdup.R2.fastq.gz
Intraspecific (H. pardalinus)	F1	Recombination rate	PRJNA1074694	SAMN39976933	REL150	REL8_x_REL150_merged	0	0	female	pardalinus		REL150.Hmel2_5.merge.lib.sorted.rmdup.R1.fastq.gz	REL150.Hmel2_5.merge.lib.sorted.rmdup.R2.fastq.gz
Intraspecific (H. pardalinus)	F1	Recombination rate	PRJNA1074694	SAMN39976934	NR16-309B_CATGATCA	REL8_x_REL150_merged	REL8_GTACTCGT	REL150	male	F1		NR16-309B_sample_CATGATCA.lib.Hmel2_5.sorted.rmdup.R1.fastq.gz	NR16-309B_sample_CATGATCA.lib.Hmel2_5.sorted.rmdup.R2.fastq.gz
Intraspecific (H. pardalinus)	F1	Recombination rate	PRJNA1074694	SAMN39976935	REL102_GTCATGTG	REL8_x_REL150_merged	REL8_GTACTCGT	REL150	male	F1		REL102_sample_GTCATGTG.lib.Hmel2_5.sorted.rmdup.R1.fastq.gz	REL102_sample_GTCATGTG.lib.Hmel2_5.sorted.rmdup.R2.fastq.gz
Intraspecific (H. pardalinus)	F1	Recombination rate	PRJNA1074694	SAMN39976936	REL104_TGTGACTG	REL8_x_REL150_merged	REL8_GTACTCGT	REL150	female	F1		REL104_sample_TGTGACTG.lib.Hmel2_5.sorted.rmdup.R1.fastq.gz	REL104_sample_TGTGACTG.lib.Hmel2_5.sorted.rmdup.R2.fastq.gz
Intraspecific (H. pardalinus)	F1	Recombination rate	PRJNA1074694	SAMN39976937	REL106_GTACTCGT	REL8_x_REL150_merged	REL8_GTACTCGT	REL150	male	F1		REL106_sample_GTACTCGT.lib.Hmel2_5.sorted.rmdup.R1.fastq.gz	REL106_sample_GTACTCGT.lib.Hmel2_5.sorted.rmdup.R2.fastq.gz
Intraspecific (H. pardalinus)	F1	Recombination rate	PRJNA1074694	SAMN39976938	REL107_GTCATGTG	REL8_x_REL150_merged	REL8_GTACTCGT	REL150	female	F1		REL107_sample_GTCATGTG.lib.Hmel2_5.sorted.rmdup.R1.fastq.gz	REL107_sample_GTCATGTG.lib.Hmel2_5.sorted.rmdup.R2.fastq.gz
Intraspecific (H. pardalinus)	F1	Recombination rate	PRJNA1074694	SAMN39976939	REL108_TGCATCGT	REL8_x_REL150_merged	REL8_GTACTCGT	REL150	female	F1		REL108_sample_TGCATCGT.lib.Hmel2_5.sorted.rmdup.R1.fastq.gz	REL108_sample_TGCATCGT.lib.Hmel2_5.sorted.rmdup.R2.fastq.gz
Intraspecific (H. pardalinus)	F1	Recombination rate	PRJNA1074694	SAMN39976940	REL110_TGTGACTG	REL8_x_REL150_merged	REL8_GTACTCGT	REL150	female	F1		REL110_sample_TGTGACTG.lib.Hmel2_5.sorted.rmdup.R1.fastq.gz	REL110_sample_TGTGACTG.lib.Hmel2_5.sorted.rmdup.R2.fastq.gz
Intraspecific (H. pardalinus)	F1	Recombination rate	PRJNA1074694	SAMN39976941	REL111_ACACGACA	REL8_x_REL150_merged	REL8_GTACTCGT	REL150	male	F1		REL111_sample_ACACGACA.lib.Hmel2_5.sorted.rmdup.R1.fastq.gz	REL111_sample_ACACGACA.lib.Hmel2_5.sorted.rmdup.R2.fastq.gz
Intraspecific (H. pardalinus)	F1	Recombination rate	PRJNA1074694	SAMN39976942	REL112_ACGTCTAC	REL8_x_REL150_merged	REL8_GTACTCGT	REL150	male	F1		REL112_sample_ACGTCTAC.lib.Hmel2_5.sorted.rmdup.R1.fastq.gz	REL112_sample_ACGTCTAC.lib.Hmel2_5.sorted.rmdup.R2.fastq.gz
Intraspecific (H. pardalinus)	F1	Recombination rate	PRJNA1074694	SAMN39976943	REL114_CATGATCA	REL8_x_REL150_merged	REL8_GTACTCGT	REL150	male	F1		REL114_sample_CATGATCA.lib.Hmel2_5.sorted.rmdup.R1.fastq.gz	REL114_sample_CATGATCA.lib.Hmel2_5.sorted.rmdup.R2.fastq.gz
Intraspecific (H. pardalinus)	F1	Recombination rate	PRJNA1074694	SAMN39976944	REL115_ACACGACA	REL8_x_REL150_merged	REL8_GTACTCGT	REL150	female	F1		REL115_sample_ACACGACA.lib.Hmel2_5.sorted.rmdup.R1.fastq.gz	REL115_sample_ACACGACA.lib.Hmel2_5.sorted.rmdup.R2.fastq.gz
Intraspecific (H. pardalinus)	F1	Recombination rate	PRJNA1074694	SAMN39976945	REL117_CAGTGTGT	REL8_x_REL150_merged	REL8_GTACTCGT	REL150	male	F1		REL117_sample_CAGTGTGT.lib.Hmel2_5.sorted.rmdup.R1.fastq.gz	REL117_sample_CAGTGTGT.lib.Hmel2_5.sorted.rmdup.R2.fastq.gz
Intraspecific (H. pardalinus)	F1	Recombination rate	PRJNA1074694	SAMN39976946	REL118_GTACGCTG	REL8_x_REL150_merged	REL8_GTACTCGT	REL150	female	F1		REL118_sample_GTACGCTG.lib.Hmel2_5.sorted.rmdup.R1.fastq.gz	REL118_sample_GTACGCTG.lib.Hmel2_5.sorted.rmdup.R2.fastq.gz
Intraspecific (H. pardalinus)	F1	Recombination rate	PRJNA1074694	SAMN39976947	REL120_GTCAGTGT	REL8_x_REL150_merged	REL8_GTACTCGT	REL150	female	F1		REL120_sample_GTCAGTGT.lib.Hmel2_5.sorted.rmdup.R1.fastq.gz	REL120_sample_GTCAGTGT.lib.Hmel2_5.sorted.rmdup.R2.fastq.gz
Intraspecific (H. pardalinus)	F1	Recombination rate	PRJNA1074694	SAMN39976948	REL122_TGTGCAGT	REL8_x_REL150_merged	REL8_GTACTCGT	REL150	female	F1		REL122_sample_TGTGCAGT.lib.Hmel2_5.sorted.rmdup.R1.fastq.gz	REL122_sample_TGTGCAGT.lib.Hmel2_5.sorted.rmdup.R2.fastq.gz
Intraspecific (H. pardalinus)	F1	Recombination rate	PRJNA1074694	SAMN39976949	REL125_ACACTGAC	REL8_x_REL150_merged	REL8_GTACTCGT	REL150	female	F1		REL125_sample_ACACTGAC.lib.Hmel2_5.sorted.rmdup.R1.fastq.gz	REL125_sample_ACACTGAC.lib.Hmel2_5.sorted.rmdup.R2.fastq.gz
Intraspecific (H. pardalinus)	F1	Recombination rate	PRJNA1074694	SAMN39976950	REL126_ACGTAGCA	REL8_x_REL150_merged	REL8_GTACTCGT	REL150	male	F1		REL126_sample_ACGTAGCA.lib.Hmel2_5.sorted.rmdup.R1.fastq.gz	REL126_sample_ACGTAGCA.lib.Hmel2_5.sorted.rmdup.R2.fastq.gz
[truncated: 91 more rows]
